# Supplementary material for: Genome-wide mapping of binding sites of the transposase-derived SETMAR protein in the human genome
Source: Comput Struct Biotechnol J. 2021 Jul 14;19:4032–41. doi: 10.1016/j.csbj.2021.07.010 (PMC8327481; doi:10.1016/j.csbj.2021.07.010)
Supplement: Supplementary data 2 [file mmc2.xlsx]

## Sheet: Peak_764
# 764 Setmar BS, BamCoverage processing bin size=100bp
chr	start	end	name	annotation	chr_annot	start_annot	end_annot	strand_annot
1	11907300	11907900	hs_setmar_chip_ip_6_bl2_100_5_200.bed_narrowPeak1	promoter-TSS (NR_002754)	chr1	11907154	11908254	+
1	17149800	17150500	hs_setmar_chip_ip_6_bl2_100_5_200.bed_narrowPeak2	Intergenic--212	chr1	17120452	17188788	+
1	23269900	23270600	hs_setmar_chip_ip_6_bl2_100_5_200.bed_narrowPeak3	Intergenic--276	chr1	23195730	23280308	+
1	24279400	24280200	hs_setmar_chip_ip_6_bl2_100_5_200.bed_narrowPeak4	Intergenic--295	chr1	24212691	24318356	+
1	26656600	26656800	hs_setmar_chip_ip_6_bl2_100_5_200.bed_narrowPeak5	Intergenic--321	chr1	26576026	26690909	+
1	30086200	30086900	hs_setmar_chip_ip_6_bl2_100_5_200.bed_narrowPeak6	Intergenic--369	chr1	30038613	30710276	+
1	31210400	31210900	hs_setmar_chip_ip_6_bl2_100_5_200.bed_narrowPeak7	intron (NM_024522, intron 1 of 6)	chr1	31188188	31239493	-
1	34175700	34176100	hs_setmar_chip_ip_6_bl2_100_5_200.bed_narrowPeak8	intron (NM_032884, intron 1 of 6)	chr1	34167172	34175906	+
1	40020900	40021600	hs_setmar_chip_ip_6_bl2_100_5_200.bed_narrowPeak9	Intergenic--465	chr1	39970969	40039064	+
1	41758900	41759500	hs_setmar_chip_ip_6_bl2_100_5_200.bed_narrowPeak10	intron (NM_024503, intron 1 of 8)	chr1	41700996	41846188	-
1	45232100	45232300	hs_setmar_chip_ip_6_bl2_100_5_200.bed_narrowPeak11	Intergenic--519	chr1	45207606	45302909	+
1	46624900	46625100	hs_setmar_chip_ip_6_bl2_100_5_200.bed_narrowPeak12	Intergenic--536	chr1	46617892	46634038	+
1	50820900	50821300	hs_setmar_chip_ip_6_bl2_100_5_200.bed_narrowPeak13	intron (NM_007051, intron 2 of 18)	chr1	50801678	50857928	-
1	56377300	56377600	hs_setmar_chip_ip_6_bl2_100_5_200.bed_narrowPeak14	Intergenic--601	chr1	55951120	56413962	+
1	59940400	59940600	hs_setmar_chip_ip_6_bl2_100_5_200.bed_narrowPeak15	Intergenic--618	chr1	59927799	59989393	+
1	61480300	61480600	hs_setmar_chip_ip_6_bl2_100_5_200.bed_narrowPeak16	Intergenic--623	chr1	61463789	61653241	+
1	61650400	61650600	hs_setmar_chip_ip_6_bl2_100_5_200.bed_narrowPeak17	Intergenic--623	chr1	61463789	61653241	+
1	66874000	66874600	hs_setmar_chip_ip_6_bl2_100_5_200.bed_narrowPeak18	intron (NM_024763, intron 5 of 16)	chr1	66871510	66874780	-
1	78599300	78599700	hs_setmar_chip_ip_6_bl2_100_5_200.bed_narrowPeak19	Intergenic--687	chr1	78541702	78619447	+
1	82121300	82121700	hs_setmar_chip_ip_6_bl2_100_5_200.bed_narrowPeak20	Intergenic--692	chr1	81994933	82902182	+
1	84183700	84184000	hs_setmar_chip_ip_6_bl2_100_5_200.bed_narrowPeak21	intron (NM_001242861, intron 5 of 10)	chr1	84182329	84184036	+
1	87922800	87923400	hs_setmar_chip_ip_6_bl2_100_5_200.bed_narrowPeak22	Intergenic--724	chr1	87372656	88536512	+
1	88753100	88753300	hs_setmar_chip_ip_6_bl2_100_5_200.bed_narrowPeak23	intron (NM_006256, intron 2 of 21)	chr1	88741289	88760221	+
1	94395400	94395900	hs_setmar_chip_ip_6_bl2_100_5_200.bed_narrowPeak24	Intergenic--765	chr1	94248747	94417376	+
1	98286800	98287000	hs_setmar_chip_ip_6_bl2_100_5_200.bed_narrowPeak25	Intergenic--781	chr1	98273659	98660720	+
1	99517100	99517300	hs_setmar_chip_ip_6_bl2_100_5_200.bed_narrowPeak26	intron (NR_031666, intron 3 of 4)	chr1	99517143	99547706	-
1	100400900	100401400	hs_setmar_chip_ip_6_bl2_100_5_200.bed_narrowPeak27	intron (NM_001319212, intron 4 of 13)	chr1	100390825	100424221	+
1	115485600	115485800	hs_setmar_chip_ip_6_bl2_100_5_200.bed_narrowPeak28	Intergenic--898	chr1	115369073	115640969	+
1	118178000	118178400	hs_setmar_chip_ip_6_bl2_100_5_200.bed_narrowPeak29	intron (NM_206996, intron 1 of 48)	chr1	118151370	118185070	-
1	154529300	154529800	hs_setmar_chip_ip_6_bl2_100_5_200.bed_narrowPeak30	intron (NM_182499, intron 6 of 12)	chr1	154521480	154542023	+
1	162940900	162941500	hs_setmar_chip_ip_6_bl2_100_5_200.bed_narrowPeak31	Intergenic--1266	chr1	162869816	163067605	+
1	168181100	168181900	hs_setmar_chip_ip_6_bl2_100_5_200.bed_narrowPeak32	intron (NM_152902, intron 1 of 6)	chr1	168179182	168183901	+
1	172629000	172629700	hs_setmar_chip_ip_6_bl2_100_5_200.bed_narrowPeak33	Intergenic--1331	chr1	172612834	172658007	+
1	174416900	174417200	hs_setmar_chip_ip_6_bl2_100_5_200.bed_narrowPeak34	intron (NM_001366446, intron 13 of 25)	chr1	174394146	174446963	+
1	177789800	177790500	hs_setmar_chip_ip_6_bl2_100_5_200.bed_narrowPeak35	Intergenic--1353	chr1	177711331	177927787	+
1	178463600	178463800	hs_setmar_chip_ip_6_bl2_100_5_200.bed_narrowPeak36	intron (NM_004841, intron 12 of 15)	chr1	178458545	178464277	+
1	179709900	179710700	hs_setmar_chip_ip_6_bl2_100_5_200.bed_narrowPeak37	Intergenic--1365	chr1	179692274	179726775	+
1	180717800	180718000	hs_setmar_chip_ip_6_bl2_100_5_200.bed_narrowPeak38	intron (NR_137330, intron 2 of 12)	chr1	180682412	180787752	+
1	184189700	184190300	hs_setmar_chip_ip_6_bl2_100_5_200.bed_narrowPeak39	Intergenic--1401	chr1	184098486	184386028	+
1	190373600	190373900	hs_setmar_chip_ip_6_bl2_100_5_200.bed_narrowPeak40	intron (NM_199051, intron 2 of 7)	chr1	190281751	190454654	-
1	190838200	190838400	hs_setmar_chip_ip_6_bl2_100_5_200.bed_narrowPeak41	Intergenic--1419	chr1	190802659	191220158	+
1	199823500	199823800	hs_setmar_chip_ip_6_bl2_100_5_200.bed_narrowPeak42	Intergenic--1451	chr1	199394308	200026709	+
1	204652900	204653400	hs_setmar_chip_ip_6_bl2_100_5_200.bed_narrowPeak43	intron (NM_201630, intron 1 of 1)	chr1	204620219	204682869	-
1	208314400	208314900	hs_setmar_chip_ip_6_bl2_100_5_200.bed_narrowPeak44	Intergenic--1558	chr1	208245385	208727687	+
1	212551800	212552500	hs_setmar_chip_ip_6_bl2_100_5_200.bed_narrowPeak45	intron (NR_125985, intron 1 of 2)	chr1	212545795	212554411	+
1	212718000	212718400	hs_setmar_chip_ip_6_bl2_100_5_200.bed_narrowPeak46	Intergenic--1587	chr1	212700841	212725152	+
1	213409100	213409400	hs_setmar_chip_ip_6_bl2_100_5_200.bed_narrowPeak47	Intergenic--1592	chr1	213275775	213818640	+
1	215883000	215883400	hs_setmar_chip_ip_6_bl2_100_5_200.bed_narrowPeak48	intron (NM_206933, intron 41 of 71)	chr1	215879099	215888425	-
1	217370000	217370600	hs_setmar_chip_ip_6_bl2_100_5_200.bed_narrowPeak49	Intergenic--1599	chr1	217138703	217425992	+
1	220437300	220437800	hs_setmar_chip_ip_6_bl2_100_5_200.bed_narrowPeak50	Intergenic--1610	chr1	220273454	220527135	+
1	221249500	221249900	hs_setmar_chip_ip_6_bl2_100_5_200.bed_narrowPeak51	Intergenic--1616	chr1	220886059	221328927	+
1	221449100	221449600	hs_setmar_chip_ip_6_bl2_100_5_200.bed_narrowPeak52	Intergenic--1617	chr1	221337297	221700419	+
1	223183300	223183900	hs_setmar_chip_ip_6_bl2_100_5_200.bed_narrowPeak53	Intergenic--1626	chr1	223144249	223219832	+
1	223838500	223838900	hs_setmar_chip_ip_6_bl2_100_5_200.bed_narrowPeak54	intron (NM_005426, intron 1 of 18)	chr1	223821368	223845653	-
1	225567500	225568000	hs_setmar_chip_ip_6_bl2_100_5_200.bed_narrowPeak55	intron (NM_001008493, intron 1 of 14)	chr1	225567415	225652685	-
1	234017700	234018000	hs_setmar_chip_ip_6_bl2_100_5_200.bed_narrowPeak56	intron (NM_173508, intron 2 of 7)	chr1	233905759	234213210	+
1	237415300	237415500	hs_setmar_chip_ip_6_bl2_100_5_200.bed_narrowPeak57	intron (NM_001035, intron 10 of 104)	chr1	237388184	237417048	+
1	237634900	237635300	hs_setmar_chip_ip_6_bl2_100_5_200.bed_narrowPeak58	intron (NM_001035, intron 44 of 104)	chr1	237634993	237638356	+
1	239874900	239875100	hs_setmar_chip_ip_6_bl2_100_5_200.bed_narrowPeak59	intron (NM_001347716, intron 7 of 7)	chr1	239827379	239897018	+
1	244373600	244373900	hs_setmar_chip_ip_6_bl2_100_5_200.bed_narrowPeak60	intron (NM_001276349, intron 2 of 3)	chr1	244364757	244375371	+
1	244957100	244957500	hs_setmar_chip_ip_6_bl2_100_5_200.bed_narrowPeak61	Intergenic--1769	chr1	244865544	244964203	+
2	12968300	12968700	hs_setmar_chip_ip_6_bl2_100_5_200.bed_narrowPeak310	intron (NR_038434, intron 5 of 5)	chr2	12968034	12981036	-
2	13234000	13234300	hs_setmar_chip_ip_6_bl2_100_5_200.bed_narrowPeak311	Intergenic--1893	chr2	13008014	14227873	+
2	14064300	14064800	hs_setmar_chip_ip_6_bl2_100_5_200.bed_narrowPeak312	Intergenic--1893	chr2	13008014	14227873	+
2	21587200	21587700	hs_setmar_chip_ip_6_bl2_100_5_200.bed_narrowPeak313	Intergenic--1924	chr2	21145367	21686433	+
2	23461800	23462200	hs_setmar_chip_ip_6_bl2_100_5_200.bed_narrowPeak314	intron (NM_052920, intron 1 of 13)	chr2	23385781	23475559	+
2	26798800	26799200	hs_setmar_chip_ip_6_bl2_100_5_200.bed_narrowPeak315	Intergenic--1952	chr2	26795588	26847131	+
2	34403500	34403800	hs_setmar_chip_ip_6_bl2_100_5_200.bed_narrowPeak316	Intergenic--2001	chr2	34298747	34676556	+
2	39007500	39007900	hs_setmar_chip_ip_6_bl2_100_5_200.bed_narrowPeak317	intron (NM_005633, intron 15 of 22)	chr2	39007194	39010583	-
2	43981700	43982100	hs_setmar_chip_ip_6_bl2_100_5_200.bed_narrowPeak318	intron (NM_133259, intron 2 of 37)	chr2	43979949	43982237	-
2	44752100	44752600	hs_setmar_chip_ip_6_bl2_100_5_200.bed_narrowPeak319	intron (NM_024766, intron 8 of 10)	chr2	44743697	44754054	+
2	50646000	50646300	hs_setmar_chip_ip_6_bl2_100_5_200.bed_narrowPeak320	intron (NM_001330093, intron 4 of 22)	chr2	50631106	50695171	-
2	50798800	50799300	hs_setmar_chip_ip_6_bl2_100_5_200.bed_narrowPeak321	intron (NM_001330093, intron 4 of 22)--2	chr2	50697263	50915821	-
2	55108600	55109000	hs_setmar_chip_ip_6_bl2_100_5_200.bed_narrowPeak322	intron (NM_001321904, intron 1 of 9)	chr2	55080640	55137433	-
2	55278500	55279000	hs_setmar_chip_ip_6_bl2_100_5_200.bed_narrowPeak323	Intergenic--2077	chr2	55270249	55281318	+
2	60115800	60116100	hs_setmar_chip_ip_6_bl2_100_5_200.bed_narrowPeak324	Intergenic--2090	chr2	59280401	60358215	+
2	60961600	60961900	hs_setmar_chip_ip_6_bl2_100_5_200.bed_narrowPeak325	intron (NM_144709, intron 9 of 17)	chr2	60961549	60962825	-
2	62747600	62747900	hs_setmar_chip_ip_6_bl2_100_5_200.bed_narrowPeak326	intron (NM_001142615, intron 3 of 22)	chr2	62747453	62764265	+
2	64045800	64046600	hs_setmar_chip_ip_6_bl2_100_5_200.bed_narrowPeak327	Intergenic--2106	chr2	64020429	64091651	+
2	70455400	70455800	hs_setmar_chip_ip_6_bl2_100_5_200.bed_narrowPeak328	intron (NM_003236, intron 4 of 5)	chr2	70453328	70456338	-
2	72326700	72327000	hs_setmar_chip_ip_6_bl2_100_5_200.bed_narrowPeak329	intron (NR_135773, intron 19 of 21)	chr2	72184188	72334946	-
2	72749400	72749700	hs_setmar_chip_ip_6_bl2_100_5_200.bed_narrowPeak330	intron (NR_135774, intron 1 of 19)	chr2	72741470	72825797	-
2	72824100	72824800	hs_setmar_chip_ip_6_bl2_100_5_200.bed_narrowPeak331	intron (NR_135774, intron 1 of 19)	chr2	72741470	72825797	-
2	77779200	77779600	hs_setmar_chip_ip_6_bl2_100_5_200.bed_narrowPeak332	intron (NR_110288, intron 3 of 3)	chr2	77743823	77839768	-
2	85330800	85331200	hs_setmar_chip_ip_6_bl2_100_5_200.bed_narrowPeak333	Intergenic--2223	chr2	85328990	85340954	+
2	88462700	88462900	hs_setmar_chip_ip_6_bl2_100_5_200.bed_narrowPeak334	Intergenic--2253	chr2	88453694	88523648	+
2	101294100	101294400	hs_setmar_chip_ip_6_bl2_100_5_200.bed_narrowPeak335	intron (NM_173647, intron 2 of 6)	chr2	101294083	101294930	-
2	105007400	105007700	hs_setmar_chip_ip_6_bl2_100_5_200.bed_narrowPeak336	intron (NR_110603, intron 1 of 2)	chr2	104945078	105037068	-
2	107349300	107349800	hs_setmar_chip_ip_6_bl2_100_5_200.bed_narrowPeak337	promoter-TSS (NR_049853)	chr2	107349425	107350525	-
2	112670400	112671000	hs_setmar_chip_ip_6_bl2_100_5_200.bed_narrowPeak338	Intergenic--2406	chr2	112664824	112720485	+
2	117340200	117340700	hs_setmar_chip_ip_6_bl2_100_5_200.bed_narrowPeak339	Intergenic--2428	chr2	115846753	117813690	+
2	117846700	117847100	hs_setmar_chip_ip_6_bl2_100_5_200.bed_narrowPeak340	Intergenic--2429	chr2	117842657	117914480	+
2	124473900	124474200	hs_setmar_chip_ip_6_bl2_100_5_200.bed_narrowPeak341	intron (NM_130773, intron 6 of 23)	chr2	124446938	124474738	+
2	125855100	125855600	hs_setmar_chip_ip_6_bl2_100_5_200.bed_narrowPeak342	Intergenic--2453	chr2	124922219	126109099	+
2	147466400	147466800	hs_setmar_chip_ip_6_bl2_100_5_200.bed_narrowPeak343	Intergenic--2532	chr2	146591991	147843516	+
2	155294300	155294800	hs_setmar_chip_ip_6_bl2_100_5_200.bed_narrowPeak344	Intergenic--2554	chr2	154859355	156019534	+
2	156931900	156932500	hs_setmar_chip_ip_6_bl2_100_5_200.bed_narrowPeak345	Intergenic--2558	chr2	156587404	157256704	+
2	157015000	157015500	hs_setmar_chip_ip_6_bl2_100_5_200.bed_narrowPeak346	Intergenic--2558	chr2	156587404	157256704	+
2	164842300	164843200	hs_setmar_chip_ip_6_bl2_100_5_200.bed_narrowPeak347	promoter-TSS (NM_001365672)	chr2	164842433	164842823	-
2	167078400	167078700	hs_setmar_chip_ip_6_bl2_100_5_200.bed_narrowPeak348	intron (NM_152381, intron 2 of 10)	chr2	166903891	167121808	+
2	168903800	168904400	hs_setmar_chip_ip_6_bl2_100_5_200.bed_narrowPeak349	intron (NM_001081686, intron 2 of 3).2	chr2	168902555	168904504	+
2	171506900	171507300	hs_setmar_chip_ip_6_bl2_100_5_200.bed_narrowPeak350	Intergenic--2615	chr2	171486053	171521232	+
2	173194100	173194600	hs_setmar_chip_ip_6_bl2_100_5_200.bed_narrowPeak351	intron (NM_133646, intron 7 of 11)	chr2	173191178	173196712	+
2	175330200	175330700	hs_setmar_chip_ip_6_bl2_100_5_200.bed_narrowPeak352	Intergenic--2639	chr2	175182711	175922881	+
2	175849200	175849700	hs_setmar_chip_ip_6_bl2_100_5_200.bed_narrowPeak353	Intergenic--2639	chr2	175182711	175922881	+
2	176858300	176858600	hs_setmar_chip_ip_6_bl2_100_5_200.bed_narrowPeak354	Intergenic--2653	chr2	176656959	177210394	+
2	178675900	178676600	hs_setmar_chip_ip_6_bl2_100_5_200.bed_narrowPeak355	intron (NM_001256850, intron 144 of 312)	chr2	178675996	178677200	-
2	179993000	179993300	hs_setmar_chip_ip_6_bl2_100_5_200.bed_narrowPeak356	intron (NM_020943, intron 2 of 19)	chr2	179988645	179993314	-
2	182740600	182741100	hs_setmar_chip_ip_6_bl2_100_5_200.bed_narrowPeak357	intron (NR_073367, intron 10 of 22)	chr2	182740389	182741242	+
2	187224300	187224700	hs_setmar_chip_ip_6_bl2_100_5_200.bed_narrowPeak358	Intergenic--2690	chr2	186850171	187340964	+
2	191183800	191184300	hs_setmar_chip_ip_6_bl2_100_5_200.bed_narrowPeak359	Intergenic--2710	chr2	191152597	191244403	+
2	191288600	191289000	hs_setmar_chip_ip_6_bl2_100_5_200.bed_narrowPeak360	intron (NM_012223, intron 2 of 28)	chr2	191277031	191296110	+
2	193990900	193991400	hs_setmar_chip_ip_6_bl2_100_5_200.bed_narrowPeak361	Intergenic--2716	chr2	192777900	194343268	+
2	194558100	194558400	hs_setmar_chip_ip_6_bl2_100_5_200.bed_narrowPeak362	Intergenic--2717	chr2	194420632	194729594	+
2	197126600	197126900	hs_setmar_chip_ip_6_bl2_100_5_200.bed_narrowPeak363	intron (NM_153697, intron 4 of 9)	chr2	197126038	197136591	-
2	200270300	200270700	hs_setmar_chip_ip_6_bl2_100_5_200.bed_narrowPeak364	Intergenic--2738	chr2	199965118	200304878	+
2	201841000	201841300	hs_setmar_chip_ip_6_bl2_100_5_200.bed_narrowPeak365	intron (NM_001366386, intron 8 of 13)	chr2	201835764	201847380	+
2	204330400	204331000	hs_setmar_chip_ip_6_bl2_100_5_200.bed_narrowPeak366	Intergenic--2765	chr2	203962576	204544474	+
2	204391600	204391900	hs_setmar_chip_ip_6_bl2_100_5_200.bed_narrowPeak367	Intergenic--2765	chr2	203962576	204544474	+
2	206406400	206406900	hs_setmar_chip_ip_6_bl2_100_5_200.bed_narrowPeak368	Intergenic--2771	chr2	206315427	206442531	+
2	206683600	206683900	hs_setmar_chip_ip_6_bl2_100_5_200.bed_narrowPeak369	intron (NM_001093730, intron 9 of 11)	chr2	206666030	206693174	-
2	210307700	210308000	hs_setmar_chip_ip_6_bl2_100_5_200.bed_narrowPeak370	intron (NM_079420, intron 1 of 6)--2	chr2	210304616	210314910	-
2	210505200	210505400	hs_setmar_chip_ip_6_bl2_100_5_200.bed_narrowPeak371	intron (NM_001122633, intron 1 of 38)	chr2	210477786	210518717	+
2	215878500	215879200	hs_setmar_chip_ip_6_bl2_100_5_200.bed_narrowPeak372	Intergenic--2806	chr2	215844537	215941583	+
2	219911600	219912100	hs_setmar_chip_ip_6_bl2_100_5_200.bed_narrowPeak373	Intergenic--2855	chr2	219907566	221417026	+
2	220361400	220361800	hs_setmar_chip_ip_6_bl2_100_5_200.bed_narrowPeak374	Intergenic--2855	chr2	219907566	221417026	+
2	220476700	220477400	hs_setmar_chip_ip_6_bl2_100_5_200.bed_narrowPeak375	Intergenic--2855	chr2	219907566	221417026	+
2	220782500	220783000	hs_setmar_chip_ip_6_bl2_100_5_200.bed_narrowPeak376	Intergenic--2855	chr2	219907566	221417026	+
2	222779200	222779600	hs_setmar_chip_ip_6_bl2_100_5_200.bed_narrowPeak377	Intergenic--2861	chr2	222710931	222860035	+
2	223439200	223439600	hs_setmar_chip_ip_6_bl2_100_5_200.bed_narrowPeak378	Intergenic--2863	chr2	223056638	223595939	+
2	224239300	224239700	hs_setmar_chip_ip_6_bl2_100_5_200.bed_narrowPeak379	Intergenic--2868	chr2	224040320	224377697	+
2	227124100	227124400	hs_setmar_chip_ip_6_bl2_100_5_200.bed_narrowPeak380	intron (NM_000092, intron 4 of 47)	chr2	227121149	227140160	-
2	230496500	230496700	hs_setmar_chip_ip_6_bl2_100_5_200.bed_narrowPeak381	intron (NM_001080391, intron 18 of 28)	chr2	230494461	230498460	+
2	233316800	233317100	hs_setmar_chip_ip_6_bl2_100_5_200.bed_narrowPeak382	intron (NM_000541, intron 3 of 15)	chr2	233316136	233318750	+
2	236681800	236682300	hs_setmar_chip_ip_6_bl2_100_5_200.bed_narrowPeak383	Intergenic--2941	chr2	236583352	237047598	+
2	236880500	236881000	hs_setmar_chip_ip_6_bl2_100_5_200.bed_narrowPeak384	Intergenic--2941	chr2	236583352	237047598	+
3	1365600	1365900	hs_setmar_chip_ip_6_bl2_100_5_200.bed_narrowPeak425	intron (NM_001289080, intron 12 of 22)	chr3	1352452	1372298	+
3	2074100	2074300	hs_setmar_chip_ip_6_bl2_100_5_200.bed_narrowPeak426	Intergenic--2997	chr3	1405218	2097802	+
3	8478100	8478700	hs_setmar_chip_ip_6_bl2_100_5_200.bed_narrowPeak428	intron (NR_033378, intron 3 of 3)	chr3	8222720	8494680	-
3	9026300	9026800	hs_setmar_chip_ip_6_bl2_100_5_200.bed_narrowPeak429	intron (NM_014850, intron 13 of 21)	chr3	9025339	9026934	-
3	9458800	9459000	hs_setmar_chip_ip_6_bl2_100_5_200.bed_narrowPeak430	intron (NM_001080517, intron 17 of 22)	chr3	9453869	9464424	+
3	10037700	10038100	hs_setmar_chip_ip_6_bl2_100_5_200.bed_narrowPeak431	intron (NM_001018115, intron 7 of 43)	chr3	10036340	10039278	+
3	21138000	21138600	hs_setmar_chip_ip_6_bl2_100_5_200.bed_narrowPeak432	Intergenic--3080	chr3	20351929	21404725	+
3	21195200	21195600	hs_setmar_chip_ip_6_bl2_100_5_200.bed_narrowPeak433	Intergenic--3080	chr3	20351929	21404725	+
3	22971800	22972100	hs_setmar_chip_ip_6_bl2_100_5_200.bed_narrowPeak434	Intergenic--3083	chr3	21980829	23194070	+
3	25237500	25238000	hs_setmar_chip_ip_6_bl2_100_5_200.bed_narrowPeak435	intron (NM_001290216, intron 4 of 10)	chr3	25174576	25339801	+
3	25270700	25271000	hs_setmar_chip_ip_6_bl2_100_5_200.bed_narrowPeak436	intron (NM_001290216, intron 4 of 10)	chr3	25174576	25339801	+
3	43632800	43633500	hs_setmar_chip_ip_6_bl2_100_5_200.bed_narrowPeak437	intron (NM_001346469, intron 1 of 11)--2	chr3	43623078	43689869	-
3	51434200	51434700	hs_setmar_chip_ip_6_bl2_100_5_200.bed_narrowPeak438	intron (NR_146065, intron 8 of 25)	chr3	51433265	51440969	-
3	62728100	62728300	hs_setmar_chip_ip_6_bl2_100_5_200.bed_narrowPeak439	intron (NM_003716, intron 3 of 29)	chr3	62662395	62753440	-
3	64719900	64720200	hs_setmar_chip_ip_6_bl2_100_5_200.bed_narrowPeak440	intron (NR_038264, intron 1 of 5)--2	chr3	64689001	64799464	+
3	67641100	67641800	hs_setmar_chip_ip_6_bl2_100_5_200.bed_narrowPeak441	intron (NM_001177599, intron 1 of 10)	chr3	67609597	67653696	-
3	67980800	67981700	hs_setmar_chip_ip_6_bl2_100_5_200.bed_narrowPeak442	Intergenic--3337	chr3	67948713	67990591	+
3	70227500	70227700	hs_setmar_chip_ip_6_bl2_100_5_200.bed_narrowPeak443	intron (NM_001364677, intron 2 of 3)	chr3	70206791	70237902	-
3	72262000	72262700	hs_setmar_chip_ip_6_bl2_100_5_200.bed_narrowPeak444	Intergenic--3352	chr3	72175340	72373592	+
3	73485000	73485300	hs_setmar_chip_ip_6_bl2_100_5_200.bed_narrowPeak445	intron (NM_015009, intron 3 of 9)--3	chr3	73475633	73520321	-
3	73908100	73908600	hs_setmar_chip_ip_6_bl2_100_5_200.bed_narrowPeak446	Intergenic--3359	chr3	73880621	74261568	+
3	83337100	83337500	hs_setmar_chip_ip_6_bl2_100_5_200.bed_narrowPeak447	Intergenic--3373	chr3	82464676	84637404	+
3	89261700	89262000	hs_setmar_chip_ip_6_bl2_100_5_200.bed_narrowPeak448	intron (NM_182644, intron 3 of 6)	chr3	89210521	89340915	+
3	96279900	96280100	hs_setmar_chip_ip_6_bl2_100_5_200.bed_narrowPeak449	Intergenic--3390	chr3	95684194	96358963	+
3	96666100	96666400	hs_setmar_chip_ip_6_bl2_100_5_200.bed_narrowPeak450	Intergenic--3391	chr3	96361040	96813593	+
3	99998000	99998400	hs_setmar_chip_ip_6_bl2_100_5_200.bed_narrowPeak451	intron (NM_001042459, intron 1 of 4)--2	chr3	99965399	100113929	-
3	104227100	104227300	hs_setmar_chip_ip_6_bl2_100_5_200.bed_narrowPeak452	Intergenic--3430	chr3	103525117	105365712	+
3	104742000	104742500	hs_setmar_chip_ip_6_bl2_100_5_200.bed_narrowPeak453	Intergenic--3430	chr3	103525117	105365712	+
3	105107600	105107800	hs_setmar_chip_ip_6_bl2_100_5_200.bed_narrowPeak454	Intergenic--3430	chr3	103525117	105365712	+
3	106181200	106181700	hs_setmar_chip_ip_6_bl2_100_5_200.bed_narrowPeak455	Intergenic--3432	chr3	105870402	107108789	+
3	107364900	107365500	hs_setmar_chip_ip_6_bl2_100_5_200.bed_narrowPeak456	Intergenic--3433	chr3	107327965	107376438	+
3	108865700	108866000	hs_setmar_chip_ip_6_bl2_100_5_200.bed_narrowPeak457	Intergenic--3446	chr3	108856006	108906792	+
3	113541300	113541900	hs_setmar_chip_ip_6_bl2_100_5_200.bed_narrowPeak458	intron (NM_001322297, intron 1 of 24)	chr3	113533244	113565238	+
3	113766700	113766900	hs_setmar_chip_ip_6_bl2_100_5_200.bed_narrowPeak459	intron (NM_001690, intron 1 of 14)	chr3	113747250	113778740	+
3	114019500	114020000	hs_setmar_chip_ip_6_bl2_100_5_200.bed_narrowPeak460	intron (NR_148531, intron 5 of 14)	chr3	114018869	114031625	-
3	117416700	117417100	hs_setmar_chip_ip_6_bl2_100_5_200.bed_narrowPeak461	Intergenic--3488	chr3	116933239	117677692	+
3	125790300	125790700	hs_setmar_chip_ip_6_bl2_100_5_200.bed_narrowPeak462	promoter-TSS (NR_031687)	chr3	125790452	125791552	-
3	127664400	127665100	hs_setmar_chip_ip_6_bl2_100_5_200.bed_narrowPeak463	intron (NM_015720, intron 4 of 7)	chr3	127662312	127668440	+
3	132576600	132576900	hs_setmar_chip_ip_6_bl2_100_5_200.bed_narrowPeak464	intron (NM_032169, intron 16 of 19)	chr3	132575927	132576943	-
3	134409900	134410300	hs_setmar_chip_ip_6_bl2_100_5_200.bed_narrowPeak465	Intergenic--3608	chr3	134376418	134436826	+
3	141167500	141168200	hs_setmar_chip_ip_6_bl2_100_5_200.bed_narrowPeak466	Intergenic--3640	chr3	141149612	141230824	+
3	144151900	144152300	hs_setmar_chip_ip_6_bl2_100_5_200.bed_narrowPeak467	Intergenic--3658	chr3	143993369	146065343	+
3	146800300	146801100	hs_setmar_chip_ip_6_bl2_100_5_200.bed_narrowPeak468	Intergenic--3663	chr3	146607217	146920922	+
3	147152400	147152900	hs_setmar_chip_ip_6_bl2_100_5_200.bed_narrowPeak469	Intergenic--3664	chr3	146926219	147385047	+
3	148080700	148081100	hs_setmar_chip_ip_6_bl2_100_5_200.bed_narrowPeak470	intron (NR_134937, intron 1 of 1)	chr3	148078260	148087737	+
3	148464500	148465000	hs_setmar_chip_ip_6_bl2_100_5_200.bed_narrowPeak471	Intergenic--3669	chr3	148400957	148696870	+
3	150261400	150261900	hs_setmar_chip_ip_6_bl2_100_5_200.bed_narrowPeak472	Intergenic--3686	chr3	150241206	150264406	+
3	150405000	150405500	hs_setmar_chip_ip_6_bl2_100_5_200.bed_narrowPeak473	Intergenic--3687	chr3	150324748	150407297	+
3	151235900	151236200	hs_setmar_chip_ip_6_bl2_100_5_200.bed_narrowPeak474	intron (NM_014879, intron 1 of 2)	chr3	151219643	151248864	-
3	151824400	151824800	hs_setmar_chip_ip_6_bl2_100_5_200.bed_narrowPeak475	intron (NM_001086, intron 3 of 4)	chr3	151820453	151824662	+
3	151961000	151961800	hs_setmar_chip_ip_6_bl2_100_5_200.bed_narrowPeak476	Intergenic--3698	chr3	151929176	152158463	+
3	152284300	152284800	hs_setmar_chip_ip_6_bl2_100_5_200.bed_narrowPeak477	intron (NM_001314057, intron 1 of 11)--2	chr3	152270627	152298013	+
3	160722300	160722800	hs_setmar_chip_ip_6_bl2_100_5_200.bed_narrowPeak478	Intergenic--3731	chr3	160679448	160755230	+
3	170529800	170530400	hs_setmar_chip_ip_6_bl2_100_5_200.bed_narrowPeak479	intron (NM_020949, intron 1 of 7)	chr3	170527089	170585910	-
3	180966900	180967300	hs_setmar_chip_ip_6_bl2_100_5_200.bed_narrowPeak480	intron (NM_005087, intron 13 of 16)	chr3	180963091	180968050	+
3	187387900	187388100	hs_setmar_chip_ip_6_bl2_100_5_200.bed_narrowPeak482	Intergenic--3860	chr3	187373077	187446045	+
3	190027500	190027800	hs_setmar_chip_ip_6_bl2_100_5_200.bed_narrowPeak483	intron (NM_001134418, intron 1 of 14)	chr3	189995443	190119963	-
3	191166600	191166900	hs_setmar_chip_ip_6_bl2_100_5_200.bed_narrowPeak484	Intergenic--3875	chr3	190879051	191198240	+
3	196318400	196318600	hs_setmar_chip_ip_6_bl2_100_5_200.bed_narrowPeak485	promoter-TSS (NM_001351628)	chr3	196318140	196319240	-
3	196774700	196775200	hs_setmar_chip_ip_6_bl2_100_5_200.bed_narrowPeak486	intron (NM_002577, intron 1 of 14)	chr3	196740158	196782625	+
3	197847600	197848000	hs_setmar_chip_ip_6_bl2_100_5_200.bed_narrowPeak487	intron (NM_001365717, intron 11 of 19)	chr3	197847461	197847871	+
4	4084200	4084600	hs_setmar_chip_ip_6_bl2_100_5_200.bed_narrowPeak488	Intergenic--3975	chr4	3956429	4187725	+
4	13112100	13112300	hs_setmar_chip_ip_6_bl2_100_5_200.bed_narrowPeak489	Intergenic--4047	chr4	12252286	13366722	+
4	13233800	13234200	hs_setmar_chip_ip_6_bl2_100_5_200.bed_narrowPeak490	Intergenic--4047	chr4	12252286	13366722	+
4	13637200	13637500	hs_setmar_chip_ip_6_bl2_100_5_200.bed_narrowPeak491	Intergenic--4051	chr4	13628958	13654178	+
4	15231200	15231900	hs_setmar_chip_ip_6_bl2_100_5_200.bed_narrowPeak492	intron (NR_125911, intron 2 of 5)--2	chr4	15071152	15263396	-
4	17470200	17470600	hs_setmar_chip_ip_6_bl2_100_5_200.bed_narrowPeak493	Intergenic--4067	chr4	17321883	17485392	+
4	19154300	19154700	hs_setmar_chip_ip_6_bl2_100_5_200.bed_narrowPeak494	Intergenic--4072	chr4	18022876	20250904	+
4	28947700	28947900	hs_setmar_chip_ip_6_bl2_100_5_200.bed_narrowPeak495	Intergenic--4097	chr4	28820669	28995783	+
4	31755600	31756300	hs_setmar_chip_ip_6_bl2_100_5_200.bed_narrowPeak496	Intergenic--4102	chr4	31559822	31996378	+
4	38238500	38238800	hs_setmar_chip_ip_6_bl2_100_5_200.bed_narrowPeak497	Intergenic--4116	chr4	38140176	38365913	+
4	40463600	40463900	hs_setmar_chip_ip_6_bl2_100_5_200.bed_narrowPeak498	intron (NM_001098634, intron 3 of 6)	chr4	40438925	40466576	-
4	40556400	40556700	hs_setmar_chip_ip_6_bl2_100_5_200.bed_narrowPeak499	intron (NM_001371114, intron 1 of 5)	chr4	40544507	40629395	-
4	45098600	45099000	hs_setmar_chip_ip_6_bl2_100_5_200.bed_narrowPeak500	Intergenic--4155	chr4	44727635	46034769	+
4	53611500	53611700	hs_setmar_chip_ip_6_bl2_100_5_200.bed_narrowPeak501	Intergenic--4181	chr4	53606382	53694900	+
4	55272200	55272500	hs_setmar_chip_ip_6_bl2_100_5_200.bed_narrowPeak502	Intergenic--4190	chr4	55126596	55345241	+
4	55907200	55907800	hs_setmar_chip_ip_6_bl2_100_5_200.bed_narrowPeak503	Intergenic--4196	chr4	55906087	55947944	+
4	60663800	60664100	hs_setmar_chip_ip_6_bl2_100_5_200.bed_narrowPeak504	Intergenic--4209	chr4	59047960	60921618	+
4	67393900	67394400	hs_setmar_chip_ip_6_bl2_100_5_200.bed_narrowPeak505	Intergenic--4216	chr4	66277929	67416304	+
4	67704100	67704300	hs_setmar_chip_ip_6_bl2_100_5_200.bed_narrowPeak506	intron (NR_015439, intron 1 of 1)	chr4	67702156	67720421	+
4	69938200	69938500	hs_setmar_chip_ip_6_bl2_100_5_200.bed_narrowPeak507	intron (NM_001890, intron 9 of 15)	chr4	69937824	69939175	+
4	70149400	70149700	hs_setmar_chip_ip_6_bl2_100_5_200.bed_narrowPeak508	Intergenic--4248	chr4	70147705	70153236	+
4	77219200	77219700	hs_setmar_chip_ip_6_bl2_100_5_200.bed_narrowPeak509	Intergenic--4310	chr4	77171061	77510752	+
4	78551200	78551400	hs_setmar_chip_ip_6_bl2_100_5_200.bed_narrowPeak510	promoter-TSS (NM_005139)	chr4	78550770	78551870	+
4	80101900	80102400	hs_setmar_chip_ip_6_bl2_100_5_200.bed_narrowPeak511	Intergenic--4323	chr4	80074473	80184269	+
4	81024800	81025200	hs_setmar_chip_ip_6_bl2_100_5_200.bed_narrowPeak512	Intergenic--4326	chr4	80964757	81029707	+
4	81076300	81076700	hs_setmar_chip_ip_6_bl2_100_5_200.bed_narrowPeak513	Intergenic--4327	chr4	81058633	81086369	+
4	99248900	99249300	hs_setmar_chip_ip_6_bl2_100_5_200.bed_narrowPeak514	intron (NR_037884, intron 4 of 9)	chr4	99220247	99275368	+
4	100129800	100130200	hs_setmar_chip_ip_6_bl2_100_5_200.bed_narrowPeak515	Intergenic--4401	chr4	100038706	100184869	+
4	101727400	101727900	hs_setmar_chip_ip_6_bl2_100_5_200.bed_narrowPeak516	Intergenic--4405	chr4	101349884	101789606	+
4	104519500	104519700	hs_setmar_chip_ip_6_bl2_100_5_200.bed_narrowPeak517	intron (NR_125926, intron 1 of 9)	chr4	104495895	104643010	+
4	108424300	108424800	hs_setmar_chip_ip_6_bl2_100_5_200.bed_narrowPeak518	Intergenic--4427	chr4	108177431	108537189	+
4	109350000	109350700	hs_setmar_chip_ip_6_bl2_100_5_200.bed_narrowPeak519	Intergenic--4431	chr4	109317136	109428962	+
4	110853100	110853800	hs_setmar_chip_ip_6_bl2_100_5_200.bed_narrowPeak520	Intergenic--4441	chr4	110643124	110859581	+
4	111825800	111826300	hs_setmar_chip_ip_6_bl2_100_5_200.bed_narrowPeak521	Intergenic--4442	chr4	110861648	112144453	+
4	117830500	117830900	hs_setmar_chip_ip_6_bl2_100_5_200.bed_narrowPeak522	Intergenic--4455	chr4	117690104	117833400	+
4	119942000	119942200	hs_setmar_chip_ip_6_bl2_100_5_200.bed_narrowPeak523	intron (NR_121639, intron 1 of 1)	chr4	119939676	119963787	+
4	123403800	123404100	hs_setmar_chip_ip_6_bl2_100_5_200.bed_narrowPeak524	TTS (NM_001258039)	chr4	123403660	123404760	+
4	134043200	134043800	hs_setmar_chip_ip_6_bl2_100_5_200.bed_narrowPeak525	Intergenic--4506	chr4	133195701	134195333	+
4	134145000	134145200	hs_setmar_chip_ip_6_bl2_100_5_200.bed_narrowPeak526	Intergenic--4506	chr4	133195701	134195333	+
4	137227900	137228300	hs_setmar_chip_ip_6_bl2_100_5_200.bed_narrowPeak527	Intergenic--4511	chr4	137213800	137517919	+
4	143044400	143044600	hs_setmar_chip_ip_6_bl2_100_5_200.bed_narrowPeak528	Intergenic--4534	chr4	142847536	143176659	+
4	147110200	147110700	hs_setmar_chip_ip_6_bl2_100_5_200.bed_narrowPeak529	Intergenic--4557	chr4	146946887	147343628	+
4	150867200	150867700	hs_setmar_chip_ip_6_bl2_100_5_200.bed_narrowPeak530	intron (NM_001367550, intron 22 of 56)	chr4	150852944	150867670	-
4	151438400	151438900	hs_setmar_chip_ip_6_bl2_100_5_200.bed_narrowPeak531	intron (NM_001348694, intron 1 of 12)	chr4	151409466	151454700	+
4	151565500	151566000	hs_setmar_chip_ip_6_bl2_100_5_200.bed_narrowPeak532	intron (NM_001109977, intron 3 of 13)	chr4	151482649	151566137	+
4	151689500	151689800	hs_setmar_chip_ip_6_bl2_100_5_200.bed_narrowPeak533	intron (NM_001363341, intron 9 of 11)	chr4	151688764	151701328	-
4	152900700	152901300	hs_setmar_chip_ip_6_bl2_100_5_200.bed_narrowPeak534	intron (NM_001025595, intron 8 of 8)	chr4	152888308	152910063	+
4	155366200	155366700	hs_setmar_chip_ip_6_bl2_100_5_200.bed_narrowPeak535	intron (NM_001039580, intron 5 of 13)	chr4	155362142	155368585	-
4	155542500	155542700	hs_setmar_chip_ip_6_bl2_100_5_200.bed_narrowPeak536	Intergenic--4592	chr4	155377966	155665709	+
4	157588000	157588400	hs_setmar_chip_ip_6_bl2_100_5_200.bed_narrowPeak537	Intergenic--4601	chr4	157577152	158123473	+
4	162742300	162742900	hs_setmar_chip_ip_6_bl2_100_5_200.bed_narrowPeak538	Intergenic--4609	chr4	162165035	163092573	+
4	164380100	164380300	hs_setmar_chip_ip_6_bl2_100_5_200.bed_narrowPeak539	intron (NM_001166373, intron 1 of 7)--2	chr4	164198712	164383154	-
4	166321300	166321800	hs_setmar_chip_ip_6_bl2_100_5_200.bed_narrowPeak540	Intergenic--4626	chr4	166105458	166732384	+
4	174746600	174747100	hs_setmar_chip_ip_6_bl2_100_5_200.bed_narrowPeak541	intron (NM_006529, intron 3 of 9)	chr4	174728699	174766962	-
4	176879600	176880300	hs_setmar_chip_ip_6_bl2_100_5_200.bed_narrowPeak542	intron (NR_149104, intron 1 of 1)	chr4	176875854	176880066	+
4	177662300	177662500	hs_setmar_chip_ip_6_bl2_100_5_200.bed_narrowPeak543	Intergenic--4667	chr4	177443504	177727756	+
4	180062300	180063000	hs_setmar_chip_ip_6_bl2_100_5_200.bed_narrowPeak544	Intergenic--4668	chr4	177991751	181063089	+
4	187423600	187424100	hs_setmar_chip_ip_6_bl2_100_5_200.bed_narrowPeak545	intron (NR_038931, intron 1 of 4)--2	chr4	187372921	187505291	-
4	188704400	188704600	hs_setmar_chip_ip_6_bl2_100_5_200.bed_narrowPeak546	Intergenic--4714	chr4	188602909	188775656	+
5	262600	263000	hs_setmar_chip_ip_6_bl2_100_5_200.bed_narrowPeak547	Intergenic--4722	chr5	258083	268555	+
5	589500	589700	hs_setmar_chip_ip_6_bl2_100_5_200.bed_narrowPeak548	Intergenic--4726	chr5	536883	601168	+
5	6154200	6154500	hs_setmar_chip_ip_6_bl2_100_5_200.bed_narrowPeak549	Intergenic--4759	chr5	5491221	6309440	+
5	15933700	15934300	hs_setmar_chip_ip_6_bl2_100_5_200.bed_narrowPeak550	intron (NM_001278317, intron 3 of 3)	chr5	15928502	15934181	+
5	19274500	19275000	hs_setmar_chip_ip_6_bl2_100_5_200.bed_narrowPeak551	Intergenic--4807	chr5	17931490	19470295	+
5	24864200	24864800	hs_setmar_chip_ip_6_bl2_100_5_200.bed_narrowPeak552	Intergenic--4815	chr5	24841584	25125304	+
5	25354800	25355300	hs_setmar_chip_ip_6_bl2_100_5_200.bed_narrowPeak553	Intergenic--4816	chr5	25303281	26879596	+
5	27986100	27986400	hs_setmar_chip_ip_6_bl2_100_5_200.bed_narrowPeak554	Intergenic--4818	chr5	27497402	28285388	+
5	35574200	35574500	hs_setmar_chip_ip_6_bl2_100_5_200.bed_narrowPeak555	Intergenic--4843	chr5	35231488	35616862	+
5	36269700	36270400	hs_setmar_chip_ip_6_bl2_100_5_200.bed_narrowPeak556	intron (NM_001323279, intron 2 of 12)	chr5	36269991	36271252	-
5	41558200	41558700	hs_setmar_chip_ip_6_bl2_100_5_200.bed_narrowPeak557	Intergenic--4877	chr5	41511602	41729064	+
5	51061300	51061800	hs_setmar_chip_ip_6_bl2_100_5_200.bed_narrowPeak558	Intergenic--4900	chr5	50971188	51371736	+
5	51798900	51799100	hs_setmar_chip_ip_6_bl2_100_5_200.bed_narrowPeak559	Intergenic--4901	chr5	51395730	52007030	+
5	55569600	55570400	hs_setmar_chip_ip_6_bl2_100_5_200.bed_narrowPeak560	Intergenic--4919	chr5	55536079	55624844	+
5	57642500	57643300	hs_setmar_chip_ip_6_bl2_100_5_200.bed_narrowPeak561	Intergenic--4932	chr5	57618428	57649659	+
5	60407500	60408000	hs_setmar_chip_ip_6_bl2_100_5_200.bed_narrowPeak562	intron (NM_001364599, intron 1 of 16)--2	chr5	60373664	60486712	-
5	65562400	65562600	hs_setmar_chip_ip_6_bl2_100_5_200.bed_narrowPeak563	promoter-TSS (NM_001278927)	chr5	65562296	65563396	+
5	66214700	66215000	hs_setmar_chip_ip_6_bl2_100_5_200.bed_narrowPeak564	Intergenic--4960	chr5	66210447	66506544	+
5	67430200	67430700	hs_setmar_chip_ip_6_bl2_100_5_200.bed_narrowPeak565	Intergenic--4963	chr5	67197800	67631265	+
5	72020000	72020400	hs_setmar_chip_ip_6_bl2_100_5_200.bed_narrowPeak566	Intergenic--5000	chr5	71722046	72106474	+
5	88527800	88528400	hs_setmar_chip_ip_6_bl2_100_5_200.bed_narrowPeak567	Intergenic--5079	chr5	88440091	88537265	+
5	90530100	90530900	hs_setmar_chip_ip_6_bl2_100_5_200.bed_narrowPeak568	promoter-TSS (NM_198273)	chr5	90529484	90530584	-
5	95090800	95091100	hs_setmar_chip_ip_6_bl2_100_5_200.bed_narrowPeak569	intron (NM_024717, intron 1 of 22)--2	chr5	95082867	95283855	-
5	101458500	101459100	hs_setmar_chip_ip_6_bl2_100_5_200.bed_narrowPeak570	Intergenic--5113	chr5	100904283	102232985	+
5	107431100	107431500	hs_setmar_chip_ip_6_bl2_100_5_200.bed_narrowPeak571	intron (NM_001962, intron 1 of 4)	chr5	107427510	107670488	-
5	107849000	107849700	hs_setmar_chip_ip_6_bl2_100_5_200.bed_narrowPeak572	Intergenic--5124	chr5	107671938	107858032	+
5	109685500	109685700	hs_setmar_chip_ip_6_bl2_100_5_200.bed_narrowPeak573	Intergenic--5129	chr5	109410975	109688365	+
5	112726800	112727400	hs_setmar_chip_ip_6_bl2_100_5_200.bed_narrowPeak574	intron (NM_001354902, intron 1 of 14)	chr5	112707883	112736884	+
5	115191900	115192300	hs_setmar_chip_ip_6_bl2_100_5_200.bed_narrowPeak575	Intergenic--5145	chr5	115181547	115203013	+
5	116042900	116043600	hs_setmar_chip_ip_6_bl2_100_5_200.bed_narrowPeak576	Intergenic--5154	chr5	116028606	116050465	+
5	122776400	122776600	hs_setmar_chip_ip_6_bl2_100_5_200.bed_narrowPeak577	intron (NM_001278199, intron 1 of 14)	chr5	122775763	122795265	+
5	125127200	125127500	hs_setmar_chip_ip_6_bl2_100_5_200.bed_narrowPeak578	intron (NR_109882, intron 2 of 5)	chr5	125042240	125158652	+
5	127404100	127404600	hs_setmar_chip_ip_6_bl2_100_5_200.bed_narrowPeak579	intron (NM_001308121, intron 8 of 13)	chr5	127402683	127410388	+
5	128591700	128591900	hs_setmar_chip_ip_6_bl2_100_5_200.bed_narrowPeak580	Intergenic--5203	chr5	128539246	128964126	+
5	135945300	135945900	hs_setmar_chip_ip_6_bl2_100_5_200.bed_narrowPeak581	Intergenic--5258	chr5	135942997	135945903	+
5	138804700	138805000	hs_setmar_chip_ip_6_bl2_100_5_200.bed_narrowPeak582	intron (NM_001323985, intron 3 of 17)	chr5	138783373	138810037	+
5	140160300	140160900	hs_setmar_chip_ip_6_bl2_100_5_200.bed_narrowPeak583	intron (NR_130738, intron 1 of 4)	chr5	140157420	140164649	+
5	142626100	142626700	hs_setmar_chip_ip_6_bl2_100_5_200.bed_narrowPeak584	intron (NM_001144935, intron 1 of 3)--2	chr5	142622335	142644112	-
5	143443100	143443500	hs_setmar_chip_ip_6_bl2_100_5_200.bed_narrowPeak585	Intergenic--5332	chr5	143436513	143678859	+
5	156207500	156207800	hs_setmar_chip_ip_6_bl2_100_5_200.bed_narrowPeak586	Intergenic--5409	chr5	155019135	156325756	+
5	157078100	157078700	hs_setmar_chip_ip_6_bl2_100_5_200.bed_narrowPeak587	Intergenic--5413	chr5	157060117	157084831	+
5	161709200	161709700	hs_setmar_chip_ip_6_bl2_100_5_200.bed_narrowPeak588	Intergenic--5444	chr5	161703593	161846190	+
5	166863100	166863400	hs_setmar_chip_ip_6_bl2_100_5_200.bed_narrowPeak589	Intergenic--5451	chr5	164543984	166904221	+
5	175196100	175196700	hs_setmar_chip_ip_6_bl2_100_5_200.bed_narrowPeak590	Intergenic--5502	chr5	174996732	175439035	+
5	175701600	175702400	hs_setmar_chip_ip_6_bl2_100_5_200.bed_narrowPeak591	intron (NR_160284, intron 3 of 3)	chr5	175691360	175707778	+
5	176661200	176661800	hs_setmar_chip_ip_6_bl2_100_5_200.bed_narrowPeak592	Intergenic--5518	chr5	176660052	176742204	+
5	179494100	179494800	hs_setmar_chip_ip_6_bl2_100_5_200.bed_narrowPeak593	Intergenic--5555	chr5	179346462	179515469	+
6	2344100	2344300	hs_setmar_chip_ip_6_bl2_100_5_200.bed_narrowPeak594	intron (NR_046229, intron 4 of 6)	chr6	2329333	2398576	+
6	3768500	3769000	hs_setmar_chip_ip_6_bl2_100_5_200.bed_narrowPeak595	Intergenic--5612	chr6	3753013	3848372	+
6	8507300	8507700	hs_setmar_chip_ip_6_bl2_100_5_200.bed_narrowPeak596	intron (NR_038980, intron 2 of 4)	chr6	8438032	8558584	+
6	13815200	13815700	hs_setmar_chip_ip_6_bl2_100_5_200.bed_narrowPeak597	promoter-TSS (NM_001031713)	chr6	13814460	13815560	-
6	20331000	20331500	hs_setmar_chip_ip_6_bl2_100_5_200.bed_narrowPeak598	Intergenic--5674	chr6	20213470	20400878	+
6	22620800	22621000	hs_setmar_chip_ip_6_bl2_100_5_200.bed_narrowPeak599	Intergenic--5681	chr6	22572666	22642509	+
6	32936700	32937300	hs_setmar_chip_ip_6_bl2_100_5_200.bed_narrowPeak600	intron (NM_002118, intron 3 of 5).2	chr6	32935653	32937171	-
6	37802400	37802900	hs_setmar_chip_ip_6_bl2_100_5_200.bed_narrowPeak601	Intergenic--5939	chr6	37698884	37818726	+
6	42205500	42205800	hs_setmar_chip_ip_6_bl2_100_5_200.bed_narrowPeak602	Intergenic--5973	chr6	42195957	42205806	+
6	44493500	44494000	hs_setmar_chip_ip_6_bl2_100_5_200.bed_narrowPeak603	Intergenic--6002	chr6	44451426	44545160	+
6	44998500	44998700	hs_setmar_chip_ip_6_bl2_100_5_200.bed_narrowPeak604	intron (NM_181356, intron 8 of 12)	chr6	44961829	45003652	-
6	48403600	48404000	hs_setmar_chip_ip_6_bl2_100_5_200.bed_narrowPeak605	Intergenic--6017	chr6	48069690	49429359	+
6	51548700	51549200	hs_setmar_chip_ip_6_bl2_100_5_200.bed_narrowPeak606	Intergenic--6033	chr6	50848620	51614298	+
6	52061300	52062000	hs_setmar_chip_ip_6_bl2_100_5_200.bed_narrowPeak607	intron (NM_138694, intron 14 of 66)	chr6	52060043	52062518	-
6	53830500	53831200	hs_setmar_chip_ip_6_bl2_100_5_200.bed_narrowPeak608	intron (NM_018214, intron 1 of 13)	chr6	53795416	53842109	+
6	62683000	62683500	hs_setmar_chip_ip_6_bl2_100_5_200.bed_narrowPeak609	Intergenic--6073	chr6	62287228	63274950	+
6	62982700	62983600	hs_setmar_chip_ip_6_bl2_100_5_200.bed_narrowPeak610	Intergenic--6073	chr6	62287228	63274950	+
6	63350000	63350300	hs_setmar_chip_ip_6_bl2_100_5_200.bed_narrowPeak611	Intergenic--6074	chr6	63320984	63571011	+
6	64729400	64729900	hs_setmar_chip_ip_6_bl2_100_5_200.bed_narrowPeak612	intron (NM_001292009, intron 22 of 43)	chr6	64626246	64813377	-
6	67643800	67644000	hs_setmar_chip_ip_6_bl2_100_5_200.bed_narrowPeak613	Intergenic--6078	chr6	65790484	68054350	+
6	75893500	75893900	hs_setmar_chip_ip_6_bl2_100_5_200.bed_narrowPeak614	intron (NM_001300899, intron 28 of 32)	chr6	75892691	75894813	+
6	78593100	78593400	hs_setmar_chip_ip_6_bl2_100_5_200.bed_narrowPeak615	Intergenic--6115	chr6	78540310	78866550	+
6	79020000	79020400	hs_setmar_chip_ip_6_bl2_100_5_200.bed_narrowPeak616	intron (NM_017934, intron 9 of 39)	chr6	79019160	79025518	-
6	80695900	80696200	hs_setmar_chip_ip_6_bl2_100_5_200.bed_narrowPeak617	Intergenic--6125	chr6	80347271	81744729	+
6	84837100	84837400	hs_setmar_chip_ip_6_bl2_100_5_200.bed_narrowPeak618	Intergenic--6141	chr6	84765599	85386218	+
6	87832900	87833200	hs_setmar_chip_ip_6_bl2_100_5_200.bed_narrowPeak619	intron (NR_110869, intron 2 of 4)	chr6	87785263	87909781	+
6	90945100	90945400	hs_setmar_chip_ip_6_bl2_100_5_200.bed_narrowPeak620	Intergenic--6173	chr6	90588073	91520659	+
6	98962800	98963000	hs_setmar_chip_ip_6_bl2_100_5_200.bed_narrowPeak621	Intergenic--6188	chr6	98949007	99123608	+
6	100229500	100229700	hs_setmar_chip_ip_6_bl2_100_5_200.bed_narrowPeak622	Intergenic--6196	chr6	100077420	100387873	+
6	106372400	106372700	hs_setmar_chip_ip_6_bl2_100_5_200.bed_narrowPeak623	intron (NM_001371242, intron 1 of 21)	chr6	106361082	106450495	+
6	107776100	107776600	hs_setmar_chip_ip_6_bl2_100_5_200.bed_narrowPeak624	intron (NM_198081, intron 1 of 7)	chr6	107772387	107824125	-
6	114277100	114277800	hs_setmar_chip_ip_6_bl2_100_5_200.bed_narrowPeak625	intron (NR_125845, intron 9 of 9)	chr6	114235772	114340521	+
6	116154900	116155300	hs_setmar_chip_ip_6_bl2_100_5_200.bed_narrowPeak626	intron (NM_152729, intron 6 of 11)	chr6	116127133	116221053	+
6	120411400	120411800	hs_setmar_chip_ip_6_bl2_100_5_200.bed_narrowPeak627	Intergenic--6276	chr6	120016258	121078493	+
6	129744800	129745300	hs_setmar_chip_ip_6_bl2_100_5_200.bed_narrowPeak628	Intergenic--6302	chr6	129711178	129830243	+
6	129747400	129748100	hs_setmar_chip_ip_6_bl2_100_5_200.bed_narrowPeak629	Intergenic--6302	chr6	129711178	129830243	+
6	130628800	130629300	hs_setmar_chip_ip_6_bl2_100_5_200.bed_narrowPeak630	Intergenic--6305	chr6	130444066	130826404	+
6	133265000	133265600	hs_setmar_chip_ip_6_bl2_100_5_200.bed_narrowPeak631	intron (NM_172103, intron 1 of 18)	chr6	133241750	133274715	+
6	134715000	134715500	hs_setmar_chip_ip_6_bl2_100_5_200.bed_narrowPeak632	Intergenic--6336	chr6	134541006	134916392	+
6	135362200	135362500	hs_setmar_chip_ip_6_bl2_100_5_200.bed_narrowPeak633	intron (NM_017651, intron 22 of 27)	chr6	135358188	135386783	-
6	135977600	135978200	hs_setmar_chip_ip_6_bl2_100_5_200.bed_narrowPeak634	intron (NM_018945, intron 2 of 12)	chr6	135947525	136042851	+
6	138300500	138300800	hs_setmar_chip_ip_6_bl2_100_5_200.bed_narrowPeak635	intron (NM_020340, intron 22 of 33)	chr6	138298786	138307252	+
6	138701200	138701700	hs_setmar_chip_ip_6_bl2_100_5_200.bed_narrowPeak636	Intergenic--6362	chr6	138698289	138724214	+
6	145062800	145063100	hs_setmar_chip_ip_6_bl2_100_5_200.bed_narrowPeak637	Intergenic--6387	chr6	144854035	145624304	+
6	145348600	145349000	hs_setmar_chip_ip_6_bl2_100_5_200.bed_narrowPeak638	Intergenic--6387	chr6	144854035	145624304	+
6	146928600	146928900	hs_setmar_chip_ip_6_bl2_100_5_200.bed_narrowPeak639	intron (NR_034115, intron 7 of 10)	chr6	146860744	146972044	-
6	153718000	153718300	hs_setmar_chip_ip_6_bl2_100_5_200.bed_narrowPeak640	Intergenic--6423	chr6	153132283	154009495	+
6	154096100	154096900	hs_setmar_chip_ip_6_bl2_100_5_200.bed_narrowPeak641	intron (NR_104348, intron 4 of 4)	chr6	154094521	154107464	+
6	155762600	155763100	hs_setmar_chip_ip_6_bl2_100_5_200.bed_narrowPeak642	Intergenic--6430	chr6	155527019	155945796	+
6	159919700	159920300	hs_setmar_chip_ip_6_bl2_100_5_200.bed_narrowPeak643	Intergenic--6449	chr6	159910003	159968098	+
7	7415200	7415600	hs_setmar_chip_ip_6_bl2_100_5_200.bed_narrowPeak644	intron (NM_001037763, intron 27 of 34)	chr7	7381613	7417858	-
7	14693500	14693700	hs_setmar_chip_ip_6_bl2_100_5_200.bed_narrowPeak645	intron (NM_001350717, intron 9 of 24)	chr7	14685363	14694074	-
7	14775200	14775600	hs_setmar_chip_ip_6_bl2_100_5_200.bed_narrowPeak646	intron (NM_001350717, intron 2 of 24)	chr7	14757732	14841193	-
7	21185800	21186500	hs_setmar_chip_ip_6_bl2_100_5_200.bed_narrowPeak647	Intergenic--6616	chr7	21024149	21427082	+
7	25570400	25571000	hs_setmar_chip_ip_6_bl2_100_5_200.bed_narrowPeak648	Intergenic--6643	chr7	25229487	25592300	+
7	28392100	28392800	hs_setmar_chip_ip_6_bl2_100_5_200.bed_narrowPeak649	intron (NM_182899, intron 1 of 9)	chr7	28299442	28411517	+
7	31316700	31317400	hs_setmar_chip_ip_6_bl2_100_5_200.bed_narrowPeak650	Intergenic--6679	chr7	31112480	31336465	+
7	36619700	36620100	hs_setmar_chip_ip_6_bl2_100_5_200.bed_narrowPeak651	intron (NM_001177507, intron 8 of 19)	chr7	36618346	36620780	-
7	41303600	41304200	hs_setmar_chip_ip_6_bl2_100_5_200.bed_narrowPeak652	Intergenic--6727	chr7	41134502	41684113	+
7	43916000	43916500	hs_setmar_chip_ip_6_bl2_100_5_200.bed_narrowPeak653	intron (NM_001290076, intron 1 of 6)	chr7	43910853	43925435	-
7	47704700	47705400	hs_setmar_chip_ip_6_bl2_100_5_200.bed_narrowPeak654	Intergenic--6765	chr7	47662649	47760475	+
7	67976500	67976900	hs_setmar_chip_ip_6_bl2_100_5_200.bed_narrowPeak655	Intergenic--6847	chr7	67341027	68019252	+
7	69190000	69190500	hs_setmar_chip_ip_6_bl2_100_5_200.bed_narrowPeak656	Intergenic--6848	chr7	68033691	69593803	+
7	72316000	72316700	hs_setmar_chip_ip_6_bl2_100_5_200.bed_narrowPeak657	intron (NM_001363460, intron 1 of 5)	chr7	72278811	72336703	-
7	73316100	73316400	hs_setmar_chip_ip_6_bl2_100_5_200.bed_narrowPeak658	intron (NM_178125, intron 6 of 6)	chr7	73313511	73316564	-
7	82289800	82290500	hs_setmar_chip_ip_6_bl2_100_5_200.bed_narrowPeak659	intron (NM_000722, intron 3 of 38)	chr7	82170610	82335134	-
7	83398100	83398500	hs_setmar_chip_ip_6_bl2_100_5_200.bed_narrowPeak660	intron (NM_001178129, intron 11 of 16)	chr7	83396730	83400027	-
7	99671900	99672200	hs_setmar_chip_ip_6_bl2_100_5_200.bed_narrowPeak661	3' UTR (NM_001350984, exon 8 of 8)	chr7	99671879	99672441	+
7	102137300	102137500	hs_setmar_chip_ip_6_bl2_100_5_200.bed_narrowPeak662	intron (NM_001913, intron 8 of 22)	chr7	102115274	102158559	+
7	103495100	103495500	hs_setmar_chip_ip_6_bl2_100_5_200.bed_narrowPeak663	intron (NM_005045, intron 57 of 64)	chr7	103492027	103495722	-
7	104572000	104572400	hs_setmar_chip_ip_6_bl2_100_5_200.bed_narrowPeak664	intron (NM_199000, intron 1 of 2)	chr7	104329225	104736674	+
7	105058600	105058900	hs_setmar_chip_ip_6_bl2_100_5_200.bed_narrowPeak665	intron (NM_182931, intron 3 of 26)	chr7	105041024	105062163	+
7	107672000	107672700	hs_setmar_chip_ip_6_bl2_100_5_200.bed_narrowPeak666	intron (NM_000441, intron 4 of 20)	chr7	107672249	107674163	+
7	112278100	112278500	hs_setmar_chip_ip_6_bl2_100_5_200.bed_narrowPeak667	intron (NM_021994, intron 1 of 11)	chr7	112207400	112286872	+
7	119738500	119739100	hs_setmar_chip_ip_6_bl2_100_5_200.bed_narrowPeak668	intron (NR_131962, intron 2 of 2)	chr7	119704973	119749809	-
7	123210100	123210700	hs_setmar_chip_ip_6_bl2_100_5_200.bed_narrowPeak669	Intergenic--7120	chr7	123200972	123451181	+
7	124805600	124806200	hs_setmar_chip_ip_6_bl2_100_5_200.bed_narrowPeak670	Intergenic--7133	chr7	124791811	124821385	+
7	128906400	128907300	hs_setmar_chip_ip_6_bl2_100_5_200.bed_narrowPeak671	intron (NM_001366122, intron 4 of 39)	chr7	128906364	128907100	-
7	132690000	132690800	hs_setmar_chip_ip_6_bl2_100_5_200.bed_narrowPeak672	intron (NR_046323, intron 3 of 4)	chr7	132662083	132724776	+
7	139211100	139211300	hs_setmar_chip_ip_6_bl2_100_5_200.bed_narrowPeak673	Intergenic--7218	chr7	139192987	139230236	+
7	147557800	147558000	hs_setmar_chip_ip_6_bl2_100_5_200.bed_narrowPeak674	intron (NM_014141, intron 10 of 22)	chr7	147486042	147562137	+
7	153100400	153101100	hs_setmar_chip_ip_6_bl2_100_5_200.bed_narrowPeak675	Intergenic--7313	chr7	152856380	153398918	+
8	3356400	3356900	hs_setmar_chip_ip_6_bl2_100_5_200.bed_narrowPeak676	intron (NM_033225, intron 21 of 69)	chr8	3348162	3359151	-
8	4506000	4506400	hs_setmar_chip_ip_6_bl2_100_5_200.bed_narrowPeak677	intron (NM_033225, intron 2 of 69)	chr8	4420066	4637341	-
8	9101700	9102000	hs_setmar_chip_ip_6_bl2_100_5_200.bed_narrowPeak678	Intergenic--7399	chr8	9101104	9135255	+
8	10087700	10088200	hs_setmar_chip_ip_6_bl2_100_5_200.bed_narrowPeak679	intron (NM_001135670, intron 1 of 4)	chr8	10054659	10094650	+
8	15360400	15360700	hs_setmar_chip_ip_6_bl2_100_5_200.bed_narrowPeak680	Intergenic--7439	chr8	15239432	15539086	+
8	17144400	17145000	hs_setmar_chip_ip_6_bl2_100_5_200.bed_narrowPeak681	Intergenic--7443	chr8	17123642	17155481	+
8	19314900	19315300	hs_setmar_chip_ip_6_bl2_100_5_200.bed_narrowPeak682	intron (NM_001363111, intron 1 of 8)	chr8	19314080	19319343	+
8	19693700	19694000	hs_setmar_chip_ip_6_bl2_100_5_200.bed_narrowPeak683	intron (NR_148898, intron 1 of 9)--3	chr8	19683762	19714884	-
8	23287400	23288000	hs_setmar_chip_ip_6_bl2_100_5_200.bed_narrowPeak684	promoter-TSS (NM_001136108)	chr8	23287108	23288208	+
8	25146300	25146600	hs_setmar_chip_ip_6_bl2_100_5_200.bed_narrowPeak685	Intergenic--7495	chr8	24957870	25183688	+
8	26436900	26437100	hs_setmar_chip_ip_6_bl2_100_5_200.bed_narrowPeak686	Intergenic--7501	chr8	26414128	26503700	+
8	27224800	27225100	hs_setmar_chip_ip_6_bl2_100_5_200.bed_narrowPeak687	Intergenic--7504	chr8	27049964	27234307	+
8	29698600	29698900	hs_setmar_chip_ip_6_bl2_100_5_200.bed_narrowPeak688	Intergenic--7523	chr8	29351685	29720259	+
8	32723900	32724200	hs_setmar_chip_ip_6_bl2_100_5_200.bed_narrowPeak689	intron (NM_001322197, intron 1 of 7)	chr8	32722043	32727948	+
8	37949500	37950100	hs_setmar_chip_ip_6_bl2_100_5_200.bed_narrowPeak690	Intergenic--7553	chr8	37941125	37961989	+
8	39001800	39002200	hs_setmar_chip_ip_6_bl2_100_5_200.bed_narrowPeak691	intron (NR_027638, intron 1 of 20)	chr8	38997510	39007885	+
8	39574300	39574500	hs_setmar_chip_ip_6_bl2_100_5_200.bed_narrowPeak692	intron (NR_046245, intron 3 of 4)	chr8	39573409	39575580	+
8	41152700	41153000	hs_setmar_chip_ip_6_bl2_100_5_200.bed_narrowPeak693	Intergenic--7575	chr8	40898827	41260961	+
8	51755700	51756200	hs_setmar_chip_ip_6_bl2_100_5_200.bed_narrowPeak694	intron (NM_144651, intron 1 of 22)	chr8	51654761	51809180	-
8	53029300	53029800	hs_setmar_chip_ip_6_bl2_100_5_200.bed_narrowPeak695	Intergenic--7615	chr8	52941895	53224715	+
8	56042300	56042600	hs_setmar_chip_ip_6_bl2_100_5_200.bed_narrowPeak696	Intergenic--7628	chr8	56015170	56066294	+
8	67829700	67830100	hs_setmar_chip_ip_6_bl2_100_5_200.bed_narrowPeak697	Intergenic--7680	chr8	67747361	67951045	+
8	68053200	68053500	hs_setmar_chip_ip_6_bl2_100_5_200.bed_narrowPeak698	intron (NM_024870, intron 9 of 39)	chr8	68053247	68055829	+
8	68127100	68127400	hs_setmar_chip_ip_6_bl2_100_5_200.bed_narrowPeak699	intron (NM_024870, intron 30 of 39)	chr8	68121050	68127377	+
8	69730900	69731600	hs_setmar_chip_ip_6_bl2_100_5_200.bed_narrowPeak700	intron (NM_001146009, intron 3 of 7)	chr8	69705230	69738039	-
8	73243700	73244200	hs_setmar_chip_ip_6_bl2_100_5_200.bed_narrowPeak701	intron (NM_001243237, intron 3 of 3)	chr8	73241606	73250267	-
8	82088100	82088700	hs_setmar_chip_ip_6_bl2_100_5_200.bed_narrowPeak702	Intergenic--7741	chr8	81843287	82911103	+
8	89982100	89982700	hs_setmar_chip_ip_6_bl2_100_5_200.bed_narrowPeak703	intron (NM_001024688, intron 2 of 16)	chr8	89982003	89982721	-
8	95719500	95720000	hs_setmar_chip_ip_6_bl2_100_5_200.bed_narrowPeak704	intron (NR_038205, intron 2 of 2)	chr8	95610703	95786437	+
8	96232000	96232300	hs_setmar_chip_ip_6_bl2_100_5_200.bed_narrowPeak705	intron (NM_001199975, intron 3 of 4)	chr8	96231941	96233155	-
8	98709800	98710100	hs_setmar_chip_ip_6_bl2_100_5_200.bed_narrowPeak706	intron (NM_006281, intron 4 of 10)	chr8	98707312	98749275	-
8	100058400	100058800	hs_setmar_chip_ip_6_bl2_100_5_200.bed_narrowPeak707	intron (NM_015668, intron 9 of 27)	chr8	100052977	100062590	-
8	100786800	100787200	hs_setmar_chip_ip_6_bl2_100_5_200.bed_narrowPeak708	Intergenic--7826	chr8	100723089	100915522	+
8	102378400	102378800	hs_setmar_chip_ip_6_bl2_100_5_200.bed_narrowPeak709	intron (NM_001282873, intron 1 of 58)	chr8	102361627	102412172	-
8	102466900	102467200	hs_setmar_chip_ip_6_bl2_100_5_200.bed_narrowPeak710	Intergenic--7833	chr8	102413701	102550588	+
8	102733400	102734000	hs_setmar_chip_ip_6_bl2_100_5_200.bed_narrowPeak711	Intergenic--7835	chr8	102687724	102805821	+
8	102890900	102891600	hs_setmar_chip_ip_6_bl2_100_5_200.bed_narrowPeak712	intron (NR_126339, intron 2 of 2)	chr8	102880059	102967596	+
8	102992600	102993000	hs_setmar_chip_ip_6_bl2_100_5_200.bed_narrowPeak713	Intergenic--7837	chr8	102978877	103020082	+
8	104425300	104425500	hs_setmar_chip_ip_6_bl2_100_5_200.bed_narrowPeak714	intron (NM_001385, intron 6 of 9)	chr8	104424390	104427979	-
8	105892500	105893000	hs_setmar_chip_ip_6_bl2_100_5_200.bed_narrowPeak715	intron (NR_125796, intron 2 of 7)--2	chr8	105805540	105927650	-
8	106406600	106407200	hs_setmar_chip_ip_6_bl2_100_5_200.bed_narrowPeak716	intron (NM_018002, intron 2 of 15)	chr8	106359637	106446923	+
8	106788300	106788600	hs_setmar_chip_ip_6_bl2_100_5_200.bed_narrowPeak717	Intergenic--7850	chr8	106771245	107248481	+
8	106913800	106914400	hs_setmar_chip_ip_6_bl2_100_5_200.bed_narrowPeak718	Intergenic--7850	chr8	106771245	107248481	+
8	107285100	107285600	hs_setmar_chip_ip_6_bl2_100_5_200.bed_narrowPeak719	intron (NM_001199859, intron 6 of 8)	chr8	107284849	107293935	-
8	117013800	117014400	hs_setmar_chip_ip_6_bl2_100_5_200.bed_narrowPeak720	intron (NM_001172813, intron 2 of 10)	chr8	117007114	117039218	+
8	120164200	120164800	hs_setmar_chip_ip_6_bl2_100_5_200.bed_narrowPeak721	intron (NM_021110, intron 4 of 47)	chr8	120162570	120168160	+
8	121872600	121873100	hs_setmar_chip_ip_6_bl2_100_5_200.bed_narrowPeak722	Intergenic--7886	chr8	121646325	122413326	+
8	123002700	123003000	hs_setmar_chip_ip_6_bl2_100_5_200.bed_narrowPeak723	Intergenic--7889	chr8	122975511	123012163	+
8	125702300	125702800	hs_setmar_chip_ip_6_bl2_100_5_200.bed_narrowPeak724	Intergenic--7910	chr8	125439406	125921522	+
8	126416800	126417100	hs_setmar_chip_ip_6_bl2_100_5_200.bed_narrowPeak725	Intergenic--7912	chr8	126330534	126551442	+
8	128092300	128092800	hs_setmar_chip_ip_6_bl2_100_5_200.bed_narrowPeak728	intron (NR_003367, intron 6 of 8)	chr8	128070273	128096517	+
8	130504800	130505400	hs_setmar_chip_ip_6_bl2_100_5_200.bed_narrowPeak729	Intergenic--7928	chr8	130444675	130779300	+
8	130920500	130920700	hs_setmar_chip_ip_6_bl2_100_5_200.bed_narrowPeak730	intron (NM_001115, intron 5 of 17)	chr8	130909867	130937072	-
8	132917500	132918200	hs_setmar_chip_ip_6_bl2_100_5_200.bed_narrowPeak731	intron (NM_003235, intron 20 of 47)	chr8	132913266	132919375	+
8	141498400	141498900	hs_setmar_chip_ip_6_bl2_100_5_200.bed_narrowPeak732	intron (NR_160399, intron 1 of 29)	chr8	141496502	141507069	-
8	143135300	143135700	hs_setmar_chip_ip_6_bl2_100_5_200.bed_narrowPeak733	Intergenic--7985	chr8	143084487	143156915	+
9	8230200	8230700	hs_setmar_chip_ip_6_bl2_100_5_200.bed_narrowPeak734	Intergenic--8074	chr9	7800779	8313245	+
9	15384800	15385200	hs_setmar_chip_ip_6_bl2_100_5_200.bed_narrowPeak735	Intergenic--8086	chr9	15308361	15421783	+
9	18507400	18507700	hs_setmar_chip_ip_6_bl2_100_5_200.bed_narrowPeak736	intron (NM_052866, intron 2 of 12)	chr9	18504957	18533246	+
9	30771000	30771200	hs_setmar_chip_ip_6_bl2_100_5_200.bed_narrowPeak737	Intergenic--8138	chr9	30409455	31370610	+
9	32708400	32708900	hs_setmar_chip_ip_6_bl2_100_5_200.bed_narrowPeak738	Intergenic--8142	chr9	32636670	32782539	+
9	32764000	32764700	hs_setmar_chip_ip_6_bl2_100_5_200.bed_narrowPeak739	Intergenic--8142	chr9	32636670	32782539	+
9	37296000	37296200	hs_setmar_chip_ip_6_bl2_100_5_200.bed_narrowPeak740	intron (NM_001289120, intron 2 of 8)	chr9	37126943	37302187	+
9	69343900	69344100	hs_setmar_chip_ip_6_bl2_100_5_200.bed_narrowPeak741	intron (NM_001127608, intron 2 of 10)	chr9	69336270	69371498	+
9	70291700	70292000	hs_setmar_chip_ip_6_bl2_100_5_200.bed_narrowPeak742	intron (NM_015110, intron 8 of 24)	chr9	70286272	70297965	+
9	70987300	70987800	hs_setmar_chip_ip_6_bl2_100_5_200.bed_narrowPeak743	intron (NM_001366143, intron 1 of 25)--2	chr9	70870053	71121177	-
9	73733800	73734300	hs_setmar_chip_ip_6_bl2_100_5_200.bed_narrowPeak744	Intergenic--8306	chr9	73171394	74370530	+
9	74098600	74098900	hs_setmar_chip_ip_6_bl2_100_5_200.bed_narrowPeak745	Intergenic--8306	chr9	73171394	74370530	+
9	74513100	74513700	hs_setmar_chip_ip_6_bl2_100_5_200.bed_narrowPeak746	intron (NM_006914, intron 1 of 9)--2	chr9	74499554	74614533	+
9	79390100	79390400	hs_setmar_chip_ip_6_bl2_100_5_200.bed_narrowPeak747	Intergenic--8322	chr9	79146667	79570772	+
9	82947200	82947600	hs_setmar_chip_ip_6_bl2_100_5_200.bed_narrowPeak748	Intergenic--8329	chr9	81996254	82978589	+
9	85008100	85008700	hs_setmar_chip_ip_6_bl2_100_5_200.bed_narrowPeak749	intron (NM_001018064, intron 16 of 17)	chr9	84955518	85020205	+
9	98712600	98713000	hs_setmar_chip_ip_6_bl2_100_5_200.bed_narrowPeak750	Intergenic--8436	chr9	98709936	98731008	+
9	100652300	100652700	hs_setmar_chip_ip_6_bl2_100_5_200.bed_narrowPeak751	Intergenic--8446	chr9	100589388	101027726	+
9	102295100	102295700	hs_setmar_chip_ip_6_bl2_100_5_200.bed_narrowPeak752	Intergenic--8453	chr9	101739581	102518636	+
9	107086200	107086500	hs_setmar_chip_ip_6_bl2_100_5_200.bed_narrowPeak753	intron (NR_126029, intron 3 of 4)	chr9	107061225	107097174	-
9	113567800	113568300	hs_setmar_chip_ip_6_bl2_100_5_200.bed_narrowPeak754	intron (NM_001351526, intron 2 of 8)	chr9	113565731	113579927	+
9	113629900	113630200	hs_setmar_chip_ip_6_bl2_100_5_200.bed_narrowPeak755	Intergenic--8521	chr9	113598744	113875281	+
9	120818600	120819100	hs_setmar_chip_ip_6_bl2_100_5_200.bed_narrowPeak756	intron (NM_001270427, intron 8 of 8)	chr9	120818164	120820838	-
9	122614300	122614900	hs_setmar_chip_ip_6_bl2_100_5_200.bed_narrowPeak757	promoter-TSS (NM_012364)	chr9	122613738	122614838	+
9	122718000	122718500	hs_setmar_chip_ip_6_bl2_100_5_200.bed_narrowPeak758	Intergenic--8571	chr9	122677105	122722989	+
9	126035800	126036300	hs_setmar_chip_ip_6_bl2_100_5_200.bed_narrowPeak759	Intergenic--8595	chr9	125968377	126269123	+
9	127158100	127158500	hs_setmar_chip_ip_6_bl2_100_5_200.bed_narrowPeak760	intron (NM_001190729, intron 8 of 17)--2	chr9	127123636	127166068	+
9	132673900	132674500	hs_setmar_chip_ip_6_bl2_100_5_200.bed_narrowPeak761	intron (NR_133925, intron 1 of 5)	chr9	132671402	132677976	+
10	4516000	4516400	hs_setmar_chip_ip_6_bl2_100_5_200.bed_narrowPeak62	Intergenic--8774	chr10	4411613	4649184	+
10	14390100	14390300	hs_setmar_chip_ip_6_bl2_100_5_200.bed_narrowPeak63	Intergenic--8830	chr10	14384278	14435575	+
10	20066900	20067200	hs_setmar_chip_ip_6_bl2_100_5_200.bed_narrowPeak64	intron (NM_032812, intron 3 of 13)	chr10	20047016	20068169	+
10	23717900	23718400	hs_setmar_chip_ip_6_bl2_100_5_200.bed_narrowPeak65	intron (NM_001098500, intron 1 of 18)	chr10	23695235	24007224	+
10	26468300	26469000	hs_setmar_chip_ip_6_bl2_100_5_200.bed_narrowPeak66	intron (NM_019043, intron 2 of 14)	chr10	26438854	26492326	+
10	29086300	29086700	hs_setmar_chip_ip_6_bl2_100_5_200.bed_narrowPeak67	Intergenic--8901	chr10	28882898	29288069	+
10	31266200	31266900	hs_setmar_chip_ip_6_bl2_100_5_200.bed_narrowPeak68	Intergenic--8913	chr10	31262553	31306716	+
10	31288300	31288600	hs_setmar_chip_ip_6_bl2_100_5_200.bed_narrowPeak69	Intergenic--8913	chr10	31262553	31306716	+
10	33098300	33098900	hs_setmar_chip_ip_6_bl2_100_5_200.bed_narrowPeak70	intron (NR_160030, intron 1 of 2)	chr10	33074984	33116470	-
10	33430200	33430500	hs_setmar_chip_ip_6_bl2_100_5_200.bed_narrowPeak71	Intergenic--8921	chr10	33335906	33758712	+
10	33519200	33519500	hs_setmar_chip_ip_6_bl2_100_5_200.bed_narrowPeak72	Intergenic--8921	chr10	33335906	33758712	+
10	46398600	46398800	hs_setmar_chip_ip_6_bl2_100_5_200.bed_narrowPeak73	non-coding (NR_033957, exon 1 of 4)	chr10	46398463	46398793	+
10	48492700	48493000	hs_setmar_chip_ip_6_bl2_100_5_200.bed_narrowPeak74	intron (NR_144642, intron 3 of 9)	chr10	48479765	48493438	-
10	61179000	61179300	hs_setmar_chip_ip_6_bl2_100_5_200.bed_narrowPeak75	Intergenic--9048	chr10	61027418	61405641	+
10	61926600	61927200	hs_setmar_chip_ip_6_bl2_100_5_200.bed_narrowPeak76	intron (NM_032199, intron 2 of 9)	chr10	61902414	61940182	+
10	61984900	61985600	hs_setmar_chip_ip_6_bl2_100_5_200.bed_narrowPeak77	intron (NM_032199, intron 3 of 9)	chr10	61940409	62000090	+
10	66629100	66629700	hs_setmar_chip_ip_6_bl2_100_5_200.bed_narrowPeak78	intron (NM_001127384, intron 9 of 17)	chr10	66621785	66766263	-
10	69812500	69812900	hs_setmar_chip_ip_6_bl2_100_5_200.bed_narrowPeak79	intron (NM_080801, intron 1 of 38)	chr10	69802718	69822368	+
10	78038000	78038300	hs_setmar_chip_ip_6_bl2_100_5_200.bed_narrowPeak80	intron (NM_001142283, intron 5 of 6)	chr10	78037983	78040200	+
10	78395100	78395700	hs_setmar_chip_ip_6_bl2_100_5_200.bed_narrowPeak81	Intergenic--9135	chr10	78281214	78942325	+
10	78750200	78751100	hs_setmar_chip_ip_6_bl2_100_5_200.bed_narrowPeak82	Intergenic--9135	chr10	78281214	78942325	+
10	84636600	84636800	hs_setmar_chip_ip_6_bl2_100_5_200.bed_narrowPeak83	Intergenic--9165	chr10	84519522	85192420	+
10	85157300	85157500	hs_setmar_chip_ip_6_bl2_100_5_200.bed_narrowPeak84	Intergenic--9165	chr10	84519522	85192420	+
10	89795300	89795700	hs_setmar_chip_ip_6_bl2_100_5_200.bed_narrowPeak85	Intergenic--9202	chr10	89775944	89828492	+
10	91706000	91706300	hs_setmar_chip_ip_6_bl2_100_5_200.bed_narrowPeak86	Intergenic--9215	chr10	91634072	91781838	+
10	93549300	93549800	hs_setmar_chip_ip_6_bl2_100_5_200.bed_narrowPeak87	Intergenic--9227	chr10	93530093	93565664	+
10	93608400	93608900	hs_setmar_chip_ip_6_bl2_100_5_200.bed_narrowPeak88	Intergenic--9228	chr10	93602745	93611536	+
10	101041800	101042100	hs_setmar_chip_ip_6_bl2_100_5_200.bed_narrowPeak89	TTS (NR_157572)	chr10	101041141	101042241	+
10	113724400	113724700	hs_setmar_chip_ip_6_bl2_100_5_200.bed_narrowPeak90	intron (NM_001320911, intron 4 of 6)	chr10	113721780	113725361	+
10	115628600	115629100	hs_setmar_chip_ip_6_bl2_100_5_200.bed_narrowPeak91	intron (NM_207303, intron 26 of 28)	chr10	115549537	115727247	+
10	119005800	119006000	hs_setmar_chip_ip_6_bl2_100_5_200.bed_narrowPeak92	Intergenic--9375	chr10	118755971	119028713	+
10	119020300	119020700	hs_setmar_chip_ip_6_bl2_100_5_200.bed_narrowPeak93	Intergenic--9375	chr10	118755971	119028713	+
10	120556600	120557100	hs_setmar_chip_ip_6_bl2_100_5_200.bed_narrowPeak94	intron (NM_001030059, intron 5 of 6)	chr10	120521096	120575130	+
10	125842800	125843100	hs_setmar_chip_ip_6_bl2_100_5_200.bed_narrowPeak95	TTS (NM_078469)	chr10	125842702	125843802	+
10	126556800	126557200	hs_setmar_chip_ip_6_bl2_100_5_200.bed_narrowPeak96	intron (NM_001350922, intron 2 of 8)--2	chr10	126522494	126646564	-
10	129382800	129383300	hs_setmar_chip_ip_6_bl2_100_5_200.bed_narrowPeak97	Intergenic--9434	chr10	128917271	129466240	+
10	131676500	131676900	hs_setmar_chip_ip_6_bl2_100_5_200.bed_narrowPeak98	Intergenic--9440	chr10	131312722	131771397	+
11	3557200	3557600	hs_setmar_chip_ip_6_bl2_100_5_200.bed_narrowPeak99	intron (NR_126335, intron 1 of 2)	chr11	3515199	3571886	-
11	14520700	14521000	hs_setmar_chip_ip_6_bl2_100_5_200.bed_narrowPeak100	promoter-TSS (NM_002786)	chr11	14520345	14521445	-
11	17007800	17008100	hs_setmar_chip_ip_6_bl2_100_5_200.bed_narrowPeak101	intron (NM_001329630, intron 3 of 26)--2	chr11	16927023	17013988	-
11	19092200	19092900	hs_setmar_chip_ip_6_bl2_100_5_200.bed_narrowPeak102	Intergenic--9715	chr11	19061718	19116144	+
11	22769700	22770200	hs_setmar_chip_ip_6_bl2_100_5_200.bed_narrowPeak103	intron (NR_147085, intron 10 of 10)	chr11	22766469	22811797	+
11	27059200	27059500	hs_setmar_chip_ip_6_bl2_100_5_200.bed_narrowPeak104	intron (NM_003986, intron 4 of 8)	chr11	27057316	27061982	+
11	28018600	28018900	hs_setmar_chip_ip_6_bl2_100_5_200.bed_narrowPeak105	Intergenic--9740	chr11	27723031	28019618	+
11	30284800	30285100	hs_setmar_chip_ip_6_bl2_100_5_200.bed_narrowPeak106	Intergenic--9746	chr11	30236278	30322103	+
11	32113800	32114300	hs_setmar_chip_ip_6_bl2_100_5_200.bed_narrowPeak107	Intergenic--9751	chr11	32106771	32142741	+
11	40361200	40361800	hs_setmar_chip_ip_6_bl2_100_5_200.bed_narrowPeak108	intron (NM_020929, intron 2 of 4)	chr11	40319722	40648141	-
11	40759500	40759700	hs_setmar_chip_ip_6_bl2_100_5_200.bed_narrowPeak109	intron (NM_020929, intron 1 of 4)	chr11	40648279	40933634	-
11	57190400	57191100	hs_setmar_chip_ip_6_bl2_100_5_200.bed_narrowPeak110	3' UTR (NM_001005210, exon 2 of 2)	chr11	57187481	57191615	+
11	58268200	58268500	hs_setmar_chip_ip_6_bl2_100_5_200.bed_narrowPeak111	promoter-TSS (NM_207374)	chr11	58268160	58269260	-
11	61270200	61270700	hs_setmar_chip_ip_6_bl2_100_5_200.bed_narrowPeak112	intron (NM_152718, intron 14 of 19)	chr11	61269019	61271674	-
11	74952000	74952600	hs_setmar_chip_ip_6_bl2_100_5_200.bed_narrowPeak113	intron (NM_014752, intron 1 of 4)	chr11	74950092	74965033	+
11	79315700	79316200	hs_setmar_chip_ip_6_bl2_100_5_200.bed_narrowPeak114	intron (NM_001098816, intron 1 of 33)	chr11	79297544	79401021	-
11	85438300	85438700	hs_setmar_chip_ip_6_bl2_100_5_200.bed_narrowPeak115	intron (NM_001142699, intron 3 of 27)	chr11	85285366	85598656	-
11	86583200	86583400	hs_setmar_chip_ip_6_bl2_100_5_200.bed_narrowPeak116	intron (NM_001014811, intron 1 of 13)	chr11	86559824	86671761	-
11	92320000	92320400	hs_setmar_chip_ip_6_bl2_100_5_200.bed_narrowPeak117	intron (NM_001367949, intron 1 of 27)	chr11	92225175	92351095	+
11	93300000	93300200	hs_setmar_chip_ip_6_bl2_100_5_200.bed_narrowPeak118	Intergenic--10268	chr11	93198992	93329716	+
11	93407800	93408100	hs_setmar_chip_ip_6_bl2_100_5_200.bed_narrowPeak119	intron (NM_181645, intron 11 of 13)	chr11	93396326	93408230	+
11	94084700	94085200	hs_setmar_chip_ip_6_bl2_100_5_200.bed_narrowPeak120	intron (NM_001098672, intron 10 of 19)	chr11	94082569	94085976	+
11	94246500	94246700	hs_setmar_chip_ip_6_bl2_100_5_200.bed_narrowPeak121	Intergenic--10275	chr11	94182969	94304636	+
11	103108400	103108700	hs_setmar_chip_ip_6_bl2_100_5_200.bed_narrowPeak122	promoter-TSS (NM_001080463)	chr11	103108426	103109526	+
11	104814500	104814900	hs_setmar_chip_ip_6_bl2_100_5_200.bed_narrowPeak123	Intergenic--10315	chr11	104610303	104884717	+
11	107668800	107669000	hs_setmar_chip_ip_6_bl2_100_5_200.bed_narrowPeak124	Intergenic--10333	chr11	107667780	107706380	+
11	108010100	108010300	hs_setmar_chip_ip_6_bl2_100_5_200.bed_narrowPeak125	intron (NM_003478, intron 1 of 18)	chr11	108009373	108033801	+
11	116951300	116951800	hs_setmar_chip_ip_6_bl2_100_5_200.bed_narrowPeak126	intron (NM_001281748, intron 3 of 24)	chr11	116950257	116954043	-
11	120582300	120582800	hs_setmar_chip_ip_6_bl2_100_5_200.bed_narrowPeak127	intron (NM_001282470, intron 1 of 19)	chr11	120564726	120653684	+
11	128667400	128667600	hs_setmar_chip_ip_6_bl2_100_5_200.bed_narrowPeak128	Intergenic--10500	chr11	128588559	128680239	+
12	331200	331500	hs_setmar_chip_ip_6_bl2_100_5_200.bed_narrowPeak129	intron (NM_001042603, intron 13 of 27)	chr12	329030	331818	-
12	5412900	5413100	hs_setmar_chip_ip_6_bl2_100_5_200.bed_narrowPeak130	Intergenic--10572	chr12	5244152	5431107	+
12	8589200	8589500	hs_setmar_chip_ip_6_bl2_100_5_200.bed_narrowPeak131	Intergenic--10617	chr12	8541906	8601170	+
12	9796900	9797200	hs_setmar_chip_ip_6_bl2_100_5_200.bed_narrowPeak132	Intergenic--10635	chr12	9761902	9799051	+
12	11976900	11977400	hs_setmar_chip_ip_6_bl2_100_5_200.bed_narrowPeak133	Intergenic--10672	chr12	11896392	12048860	+
12	12678500	12679100	hs_setmar_chip_ip_6_bl2_100_5_200.bed_narrowPeak134	intron (NM_006143, intron 3 of 3)	chr12	12662471	12684350	-
12	16403400	16403700	hs_setmar_chip_ip_6_bl2_100_5_200.bed_narrowPeak135	Intergenic--10707	chr12	16378193	16547371	+
12	25445400	25445600	hs_setmar_chip_ip_6_bl2_100_5_200.bed_narrowPeak136	Intergenic--10738	chr12	25251930	25475081	+
12	26462200	26462600	hs_setmar_chip_ip_6_bl2_100_5_200.bed_narrowPeak137	intron (NM_002223, intron 45 of 56)	chr12	26443651	26475295	-
12	27542300	27542500	hs_setmar_chip_ip_6_bl2_100_5_200.bed_narrowPeak138	intron (NM_003622, intron 1 of 29)	chr12	27524366	27578151	+
12	29074000	29074500	hs_setmar_chip_ip_6_bl2_100_5_200.bed_narrowPeak139	Intergenic--10757	chr12	28551167	29148277	+
12	33041500	33042100	hs_setmar_chip_ip_6_bl2_100_5_200.bed_narrowPeak140	Intergenic--10776	chr12	32897847	33373237	+
12	33412400	33412700	hs_setmar_chip_ip_6_bl2_100_5_200.bed_narrowPeak141	intron (NM_198992, intron 2 of 6)	chr12	33407357	33426137	-
12	40492100	40492700	hs_setmar_chip_ip_6_bl2_100_5_200.bed_narrowPeak142	intron (NM_173600, intron 57 of 173)	chr12	40491306	40493946	+
12	46386300	46386600	hs_setmar_chip_ip_6_bl2_100_5_200.bed_narrowPeak143	intron (NR_125381, intron 1 of 2)	chr12	46384208	46387746	+
12	47559500	47559700	hs_setmar_chip_ip_6_bl2_100_5_200.bed_narrowPeak144	Intergenic--10814	chr12	47421180	47660248	+
12	51049900	51050100	hs_setmar_chip_ip_6_bl2_100_5_200.bed_narrowPeak145	intron (NR_147114, intron 2 of 5)	chr12	51049186	51052087	+
12	55554900	55555200	hs_setmar_chip_ip_6_bl2_100_5_200.bed_narrowPeak146	Intergenic--10962	chr12	55553157	55573414	+
12	58213800	58214100	hs_setmar_chip_ip_6_bl2_100_5_200.bed_narrowPeak147	Intergenic--11012	chr12	58094361	58564958	+
12	64622300	64622800	hs_setmar_chip_ip_6_bl2_100_5_200.bed_narrowPeak148	promoter-TSS (NR_037515)	chr12	64622505	64623605	-
12	69163500	69164300	hs_setmar_chip_ip_6_bl2_100_5_200.bed_narrowPeak149	Intergenic--11057	chr12	68964241	69238568	+
12	82012100	82012600	hs_setmar_chip_ip_6_bl2_100_5_200.bed_narrowPeak150	Intergenic--11105	chr12	81994134	82351303	+
12	84757400	84757700	hs_setmar_chip_ip_6_bl2_100_5_200.bed_narrowPeak151	Intergenic--11107	chr12	83135866	84858490	+
12	85934600	85934800	hs_setmar_chip_ip_6_bl2_100_5_200.bed_narrowPeak152	Intergenic--11112	chr12	85883993	85954667	+
12	88242000	88242400	hs_setmar_chip_ip_6_bl2_100_5_200.bed_narrowPeak153	Intergenic--11117	chr12	88200888	88491792	+
12	92718100	92718600	hs_setmar_chip_ip_6_bl2_100_5_200.bed_narrowPeak154	Intergenic--11134	chr12	92709550	92735488	+
12	98358000	98358600	hs_setmar_chip_ip_6_bl2_100_5_200.bed_narrowPeak155	Intergenic--11160	chr12	97996449	98452840	+
12	99883800	99884400	hs_setmar_chip_ip_6_bl2_100_5_200.bed_narrowPeak156	intron (NM_152788, intron 1 of 25)	chr12	99825390	99984103	-
12	104951600	104952000	hs_setmar_chip_ip_6_bl2_100_5_200.bed_narrowPeak157	intron (NM_001352169, intron 1 of 11)	chr12	104931792	104958087	-
12	108862600	108862900	hs_setmar_chip_ip_6_bl2_100_5_200.bed_narrowPeak158	Intergenic--11226	chr12	108858584	108879091	+
12	116066300	116066700	hs_setmar_chip_ip_6_bl2_100_5_200.bed_narrowPeak159	intron (NM_015335, intron 4 of 30)	chr12	116022602	116096668	-
12	116890900	116891600	hs_setmar_chip_ip_6_bl2_100_5_200.bed_narrowPeak160	Intergenic--11285	chr12	116882442	116909949	+
12	117948900	117949300	hs_setmar_chip_ip_6_bl2_100_5_200.bed_narrowPeak161	intron (NM_173598, intron 1 of 19)	chr12	117860432	117968075	-
12	122808000	122808600	hs_setmar_chip_ip_6_bl2_100_5_200.bed_narrowPeak162	intron (NR_027918, intron 10 of 12)	chr12	122806296	122813269	+
12	124718400	124718700	hs_setmar_chip_ip_6_bl2_100_5_200.bed_narrowPeak163	Intergenic--11361	chr12	124568613	124775855	+
12	125256400	125257000	hs_setmar_chip_ip_6_bl2_100_5_200.bed_narrowPeak164	intron (NM_001366854, intron 1 of 8)	chr12	125186867	125325615	+
12	132762200	132762900	hs_setmar_chip_ip_6_bl2_100_5_200.bed_narrowPeak165	promoter-TSS (NM_015114)	chr12	132761732	132762832	-
13	19982500	19982900	hs_setmar_chip_ip_6_bl2_100_5_200.bed_narrowPeak166	intron (NM_003453, intron 3 of 25)	chr13	19970072	19993062	+
13	26410100	26410500	hs_setmar_chip_ip_6_bl2_100_5_200.bed_narrowPeak167	Intergenic--11477	chr13	26406237	26556682	+
13	28202800	28203000	hs_setmar_chip_ip_6_bl2_100_5_200.bed_narrowPeak168	intron (NM_175854, intron 5 of 18)	chr13	28197347	28220230	+
13	30206500	30206800	hs_setmar_chip_ip_6_bl2_100_5_200.bed_narrowPeak169	3' UTR (NM_001014380, exon 11 of 11)	chr13	30202731	30208539	-
13	34537700	34538000	hs_setmar_chip_ip_6_bl2_100_5_200.bed_narrowPeak170	intron (NR_047036, intron 1 of 2)	chr13	34534406	34608475	-
13	36728500	36728900	hs_setmar_chip_ip_6_bl2_100_5_200.bed_narrowPeak171	Intergenic--11533	chr13	36698839	36818201	+
13	41973000	41973200	hs_setmar_chip_ip_6_bl2_100_5_200.bed_narrowPeak172	intron (NR_039974, intron 2 of 3)	chr13	41968473	41976448	+
13	47719100	47719600	hs_setmar_chip_ip_6_bl2_100_5_200.bed_narrowPeak173	Intergenic--11596	chr13	46898077	47929152	+
13	47966300	47966900	hs_setmar_chip_ip_6_bl2_100_5_200.bed_narrowPeak174	intron (NM_003850, intron 6 of 10)	chr13	47954558	47968594	-
13	48584300	48584500	hs_setmar_chip_ip_6_bl2_100_5_200.bed_narrowPeak175	Intergenic--11604	chr13	48581902	48652928	+
13	54805700	54806200	hs_setmar_chip_ip_6_bl2_100_5_200.bed_narrowPeak176	Intergenic--11643	chr13	54313049	55173453	+
13	57449300	57449700	hs_setmar_chip_ip_6_bl2_100_5_200.bed_narrowPeak177	Intergenic--11649	chr13	57171219	57630743	+
13	59501000	59501300	hs_setmar_chip_ip_6_bl2_100_5_200.bed_narrowPeak178	Intergenic--11652	chr13	58234118	59664588	+
13	60222400	60222600	hs_setmar_chip_ip_6_bl2_100_5_200.bed_narrowPeak179	intron (NR_047022, intron 2 of 2)	chr13	60214943	60226604	-
13	60452500	60452900	hs_setmar_chip_ip_6_bl2_100_5_200.bed_narrowPeak180	intron (NM_030794, intron 3 of 13)	chr13	60444749	60460379	+
13	65864000	65864400	hs_setmar_chip_ip_6_bl2_100_5_200.bed_narrowPeak181	Intergenic--11667	chr13	64077012	65865046	+
13	73580300	73580600	hs_setmar_chip_ip_6_bl2_100_5_200.bed_narrowPeak182	intron (NR_047009, intron 1 of 2)	chr13	73564345	73587338	+
13	75511300	75511900	hs_setmar_chip_ip_6_bl2_100_5_200.bed_narrowPeak183	Intergenic--11686	chr13	75483170	75524213	+
13	77379100	77379300	hs_setmar_chip_ip_6_bl2_100_5_200.bed_narrowPeak184	Intergenic--11694	chr13	77328095	77534673	+
13	90797500	90797900	hs_setmar_chip_ip_6_bl2_100_5_200.bed_narrowPeak185	Intergenic--11728	chr13	90536342	90889953	+
13	98717700	98718400	hs_setmar_chip_ip_6_bl2_100_5_200.bed_narrowPeak186	intron (NM_005073, intron 8 of 22)	chr13	98715961	98719236	-
13	98744500	98745100	hs_setmar_chip_ip_6_bl2_100_5_200.bed_narrowPeak187	intron (NM_005073, intron 1 of 22)	chr13	98726860	98752571	-
13	99090900	99091600	hs_setmar_chip_ip_6_bl2_100_5_200.bed_narrowPeak188	Intergenic--11754	chr13	99089626	99195373	+
13	107331300	107331700	hs_setmar_chip_ip_6_bl2_100_5_200.bed_narrowPeak189	intron (NM_001080396, intron 1 of 2)--2	chr13	107321964	107530170	-
13	109351200	109351600	hs_setmar_chip_ip_6_bl2_100_5_200.bed_narrowPeak190	Intergenic--11784	chr13	109209006	109399695	+
13	110605100	110605500	hs_setmar_chip_ip_6_bl2_100_5_200.bed_narrowPeak191	Intergenic--11791	chr13	110562723	110614459	+
13	111894500	111894800	hs_setmar_chip_ip_6_bl2_100_5_200.bed_narrowPeak192	intron (NR_120401, intron 1 of 3)	chr13	111893597	111899988	+
13	114244400	114244700	hs_setmar_chip_ip_6_bl2_100_5_200.bed_narrowPeak193	promoter-TSS (NR_049839)	chr13	114243505	114244605	+
14	20092100	20092500	hs_setmar_chip_ip_6_bl2_100_5_200.bed_narrowPeak194	Intergenic--11855	chr14	20061984	20116467	+
14	21880400	21880700	hs_setmar_chip_ip_6_bl2_100_5_200.bed_narrowPeak195	Intergenic--11892	chr14	21672018	22378404	+
14	33961000	33961300	hs_setmar_chip_ip_6_bl2_100_5_200.bed_narrowPeak196	Intergenic--11954	chr14	33952075	34431790	+
14	35957600	35957900	hs_setmar_chip_ip_6_bl2_100_5_200.bed_narrowPeak197	Intergenic--11966	chr14	35872964	36069426	+
14	43887500	43888000	hs_setmar_chip_ip_6_bl2_100_5_200.bed_narrowPeak198	Intergenic--11985	chr14	41905552	44503150	+
14	53026800	53027300	hs_setmar_chip_ip_6_bl2_100_5_200.bed_narrowPeak199	Intergenic--12025	chr14	52952098	53035754	+
14	58199200	58199600	hs_setmar_chip_ip_6_bl2_100_5_200.bed_narrowPeak200	promoter-TSS (NM_018477)	chr14	58199149	58200249	+
14	59037500	59038200	hs_setmar_chip_ip_6_bl2_100_5_200.bed_narrowPeak201	Intergenic--12057	chr14	59018329	59187666	+
14	62632900	62633100	hs_setmar_chip_ip_6_bl2_100_5_200.bed_narrowPeak202	Intergenic--12078	chr14	62140974	62698463	+
14	68751600	68751800	hs_setmar_chip_ip_6_bl2_100_5_200.bed_narrowPeak203	Intergenic--12104	chr14	68684107	68786654	+
14	70405200	70405600	hs_setmar_chip_ip_6_bl2_100_5_200.bed_narrowPeak204	intron (NM_001202549, intron 1 of 4)	chr14	70388607	70416899	-
14	74771300	74771700	hs_setmar_chip_ip_6_bl2_100_5_200.bed_narrowPeak205	intron (NM_019589, intron 1 of 20)	chr14	74764363	74778446	+
14	78617500	78618200	hs_setmar_chip_ip_6_bl2_100_5_200.bed_narrowPeak206	intron (NM_004796, intron 1 of 16)	chr14	78403879	78645119	+
14	89383300	89383600	hs_setmar_chip_ip_6_bl2_100_5_200.bed_narrowPeak207	intron (NM_001085471, intron 2 of 6)	chr14	89350809	89411933	-
14	91702200	91702500	hs_setmar_chip_ip_6_bl2_100_5_200.bed_narrowPeak208	intron (NM_024764, intron 7 of 26)	chr14	91693480	91704551	-
14	94961000	94961300	hs_setmar_chip_ip_6_bl2_100_5_200.bed_narrowPeak209	Intergenic--12254	chr14	94774608	95085227	+
14	96206200	96207000	hs_setmar_chip_ip_6_bl2_100_5_200.bed_narrowPeak210	intron (NM_000623, intron 1 of 2)	chr14	96204960	96237073	+
14	100413600	100413900	hs_setmar_chip_ip_6_bl2_100_5_200.bed_narrowPeak211	intron (NM_001350949, intron 2 of 6)	chr14	100397260	100468020	+
14	101524800	101525000	hs_setmar_chip_ip_6_bl2_100_5_200.bed_narrowPeak212	Intergenic--12306	chr14	101445315	101551220	+
14	102879400	102879900	hs_setmar_chip_ip_6_bl2_100_5_200.bed_narrowPeak213	intron (NM_001199427, intron 5 of 7)	chr14	102876526	102886188	+
14	104351800	104352200	hs_setmar_chip_ip_6_bl2_100_5_200.bed_narrowPeak214	Intergenic--12334	chr14	104289070	104578763	+
15	32681000	32681400	hs_setmar_chip_ip_6_bl2_100_5_200.bed_narrowPeak215	intron (NM_003020, intron 3 of 5)	chr15	32679916	32684556	+
15	45684700	45685400	hs_setmar_chip_ip_6_bl2_100_5_200.bed_narrowPeak216	intron (NM_021199, intron 7 of 9)	chr15	45682662	45688336	+
15	46505000	46505300	hs_setmar_chip_ip_6_bl2_100_5_200.bed_narrowPeak217	Intergenic--12558	chr15	45932070	47183088	+
15	46957400	46957700	hs_setmar_chip_ip_6_bl2_100_5_200.bed_narrowPeak218	Intergenic--12558	chr15	45932070	47183088	+
15	47568000	47568400	hs_setmar_chip_ip_6_bl2_100_5_200.bed_narrowPeak219	intron (NM_001198999, intron 3 of 19)	chr15	47470546	47600864	+
15	51687000	51687400	hs_setmar_chip_ip_6_bl2_100_5_200.bed_narrowPeak220	intron (NM_013243, intron 4 of 11)	chr15	51683435	51688259	+
15	56959800	56960100	hs_setmar_chip_ip_6_bl2_100_5_200.bed_narrowPeak221	intron (NM_207038, intron 3 of 19)	chr15	56921099	57001348	+
15	60817800	60818600	hs_setmar_chip_ip_6_bl2_100_5_200.bed_narrowPeak222	intron (NM_134261, intron 1 of 10)--2	chr15	60688250	61229052	-
15	62317100	62317800	hs_setmar_chip_ip_6_bl2_100_5_200.bed_narrowPeak223	Intergenic--12631	chr15	62305735	62342028	+
15	65003200	65003800	hs_setmar_chip_ip_6_bl2_100_5_200.bed_narrowPeak224	intron (NM_139242, intron 8 of 8)	chr15	65003257	65004853	-
15	66069000	66069300	hs_setmar_chip_ip_6_bl2_100_5_200.bed_narrowPeak225	intron (NM_032445, intron 5 of 22)--2	chr15	66041333	66094401	-
15	68823700	68824100	hs_setmar_chip_ip_6_bl2_100_5_200.bed_narrowPeak226	Intergenic--12685	chr15	68821896	68929499	+
15	71713800	71714200	hs_setmar_chip_ip_6_bl2_100_5_200.bed_narrowPeak227	intron (NM_001286429, intron 2 of 11)--2	chr15	71692540	71728548	+
15	73498700	73499800	hs_setmar_chip_ip_6_bl2_100_5_200.bed_narrowPeak228	intron (NM_001348772, intron 2 of 4)	chr15	73473922	73540484	+
15	78521100	78521800	hs_setmar_chip_ip_6_bl2_100_5_200.bed_narrowPeak229	intron (NM_001083612, intron 3 of 4)	chr15	78515108	78527379	+
15	80322700	80323400	hs_setmar_chip_ip_6_bl2_100_5_200.bed_narrowPeak230	intron (NR_033833, intron 1 of 2)	chr15	80287854	80341555	-
15	81040900	81041500	hs_setmar_chip_ip_6_bl2_100_5_200.bed_narrowPeak231	Intergenic--12798	chr15	81006789	81133269	+
15	81085600	81086300	hs_setmar_chip_ip_6_bl2_100_5_200.bed_narrowPeak232	Intergenic--12798	chr15	81006789	81133269	+
15	83616200	83616400	hs_setmar_chip_ip_6_bl2_100_5_200.bed_narrowPeak233	intron (NM_001324182, intron 9 of 9)	chr15	83611588	83618081	+
15	85825500	85825900	hs_setmar_chip_ip_6_bl2_100_5_200.bed_narrowPeak234	promoter-TSS (NR_049805)	chr15	85824635	85825735	+
15	87828300	87829200	hs_setmar_chip_ip_6_bl2_100_5_200.bed_narrowPeak235	Intergenic--12843	chr15	87580687	87858750	+
15	97091100	97091500	hs_setmar_chip_ip_6_bl2_100_5_200.bed_narrowPeak236	Intergenic--12895	chr15	96786616	97369370	+
15	98213600	98214000	hs_setmar_chip_ip_6_bl2_100_5_200.bed_narrowPeak237	Intergenic--12901	chr15	98089754	98322432	+
16	2867600	2867900	hs_setmar_chip_ip_6_bl2_100_5_200.bed_narrowPeak238	Intergenic--13000	chr16	2859171	2882194	+
16	7474400	7474700	hs_setmar_chip_ip_6_bl2_100_5_200.bed_narrowPeak239	intron (NM_145893, intron 1 of 13)	chr16	7333089	7518146	+
16	11306400	11306600	hs_setmar_chip_ip_6_bl2_100_5_200.bed_narrowPeak240	promoter-TSS (NR_031678)	chr16	11306427	11307527	-
16	15509800	15510300	hs_setmar_chip_ip_6_bl2_100_5_200.bed_narrowPeak241	intron (NM_001142469, intron 1 of 5).2	chr16	15502377	15515304	+
16	17238100	17238600	hs_setmar_chip_ip_6_bl2_100_5_200.bed_narrowPeak242	intron (NM_022166, intron 3 of 11)	chr16	17200655	17258987	-
16	20033700	20034000	hs_setmar_chip_ip_6_bl2_100_5_200.bed_narrowPeak243	intron (NM_001002911, intron 1 of 1)	chr16	20032670	20070923	-
16	24012900	24013600	hs_setmar_chip_ip_6_bl2_100_5_200.bed_narrowPeak244	intron (NM_002738, intron 3 of 16)	chr16	23988591	24032135	+
16	24020000	24020800	hs_setmar_chip_ip_6_bl2_100_5_200.bed_narrowPeak245	intron (NM_002738, intron 3 of 16)	chr16	23988591	24032135	+
16	30646400	30647100	hs_setmar_chip_ip_6_bl2_100_5_200.bed_narrowPeak246	Intergenic--13247	chr16	30611776	30649777	+
16	48240400	48240900	hs_setmar_chip_ip_6_bl2_100_5_200.bed_narrowPeak247	intron (NM_145186, intron 1 of 29)	chr16	48235178	48243299	-
16	49913600	49914100	hs_setmar_chip_ip_6_bl2_100_5_200.bed_narrowPeak248	Intergenic--13317	chr16	49858920	50024205	+
16	49940600	49941000	hs_setmar_chip_ip_6_bl2_100_5_200.bed_narrowPeak249	Intergenic--13317	chr16	49858920	50024205	+
16	52255100	52256000	hs_setmar_chip_ip_6_bl2_100_5_200.bed_narrowPeak250	Intergenic--13331	chr16	52100068	52257563	+
16	56173200	56173400	hs_setmar_chip_ip_6_bl2_100_5_200.bed_narrowPeak251	intron (NR_027078, intron 2 of 4)	chr16	56102320	56187602	-
16	68055500	68056200	hs_setmar_chip_ip_6_bl2_100_5_200.bed_narrowPeak252	intron (NM_017803, intron 6 of 16)	chr16	68054618	68056363	+
16	73136100	73137000	hs_setmar_chip_ip_6_bl2_100_5_200.bed_narrowPeak253	intron (NM_207385, intron 2 of 3)	chr16	73131095	73143751	-
16	74080300	74080500	hs_setmar_chip_ip_6_bl2_100_5_200.bed_narrowPeak254	Intergenic--13493	chr16	73422397	74191391	+
16	76768400	76768600	hs_setmar_chip_ip_6_bl2_100_5_200.bed_narrowPeak255	Intergenic--13518	chr16	76659479	76867935	+
16	82241700	82242000	hs_setmar_chip_ip_6_bl2_100_5_200.bed_narrowPeak256	Intergenic--13544	chr16	82171225	82625968	+
16	86078900	86079400	hs_setmar_chip_ip_6_bl2_100_5_200.bed_narrowPeak257	Intergenic--13572	chr16	85923610	86195180	+
17	1202800	1203000	hs_setmar_chip_ip_6_bl2_100_5_200.bed_narrowPeak258	intron (NM_001322841, intron 1 of 22)--4	chr17	1188273	1224890	-
17	11741300	11741600	hs_setmar_chip_ip_6_bl2_100_5_200.bed_narrowPeak259	intron (NM_001372, intron 29 of 68)	chr17	11739038	11742174	+
17	12357500	12357900	hs_setmar_chip_ip_6_bl2_100_5_200.bed_narrowPeak260	Intergenic--13772	chr17	12144827	12548967	+
17	12404000	12404400	hs_setmar_chip_ip_6_bl2_100_5_200.bed_narrowPeak261	Intergenic--13772	chr17	12144827	12548967	+
17	13543400	13543700	hs_setmar_chip_ip_6_bl2_100_5_200.bed_narrowPeak262	promoter-TSS (NR_031679)	chr17	13543546	13544646	-
17	29053700	29054000	hs_setmar_chip_ip_6_bl2_100_5_200.bed_narrowPeak263	intron (NM_016518, intron 4 of 7)	chr17	29053596	29054544	+
17	42494600	42495100	hs_setmar_chip_ip_6_bl2_100_5_200.bed_narrowPeak264	promoter-TSS (NR_049845)	chr17	42493773	42494873	+
17	43990400	43990700	hs_setmar_chip_ip_6_bl2_100_5_200.bed_narrowPeak265	intron (NM_004160, intron 1 of 6)	chr17	43966533	44003621	-
17	44646400	44646700	hs_setmar_chip_ip_6_bl2_100_5_200.bed_narrowPeak266	non-coding (NR_110661, exon 3 of 3)	chr17	44646465	44646704	-
17	47118300	47118700	hs_setmar_chip_ip_6_bl2_100_5_200.bed_narrowPeak267	non-coding (NR_148340, exon 17 of 17)	chr17	47117804	47120934	-
17	49671000	49671600	hs_setmar_chip_ip_6_bl2_100_5_200.bed_narrowPeak268	intron (NM_001007230, intron 1 of 11)	chr17	49668079	49675894	-
17	53537400	53537800	hs_setmar_chip_ip_6_bl2_100_5_200.bed_narrowPeak269	Intergenic--14234	chr17	52988653	53821926	+
17	58238200	58238500	hs_setmar_chip_ip_6_bl2_100_5_200.bed_narrowPeak270	promoter-TSS (NM_001160102)	chr17	58237426	58238526	+
17	65420300	65421000	hs_setmar_chip_ip_6_bl2_100_5_200.bed_narrowPeak271	Intergenic--14320	chr17	65228704	65456540	+
17	65729200	65729700	hs_setmar_chip_ip_6_bl2_100_5_200.bed_narrowPeak272	intron (NR_126542, intron 2 of 5)	chr17	65689219	65743067	-
17	65912700	65913200	hs_setmar_chip_ip_6_bl2_100_5_200.bed_narrowPeak273	intron (NM_001353129, intron 19 of 26)	chr17	65902335	65927581	-
17	68352900	68353500	hs_setmar_chip_ip_6_bl2_100_5_200.bed_narrowPeak274	intron (NM_001352899, intron 5 of 12)	chr17	68351687	68356666	+
17	68386700	68387300	hs_setmar_chip_ip_6_bl2_100_5_200.bed_narrowPeak275	intron (NM_001352899, intron 9 of 12)	chr17	68385173	68395072	+
17	68458500	68459200	hs_setmar_chip_ip_6_bl2_100_5_200.bed_narrowPeak276	intron (NM_001278433, intron 1 of 10)--2	chr17	68458525	68510779	+
17	69095400	69095700	hs_setmar_chip_ip_6_bl2_100_5_200.bed_narrowPeak277	intron (NM_080284, intron 25 of 38)	chr17	69091263	69096239	-
17	70762900	70763500	hs_setmar_chip_ip_6_bl2_100_5_200.bed_narrowPeak278	Intergenic--14350	chr17	70181043	71096773	+
17	72714300	72714600	hs_setmar_chip_ip_6_bl2_100_5_200.bed_narrowPeak279	intron (NM_001352692, intron 7 of 9)	chr17	72649269	72736649	-
17	80075700	80075900	hs_setmar_chip_ip_6_bl2_100_5_200.bed_narrowPeak280	intron (NM_017950, intron 10 of 19)--2	chr17	80070417	80081545	+
18	851000	851400	hs_setmar_chip_ip_6_bl2_100_5_200.bed_narrowPeak281	Intergenic--14494	chr18	813243	903870	+
18	1810500	1810800	hs_setmar_chip_ip_6_bl2_100_5_200.bed_narrowPeak282	Intergenic--14497	chr18	1360630	2536529	+
18	11457500	11457900	hs_setmar_chip_ip_6_bl2_100_5_200.bed_narrowPeak283	intron (NR_146901, intron 2 of 3)	chr18	11454839	11465276	+
18	25023100	25023400	hs_setmar_chip_ip_6_bl2_100_5_200.bed_narrowPeak284	Intergenic--14588	chr18	24988980	25060923	+
18	25300400	25300900	hs_setmar_chip_ip_6_bl2_100_5_200.bed_narrowPeak285	intron (NM_001308225, intron 2 of 6)	chr18	25227698	25322007	-
18	26008600	26009000	hs_setmar_chip_ip_6_bl2_100_5_200.bed_narrowPeak286	Intergenic--14589	chr18	25353167	26015252	+
18	26256600	26257200	hs_setmar_chip_ip_6_bl2_100_5_200.bed_narrowPeak287	intron (NM_005640, intron 1 of 14)	chr18	26227277	26265169	+
18	29196200	29196800	hs_setmar_chip_ip_6_bl2_100_5_200.bed_narrowPeak288	Intergenic--14598	chr18	28178131	30297909	+
18	32526000	32526500	hs_setmar_chip_ip_6_bl2_100_5_200.bed_narrowPeak289	Intergenic--14613	chr18	32515635	32671672	+
18	34682000	34682700	hs_setmar_chip_ip_6_bl2_100_5_200.bed_narrowPeak290	intron (NM_001198945, intron 2 of 10)	chr18	34679593	34709297	+
18	34839600	34840100	hs_setmar_chip_ip_6_bl2_100_5_200.bed_narrowPeak291	intron (NM_032978, intron 12 of 16)	chr18	34838838	34848295	+
18	43285400	43285600	hs_setmar_chip_ip_6_bl2_100_5_200.bed_narrowPeak292	Intergenic--14641	chr18	43278491	44322434	+
18	44328700	44328900	hs_setmar_chip_ip_6_bl2_100_5_200.bed_narrowPeak293	intron (NR_110792, intron 2 of 4)	chr18	44326483	44518224	-
18	56878900	56879100	hs_setmar_chip_ip_6_bl2_100_5_200.bed_narrowPeak294	intron (NM_015285, intron 20 of 27)	chr18	56816145	56879943	+
18	71789800	71790100	hs_setmar_chip_ip_6_bl2_100_5_200.bed_narrowPeak295	Intergenic--14749	chr18	71783227	72535680	+
18	71826900	71827200	hs_setmar_chip_ip_6_bl2_100_5_200.bed_narrowPeak296	Intergenic--14749	chr18	71783227	72535680	+
18	74341300	74341600	hs_setmar_chip_ip_6_bl2_100_5_200.bed_narrowPeak297	intron (NM_001174123, intron 8 of 13)	chr18	74338825	74342031	+
19	8171900	8172800	hs_setmar_chip_ip_6_bl2_100_5_200.bed_narrowPeak298	Intergenic--14963	chr19	8150593	8208369	+
19	10219200	10220000	hs_setmar_chip_ip_6_bl2_100_5_200.bed_narrowPeak299	Intergenic--15005	chr19	10195954	10220432	+
19	11224000	11224300	hs_setmar_chip_ip_6_bl2_100_5_200.bed_narrowPeak300	intron (NM_001367830, intron 25 of 48)	chr19	11223107	11227336	-
19	13410800	13411400	hs_setmar_chip_ip_6_bl2_100_5_200.bed_narrowPeak301	intron (NM_023035, intron 3 of 46)	chr19	13371780	13452875	-
19	13748400	13748600	hs_setmar_chip_ip_6_bl2_100_5_200.bed_narrowPeak302	intron (NM_001320569, intron 1 of 8)	chr19	13747996	13751607	+
19	31586300	31586800	hs_setmar_chip_ip_6_bl2_100_5_200.bed_narrowPeak303	Intergenic--15260	chr19	31350437	31587188	+
19	32842600	32843000	hs_setmar_chip_ip_6_bl2_100_5_200.bed_narrowPeak304	intron (NM_001126335, intron 10 of 12)	chr19	32842318	32843854	-
19	45978200	45978600	hs_setmar_chip_ip_6_bl2_100_5_200.bed_narrowPeak305	Intergenic--15534	chr19	45974866	45994466	+
19	47897800	47898000	hs_setmar_chip_ip_6_bl2_100_5_200.bed_narrowPeak306	Intergenic--15573	chr19	47887316	47906677	+
19	47898700	47898900	hs_setmar_chip_ip_6_bl2_100_5_200.bed_narrowPeak307	Intergenic--15573	chr19	47887316	47906677	+
19	48051100	48051800	hs_setmar_chip_ip_6_bl2_100_5_200.bed_narrowPeak308	intron (NM_001159322, intron 16 of 16)	chr19	48048389	48052953	-
19	57936000	57936200	hs_setmar_chip_ip_6_bl2_100_5_200.bed_narrowPeak309	promoter-TSS (NM_001317030)	chr19	57935302	57936402	-
20	1061700	1062400	hs_setmar_chip_ip_6_bl2_100_5_200.bed_narrowPeak385	Intergenic--15912	chr20	1003312	1112228	+
20	8175000	8175200	hs_setmar_chip_ip_6_bl2_100_5_200.bed_narrowPeak386	intron (NM_182734, intron 2 of 32)	chr20	8150372	8247703	+
20	11999400	11999600	hs_setmar_chip_ip_6_bl2_100_5_200.bed_narrowPeak387	Intergenic--15998	chr20	11927596	12864203	+
20	13986900	13987300	hs_setmar_chip_ip_6_bl2_100_5_200.bed_narrowPeak388	intron (NM_001363752, intron 1 of 16)	chr20	13956132	13990476	-
20	19589900	19590400	hs_setmar_chip_ip_6_bl2_100_5_200.bed_narrowPeak389	intron (NM_020689, intron 6 of 16)	chr20	19585545	19654061	+
20	20446400	20446600	hs_setmar_chip_ip_6_bl2_100_5_200.bed_narrowPeak390	intron (NM_020343, intron 37 of 39)	chr20	20412149	20472828	-
20	32868000	32868200	hs_setmar_chip_ip_6_bl2_100_5_200.bed_narrowPeak391	intron (NM_001143967, intron 3 of 26)	chr20	32867748	32875925	+
20	38339700	38340000	hs_setmar_chip_ip_6_bl2_100_5_200.bed_narrowPeak392	Intergenic--16178	chr20	38338504	38345481	+
20	38516300	38516900	hs_setmar_chip_ip_6_bl2_100_5_200.bed_narrowPeak393	promoter-TSS (NR_039605)	chr20	38515563	38516663	+
20	40054100	40054900	hs_setmar_chip_ip_6_bl2_100_5_200.bed_narrowPeak394	Intergenic--16191	chr20	40009530	40684847	+
20	46821900	46822300	hs_setmar_chip_ip_6_bl2_100_5_200.bed_narrowPeak395	Intergenic--16253	chr20	46737347	46893623	+
20	48433200	48433500	hs_setmar_chip_ip_6_bl2_100_5_200.bed_narrowPeak396	Intergenic--16259	chr20	48371639	48623252	+
20	56718800	56719000	hs_setmar_chip_ip_6_bl2_100_5_200.bed_narrowPeak397	Intergenic--16304	chr20	56640283	57167752	+
20	59135700	59135900	hs_setmar_chip_ip_6_bl2_100_5_200.bed_narrowPeak398	Intergenic--16325	chr20	59043847	59190019	+
20	59910500	59911100	hs_setmar_chip_ip_6_bl2_100_5_200.bed_narrowPeak399	intron (NM_014258, intron 14 of 44)	chr20	59907425	59911749	-
20	60110100	60110500	hs_setmar_chip_ip_6_bl2_100_5_200.bed_narrowPeak400	Intergenic--16332	chr20	60102388	60137491	+
20	61222800	61223100	hs_setmar_chip_ip_6_bl2_100_5_200.bed_narrowPeak401	Intergenic--16337	chr20	61081180	61251260	+
21	15693000	15693500	hs_setmar_chip_ip_6_bl2_100_5_200.bed_narrowPeak402	Intergenic--16434	chr21	15066001	15728933	+
21	24836000	24836300	hs_setmar_chip_ip_6_bl2_100_5_200.bed_narrowPeak403	Intergenic--16453	chr21	24548943	24839549	+
21	25866700	25867300	hs_setmar_chip_ip_6_bl2_100_5_200.bed_narrowPeak404	Intergenic--16460	chr21	25773461	25879549	+
21	27334600	27334800	hs_setmar_chip_ip_6_bl2_100_5_200.bed_narrowPeak405	Intergenic--16464	chr21	26968089	27721378	+
21	29684500	29685000	hs_setmar_chip_ip_6_bl2_100_5_200.bed_narrowPeak406	intron (NM_001320621, intron 1 of 13)	chr21	29673165	29689727	-
21	29800900	29801600	hs_setmar_chip_ip_6_bl2_100_5_200.bed_narrowPeak407	intron (NM_000830, intron 1 of 16)--2	chr21	29765007	29939382	-
21	32151900	32152100	hs_setmar_chip_ip_6_bl2_100_5_200.bed_narrowPeak408	Intergenic--16520	chr21	32087296	32267228	+
21	32209400	32209700	hs_setmar_chip_ip_6_bl2_100_5_200.bed_narrowPeak409	Intergenic--16520	chr21	32087296	32267228	+
21	33187700	33188300	hs_setmar_chip_ip_6_bl2_100_5_200.bed_narrowPeak410	Intergenic--16531	chr21	33171237	33228894	+
21	34880800	34881100	hs_setmar_chip_ip_6_bl2_100_5_200.bed_narrowPeak411	intron (NM_001001890, intron 1 of 5)	chr21	34880714	34886842	-
21	37905300	37905600	hs_setmar_chip_ip_6_bl2_100_5_200.bed_narrowPeak412	intron (NM_002240, intron 1 of 3)	chr21	37840710	37915883	-
22	21888200	21888700	hs_setmar_chip_ip_6_bl2_100_5_200.bed_narrowPeak413	Intergenic--16745	chr22	21868681	21918424	+
22	25532600	25533000	hs_setmar_chip_ip_6_bl2_100_5_200.bed_narrowPeak414	Intergenic--16789	chr22	25462679	25563674	+
22	26555000	26555600	hs_setmar_chip_ip_6_bl2_100_5_200.bed_narrowPeak415	promoter-TSS (NR_031615)	chr22	26555223	26556323	-
22	26786200	26786900	hs_setmar_chip_ip_6_bl2_100_5_200.bed_narrowPeak416	Intergenic--16797	chr22	26781894	26859210	+
22	26836900	26837200	hs_setmar_chip_ip_6_bl2_100_5_200.bed_narrowPeak417	Intergenic--16797	chr22	26781894	26859210	+
22	27832900	27833200	hs_setmar_chip_ip_6_bl2_100_5_200.bed_narrowPeak418	Intergenic--16804	chr22	27802757	27850668	+
22	29270100	29270800	hs_setmar_chip_ip_6_bl2_100_5_200.bed_narrowPeak419	intron (NM_013986, intron 1 of 17)	chr22	29269164	29272215	+
22	29443400	29443800	hs_setmar_chip_ip_6_bl2_100_5_200.bed_narrowPeak420	Intergenic--16814	chr22	29443456	29479217	+
22	31301300	31301600	hs_setmar_chip_ip_6_bl2_100_5_200.bed_narrowPeak421	Intergenic--16838	chr22	31293535	31324803	+
22	32189000	32189500	hs_setmar_chip_ip_6_bl2_100_5_200.bed_narrowPeak422	Intergenic--16849	chr22	32160304	32189434	+
22	33106600	33107100	hs_setmar_chip_ip_6_bl2_100_5_200.bed_narrowPeak423	Intergenic--16855	chr22	33059382	33107528	+
22	47722400	47722600	hs_setmar_chip_ip_6_bl2_100_5_200.bed_narrowPeak424	intron (NR_122046, intron 7 of 8)	chr22	47704748	47738433	+
X	37803000	37803500	hs_setmar_chip_ip_6_bl2_100_5_200.bed_narrowPeak788	intron (NM_000397, intron 8 of 12)	chrX	37801349	37803876	+
X	71181400	71181800	hs_setmar_chip_ip_6_bl2_100_5_200.bed_narrowPeak789	Intergenic--17392	chrX	71172202	71214211	+
X	84225700	84225900	hs_setmar_chip_ip_6_bl2_100_5_200.bed_narrowPeak790	promoter-TSS (NR_031690)	chrX	84225728	84226828	-
X	100249000	100249500	hs_setmar_chip_ip_6_bl2_100_5_200.bed_narrowPeak791	Intergenic--17475	chrX	97605997	100290643	+
X	107698400	107698700	hs_setmar_chip_ip_6_bl2_100_5_200.bed_narrowPeak792	Intergenic--17542	chrX	107652027	107712221	+
X	112259300	112259800	hs_setmar_chip_ip_6_bl2_100_5_200.bed_narrowPeak793	intron (NM_001004308, intron 2 of 2)	chrX	112131102	112454499	+
X	134861500	134861900	hs_setmar_chip_ip_6_bl2_100_5_200.bed_narrowPeak794	Intergenic--17659	chrX	134855612	134886631	+

## Sheet: Peak_2190
# 2190 Setmar BS, BamCoverage processing bin size=50
chr	start	end	name
1	5342550	5342850	hs_setmar_chip_ip_6_bl2_50_5_200.bed_narrowPeak1
1	5815550	5816250	hs_setmar_chip_ip_6_bl2_50_5_200.bed_narrowPeak2
1	7862300	7862650	hs_setmar_chip_ip_6_bl2_50_5_200.bed_narrowPeak3
1	7905200	7905750	hs_setmar_chip_ip_6_bl2_50_5_200.bed_narrowPeak4
1	11907250	11907950	hs_setmar_chip_ip_6_bl2_50_5_200.bed_narrowPeak5
1	14134950	14135200	hs_setmar_chip_ip_6_bl2_50_5_200.bed_narrowPeak6
1	16280450	16280700	hs_setmar_chip_ip_6_bl2_50_5_200.bed_narrowPeak7
1	16616850	16617350	hs_setmar_chip_ip_6_bl2_50_5_200.bed_narrowPeak8
1	17149700	17150550	hs_setmar_chip_ip_6_bl2_50_5_200.bed_narrowPeak9
1	20207400	20207900	hs_setmar_chip_ip_6_bl2_50_5_200.bed_narrowPeak10
1	23269850	23270600	hs_setmar_chip_ip_6_bl2_50_5_200.bed_narrowPeak11
1	24279300	24280250	hs_setmar_chip_ip_6_bl2_50_5_200.bed_narrowPeak12
1	25220450	25220900	hs_setmar_chip_ip_6_bl2_50_5_200.bed_narrowPeak13
1	26656450	26657100	hs_setmar_chip_ip_6_bl2_50_5_200.bed_narrowPeak14
1	27172850	27173450	hs_setmar_chip_ip_6_bl2_50_5_200.bed_narrowPeak15
1	29884750	29885150	hs_setmar_chip_ip_6_bl2_50_5_200.bed_narrowPeak16
1	30086150	30086950	hs_setmar_chip_ip_6_bl2_50_5_200.bed_narrowPeak17
1	31210350	31211000	hs_setmar_chip_ip_6_bl2_50_5_200.bed_narrowPeak18
1	33441950	33442150	hs_setmar_chip_ip_6_bl2_50_5_200.bed_narrowPeak19
1	34175600	34176200	hs_setmar_chip_ip_6_bl2_50_5_200.bed_narrowPeak20
1	34778400	34778800	hs_setmar_chip_ip_6_bl2_50_5_200.bed_narrowPeak21
1	35419200	35419550	hs_setmar_chip_ip_6_bl2_50_5_200.bed_narrowPeak22
1	35453900	35454150	hs_setmar_chip_ip_6_bl2_50_5_200.bed_narrowPeak23
1	36021050	36021400	hs_setmar_chip_ip_6_bl2_50_5_200.bed_narrowPeak24
1	36974100	36974400	hs_setmar_chip_ip_6_bl2_50_5_200.bed_narrowPeak25
1	37827550	37828050	hs_setmar_chip_ip_6_bl2_50_5_200.bed_narrowPeak26
1	38121750	38122150	hs_setmar_chip_ip_6_bl2_50_5_200.bed_narrowPeak27
1	38896400	38896600	hs_setmar_chip_ip_6_bl2_50_5_200.bed_narrowPeak28
1	40020850	40021750	hs_setmar_chip_ip_6_bl2_50_5_200.bed_narrowPeak29
1	40280600	40281100	hs_setmar_chip_ip_6_bl2_50_5_200.bed_narrowPeak30
1	41758800	41759600	hs_setmar_chip_ip_6_bl2_50_5_200.bed_narrowPeak31
1	44912850	44913350	hs_setmar_chip_ip_6_bl2_50_5_200.bed_narrowPeak32
1	45224900	45225150	hs_setmar_chip_ip_6_bl2_50_5_200.bed_narrowPeak33
1	45231900	45232450	hs_setmar_chip_ip_6_bl2_50_5_200.bed_narrowPeak34
1	46624750	46625200	hs_setmar_chip_ip_6_bl2_50_5_200.bed_narrowPeak35
1	50820750	50821400	hs_setmar_chip_ip_6_bl2_50_5_200.bed_narrowPeak36
1	56377050	56377700	hs_setmar_chip_ip_6_bl2_50_5_200.bed_narrowPeak37
1	56870150	56870350	hs_setmar_chip_ip_6_bl2_50_5_200.bed_narrowPeak38
1	56966100	56966450	hs_setmar_chip_ip_6_bl2_50_5_200.bed_narrowPeak39
1	59940200	59940750	hs_setmar_chip_ip_6_bl2_50_5_200.bed_narrowPeak40
1	60626750	60627250	hs_setmar_chip_ip_6_bl2_50_5_200.bed_narrowPeak41
1	61480200	61480700	hs_setmar_chip_ip_6_bl2_50_5_200.bed_narrowPeak42
1	61650250	61650750	hs_setmar_chip_ip_6_bl2_50_5_200.bed_narrowPeak43
1	62877500	62878050	hs_setmar_chip_ip_6_bl2_50_5_200.bed_narrowPeak44
1	65091500	65091750	hs_setmar_chip_ip_6_bl2_50_5_200.bed_narrowPeak45
1	65624250	65624750	hs_setmar_chip_ip_6_bl2_50_5_200.bed_narrowPeak46
1	66663800	66664100	hs_setmar_chip_ip_6_bl2_50_5_200.bed_narrowPeak47
1	66730850	66731200	hs_setmar_chip_ip_6_bl2_50_5_200.bed_narrowPeak48
1	66873950	66874750	hs_setmar_chip_ip_6_bl2_50_5_200.bed_narrowPeak49
1	78599200	78599850	hs_setmar_chip_ip_6_bl2_50_5_200.bed_narrowPeak50
1	79135050	79135250	hs_setmar_chip_ip_6_bl2_50_5_200.bed_narrowPeak51
1	81042750	81043250	hs_setmar_chip_ip_6_bl2_50_5_200.bed_narrowPeak52
1	81624100	81624400	hs_setmar_chip_ip_6_bl2_50_5_200.bed_narrowPeak53
1	82121150	82121800	hs_setmar_chip_ip_6_bl2_50_5_200.bed_narrowPeak54
1	84183500	84184100	hs_setmar_chip_ip_6_bl2_50_5_200.bed_narrowPeak55
1	85561250	85561550	hs_setmar_chip_ip_6_bl2_50_5_200.bed_narrowPeak56
1	87922700	87923500	hs_setmar_chip_ip_6_bl2_50_5_200.bed_narrowPeak57
1	88752850	88753450	hs_setmar_chip_ip_6_bl2_50_5_200.bed_narrowPeak58
1	91143800	91144200	hs_setmar_chip_ip_6_bl2_50_5_200.bed_narrowPeak59
1	92680850	92681400	hs_setmar_chip_ip_6_bl2_50_5_200.bed_narrowPeak60
1	93010000	93010550	hs_setmar_chip_ip_6_bl2_50_5_200.bed_narrowPeak61
1	94395350	94396050	hs_setmar_chip_ip_6_bl2_50_5_200.bed_narrowPeak62
1	95453050	95453300	hs_setmar_chip_ip_6_bl2_50_5_200.bed_narrowPeak63
1	95886400	95886700	hs_setmar_chip_ip_6_bl2_50_5_200.bed_narrowPeak64
1	98286650	98287200	hs_setmar_chip_ip_6_bl2_50_5_200.bed_narrowPeak65
1	99516800	99517550	hs_setmar_chip_ip_6_bl2_50_5_200.bed_narrowPeak66
1	100400750	100401500	hs_setmar_chip_ip_6_bl2_50_5_200.bed_narrowPeak67
1	102763500	102763950	hs_setmar_chip_ip_6_bl2_50_5_200.bed_narrowPeak68
1	104785750	104786200	hs_setmar_chip_ip_6_bl2_50_5_200.bed_narrowPeak69
1	105197150	105197550	hs_setmar_chip_ip_6_bl2_50_5_200.bed_narrowPeak70
1	105283150	105283450	hs_setmar_chip_ip_6_bl2_50_5_200.bed_narrowPeak71
1	107506350	107506800	hs_setmar_chip_ip_6_bl2_50_5_200.bed_narrowPeak72
1	110458700	110459000	hs_setmar_chip_ip_6_bl2_50_5_200.bed_narrowPeak73
1	115485450	115485950	hs_setmar_chip_ip_6_bl2_50_5_200.bed_narrowPeak74
1	115729550	115730000	hs_setmar_chip_ip_6_bl2_50_5_200.bed_narrowPeak75
1	118177850	118178450	hs_setmar_chip_ip_6_bl2_50_5_200.bed_narrowPeak76
1	154236000	154236200	hs_setmar_chip_ip_6_bl2_50_5_200.bed_narrowPeak77
1	154529050	154529900	hs_setmar_chip_ip_6_bl2_50_5_200.bed_narrowPeak78
1	154998200	154998400	hs_setmar_chip_ip_6_bl2_50_5_200.bed_narrowPeak79
1	155515550	155516200	hs_setmar_chip_ip_6_bl2_50_5_200.bed_narrowPeak80
1	158469500	158469800	hs_setmar_chip_ip_6_bl2_50_5_200.bed_narrowPeak81
1	162601900	162602300	hs_setmar_chip_ip_6_bl2_50_5_200.bed_narrowPeak82
1	162940800	162941600	hs_setmar_chip_ip_6_bl2_50_5_200.bed_narrowPeak83
1	163734100	163734600	hs_setmar_chip_ip_6_bl2_50_5_200.bed_narrowPeak84
1	164675150	164675600	hs_setmar_chip_ip_6_bl2_50_5_200.bed_narrowPeak85
1	168180950	168182050	hs_setmar_chip_ip_6_bl2_50_5_200.bed_narrowPeak86
1	168910100	168910400	hs_setmar_chip_ip_6_bl2_50_5_200.bed_narrowPeak87
1	169458000	169458500	hs_setmar_chip_ip_6_bl2_50_5_200.bed_narrowPeak88
1	170122300	170122500	hs_setmar_chip_ip_6_bl2_50_5_200.bed_narrowPeak89
1	170122650	170122900	hs_setmar_chip_ip_6_bl2_50_5_200.bed_narrowPeak90
1	170849900	170850250	hs_setmar_chip_ip_6_bl2_50_5_200.bed_narrowPeak91
1	172628900	172629850	hs_setmar_chip_ip_6_bl2_50_5_200.bed_narrowPeak92
1	174212200	174212400	hs_setmar_chip_ip_6_bl2_50_5_200.bed_narrowPeak93
1	174416800	174417350	hs_setmar_chip_ip_6_bl2_50_5_200.bed_narrowPeak94
1	174927050	174927500	hs_setmar_chip_ip_6_bl2_50_5_200.bed_narrowPeak95
1	177789700	177790550	hs_setmar_chip_ip_6_bl2_50_5_200.bed_narrowPeak96
1	178463500	178463950	hs_setmar_chip_ip_6_bl2_50_5_200.bed_narrowPeak97
1	179709850	179710800	hs_setmar_chip_ip_6_bl2_50_5_200.bed_narrowPeak98
1	180717600	180718150	hs_setmar_chip_ip_6_bl2_50_5_200.bed_narrowPeak99
1	183789450	183790200	hs_setmar_chip_ip_6_bl2_50_5_200.bed_narrowPeak100
1	184189650	184190400	hs_setmar_chip_ip_6_bl2_50_5_200.bed_narrowPeak101
1	185652950	185653200	hs_setmar_chip_ip_6_bl2_50_5_200.bed_narrowPeak102
1	186477350	186477650	hs_setmar_chip_ip_6_bl2_50_5_200.bed_narrowPeak103
1	187561050	187561450	hs_setmar_chip_ip_6_bl2_50_5_200.bed_narrowPeak104
1	188147250	188147600	hs_setmar_chip_ip_6_bl2_50_5_200.bed_narrowPeak105
1	190373500	190373950	hs_setmar_chip_ip_6_bl2_50_5_200.bed_narrowPeak106
1	190838000	190838550	hs_setmar_chip_ip_6_bl2_50_5_200.bed_narrowPeak107
1	199791900	199792200	hs_setmar_chip_ip_6_bl2_50_5_200.bed_narrowPeak108
1	199823300	199823900	hs_setmar_chip_ip_6_bl2_50_5_200.bed_narrowPeak109
1	203532950	203533200	hs_setmar_chip_ip_6_bl2_50_5_200.bed_narrowPeak110
1	204384300	204384750	hs_setmar_chip_ip_6_bl2_50_5_200.bed_narrowPeak111
1	204652800	204653550	hs_setmar_chip_ip_6_bl2_50_5_200.bed_narrowPeak112
1	206054650	206055000	hs_setmar_chip_ip_6_bl2_50_5_200.bed_narrowPeak113
1	207440450	207440850	hs_setmar_chip_ip_6_bl2_50_5_200.bed_narrowPeak114
1	208314250	208315050	hs_setmar_chip_ip_6_bl2_50_5_200.bed_narrowPeak115
1	210286900	210287300	hs_setmar_chip_ip_6_bl2_50_5_200.bed_narrowPeak116
1	210509050	210509250	hs_setmar_chip_ip_6_bl2_50_5_200.bed_narrowPeak117
1	212551600	212552600	hs_setmar_chip_ip_6_bl2_50_5_200.bed_narrowPeak118
1	212717900	212718500	hs_setmar_chip_ip_6_bl2_50_5_200.bed_narrowPeak119
1	213408950	213409550	hs_setmar_chip_ip_6_bl2_50_5_200.bed_narrowPeak120
1	215093950	215094300	hs_setmar_chip_ip_6_bl2_50_5_200.bed_narrowPeak121
1	215882900	215883500	hs_setmar_chip_ip_6_bl2_50_5_200.bed_narrowPeak122
1	217369950	217370750	hs_setmar_chip_ip_6_bl2_50_5_200.bed_narrowPeak123
1	218704450	218704850	hs_setmar_chip_ip_6_bl2_50_5_200.bed_narrowPeak124
1	219663800	219664250	hs_setmar_chip_ip_6_bl2_50_5_200.bed_narrowPeak125
1	220437250	220437850	hs_setmar_chip_ip_6_bl2_50_5_200.bed_narrowPeak126
1	221249350	221250000	hs_setmar_chip_ip_6_bl2_50_5_200.bed_narrowPeak127
1	221448950	221449650	hs_setmar_chip_ip_6_bl2_50_5_200.bed_narrowPeak128
1	221461000	221461200	hs_setmar_chip_ip_6_bl2_50_5_200.bed_narrowPeak129
1	222012700	222013400	hs_setmar_chip_ip_6_bl2_50_5_200.bed_narrowPeak130
1	223183200	223184050	hs_setmar_chip_ip_6_bl2_50_5_200.bed_narrowPeak131
1	223838350	223839000	hs_setmar_chip_ip_6_bl2_50_5_200.bed_narrowPeak132
1	224662750	224663300	hs_setmar_chip_ip_6_bl2_50_5_200.bed_narrowPeak133
1	225567400	225568100	hs_setmar_chip_ip_6_bl2_50_5_200.bed_narrowPeak134
1	234017500	234018100	hs_setmar_chip_ip_6_bl2_50_5_200.bed_narrowPeak135
1	234777450	234777900	hs_setmar_chip_ip_6_bl2_50_5_200.bed_narrowPeak136
1	236706500	236706900	hs_setmar_chip_ip_6_bl2_50_5_200.bed_narrowPeak137
1	237415050	237415650	hs_setmar_chip_ip_6_bl2_50_5_200.bed_narrowPeak138
1	237634750	237635400	hs_setmar_chip_ip_6_bl2_50_5_200.bed_narrowPeak139
1	239874700	239875150	hs_setmar_chip_ip_6_bl2_50_5_200.bed_narrowPeak140
1	240447400	240447850	hs_setmar_chip_ip_6_bl2_50_5_200.bed_narrowPeak141
1	241599350	241599700	hs_setmar_chip_ip_6_bl2_50_5_200.bed_narrowPeak142
1	242474050	242474450	hs_setmar_chip_ip_6_bl2_50_5_200.bed_narrowPeak143
1	244373500	244374000	hs_setmar_chip_ip_6_bl2_50_5_200.bed_narrowPeak144
1	244956900	244957650	hs_setmar_chip_ip_6_bl2_50_5_200.bed_narrowPeak145
1	244983350	244983950	hs_setmar_chip_ip_6_bl2_50_5_200.bed_narrowPeak146
1	245057100	245057550	hs_setmar_chip_ip_6_bl2_50_5_200.bed_narrowPeak147
1	245370050	245370700	hs_setmar_chip_ip_6_bl2_50_5_200.bed_narrowPeak148
2	3017200	3017400	hs_setmar_chip_ip_6_bl2_50_5_200.bed_narrowPeak1168
2	3106350	3106800	hs_setmar_chip_ip_6_bl2_50_5_200.bed_narrowPeak1169
2	4780000	4780250	hs_setmar_chip_ip_6_bl2_50_5_200.bed_narrowPeak1170
2	5007750	5008100	hs_setmar_chip_ip_6_bl2_50_5_200.bed_narrowPeak1171
2	12968200	12968800	hs_setmar_chip_ip_6_bl2_50_5_200.bed_narrowPeak1172
2	13233900	13234500	hs_setmar_chip_ip_6_bl2_50_5_200.bed_narrowPeak1173
2	14064200	14064850	hs_setmar_chip_ip_6_bl2_50_5_200.bed_narrowPeak1174
2	16341700	16341900	hs_setmar_chip_ip_6_bl2_50_5_200.bed_narrowPeak1175
2	21587050	21587800	hs_setmar_chip_ip_6_bl2_50_5_200.bed_narrowPeak1176
2	22239000	22239400	hs_setmar_chip_ip_6_bl2_50_5_200.bed_narrowPeak1177
2	22777500	22777750	hs_setmar_chip_ip_6_bl2_50_5_200.bed_narrowPeak1178
2	23317950	23318250	hs_setmar_chip_ip_6_bl2_50_5_200.bed_narrowPeak1179
2	23461750	23462300	hs_setmar_chip_ip_6_bl2_50_5_200.bed_narrowPeak1180
2	26798650	26799400	hs_setmar_chip_ip_6_bl2_50_5_200.bed_narrowPeak1181
2	26852550	26853050	hs_setmar_chip_ip_6_bl2_50_5_200.bed_narrowPeak1182
2	28479100	28479600	hs_setmar_chip_ip_6_bl2_50_5_200.bed_narrowPeak1183
2	28711400	28711750	hs_setmar_chip_ip_6_bl2_50_5_200.bed_narrowPeak1184
2	29503800	29504200	hs_setmar_chip_ip_6_bl2_50_5_200.bed_narrowPeak1185
2	30432100	30432350	hs_setmar_chip_ip_6_bl2_50_5_200.bed_narrowPeak1186
2	30432450	30432700	hs_setmar_chip_ip_6_bl2_50_5_200.bed_narrowPeak1187
2	30986450	30986750	hs_setmar_chip_ip_6_bl2_50_5_200.bed_narrowPeak1188
2	32938900	32939400	hs_setmar_chip_ip_6_bl2_50_5_200.bed_narrowPeak1189
2	34403400	34403950	hs_setmar_chip_ip_6_bl2_50_5_200.bed_narrowPeak1190
2	36435450	36436000	hs_setmar_chip_ip_6_bl2_50_5_200.bed_narrowPeak1191
2	37182150	37182650	hs_setmar_chip_ip_6_bl2_50_5_200.bed_narrowPeak1192
2	39007350	39008100	hs_setmar_chip_ip_6_bl2_50_5_200.bed_narrowPeak1193
2	41596450	41596650	hs_setmar_chip_ip_6_bl2_50_5_200.bed_narrowPeak1194
2	43981400	43982200	hs_setmar_chip_ip_6_bl2_50_5_200.bed_narrowPeak1195
2	44751950	44752650	hs_setmar_chip_ip_6_bl2_50_5_200.bed_narrowPeak1196
2	45377750	45378100	hs_setmar_chip_ip_6_bl2_50_5_200.bed_narrowPeak1197
2	50645900	50646450	hs_setmar_chip_ip_6_bl2_50_5_200.bed_narrowPeak1198
2	50798650	50799350	hs_setmar_chip_ip_6_bl2_50_5_200.bed_narrowPeak1199
2	50943200	50943550	hs_setmar_chip_ip_6_bl2_50_5_200.bed_narrowPeak1200
2	54089550	54089950	hs_setmar_chip_ip_6_bl2_50_5_200.bed_narrowPeak1201
2	54148700	54149200	hs_setmar_chip_ip_6_bl2_50_5_200.bed_narrowPeak1202
2	55108550	55109200	hs_setmar_chip_ip_6_bl2_50_5_200.bed_narrowPeak1203
2	55278400	55279150	hs_setmar_chip_ip_6_bl2_50_5_200.bed_narrowPeak1204
2	59532800	59533300	hs_setmar_chip_ip_6_bl2_50_5_200.bed_narrowPeak1205
2	59565700	59566150	hs_setmar_chip_ip_6_bl2_50_5_200.bed_narrowPeak1206
2	60115650	60116200	hs_setmar_chip_ip_6_bl2_50_5_200.bed_narrowPeak1207
2	60961500	60962100	hs_setmar_chip_ip_6_bl2_50_5_200.bed_narrowPeak1208
2	62747400	62748000	hs_setmar_chip_ip_6_bl2_50_5_200.bed_narrowPeak1209
2	64045750	64046650	hs_setmar_chip_ip_6_bl2_50_5_200.bed_narrowPeak1210
2	65490150	65490650	hs_setmar_chip_ip_6_bl2_50_5_200.bed_narrowPeak1211
2	70455250	70455900	hs_setmar_chip_ip_6_bl2_50_5_200.bed_narrowPeak1212
2	72326550	72327150	hs_setmar_chip_ip_6_bl2_50_5_200.bed_narrowPeak1213
2	72749250	72749800	hs_setmar_chip_ip_6_bl2_50_5_200.bed_narrowPeak1214
2	72824000	72824850	hs_setmar_chip_ip_6_bl2_50_5_200.bed_narrowPeak1215
2	77041700	77042000	hs_setmar_chip_ip_6_bl2_50_5_200.bed_narrowPeak1216
2	77779100	77779750	hs_setmar_chip_ip_6_bl2_50_5_200.bed_narrowPeak1217
2	78749050	78749250	hs_setmar_chip_ip_6_bl2_50_5_200.bed_narrowPeak1218
2	79525300	79525700	hs_setmar_chip_ip_6_bl2_50_5_200.bed_narrowPeak1219
2	81164200	81164600	hs_setmar_chip_ip_6_bl2_50_5_200.bed_narrowPeak1220
2	85330700	85331400	hs_setmar_chip_ip_6_bl2_50_5_200.bed_narrowPeak1221
2	86585950	86586450	hs_setmar_chip_ip_6_bl2_50_5_200.bed_narrowPeak1222
2	88374000	88374350	hs_setmar_chip_ip_6_bl2_50_5_200.bed_narrowPeak1223
2	88462550	88463050	hs_setmar_chip_ip_6_bl2_50_5_200.bed_narrowPeak1224
2	101294000	101294500	hs_setmar_chip_ip_6_bl2_50_5_200.bed_narrowPeak1225
2	102847550	102847950	hs_setmar_chip_ip_6_bl2_50_5_200.bed_narrowPeak1226
2	104357200	104357400	hs_setmar_chip_ip_6_bl2_50_5_200.bed_narrowPeak1227
2	104568700	104569000	hs_setmar_chip_ip_6_bl2_50_5_200.bed_narrowPeak1228
2	105007300	105007800	hs_setmar_chip_ip_6_bl2_50_5_200.bed_narrowPeak1229
2	107349150	107349900	hs_setmar_chip_ip_6_bl2_50_5_200.bed_narrowPeak1230
2	112670250	112671100	hs_setmar_chip_ip_6_bl2_50_5_200.bed_narrowPeak1231
2	112844250	112844450	hs_setmar_chip_ip_6_bl2_50_5_200.bed_narrowPeak1232
2	117092700	117092900	hs_setmar_chip_ip_6_bl2_50_5_200.bed_narrowPeak1233
2	117340050	117340850	hs_setmar_chip_ip_6_bl2_50_5_200.bed_narrowPeak1234
2	117846600	117847200	hs_setmar_chip_ip_6_bl2_50_5_200.bed_narrowPeak1235
2	124473750	124474350	hs_setmar_chip_ip_6_bl2_50_5_200.bed_narrowPeak1236
2	125855000	125855700	hs_setmar_chip_ip_6_bl2_50_5_200.bed_narrowPeak1237
2	133775200	133775600	hs_setmar_chip_ip_6_bl2_50_5_200.bed_narrowPeak1238
2	136177600	136177900	hs_setmar_chip_ip_6_bl2_50_5_200.bed_narrowPeak1239
2	137100250	137100700	hs_setmar_chip_ip_6_bl2_50_5_200.bed_narrowPeak1240
2	137900700	137901200	hs_setmar_chip_ip_6_bl2_50_5_200.bed_narrowPeak1241
2	139171000	139171450	hs_setmar_chip_ip_6_bl2_50_5_200.bed_narrowPeak1242
2	143584600	143584900	hs_setmar_chip_ip_6_bl2_50_5_200.bed_narrowPeak1243
2	144259350	144259700	hs_setmar_chip_ip_6_bl2_50_5_200.bed_narrowPeak1244
2	145616550	145617050	hs_setmar_chip_ip_6_bl2_50_5_200.bed_narrowPeak1245
2	147134350	147134550	hs_setmar_chip_ip_6_bl2_50_5_200.bed_narrowPeak1246
2	147466350	147467000	hs_setmar_chip_ip_6_bl2_50_5_200.bed_narrowPeak1247
2	149149000	149149350	hs_setmar_chip_ip_6_bl2_50_5_200.bed_narrowPeak1248
2	149633300	149633650	hs_setmar_chip_ip_6_bl2_50_5_200.bed_narrowPeak1249
2	152115150	152115450	hs_setmar_chip_ip_6_bl2_50_5_200.bed_narrowPeak1250
2	155294000	155294900	hs_setmar_chip_ip_6_bl2_50_5_200.bed_narrowPeak1251
2	156104650	156105000	hs_setmar_chip_ip_6_bl2_50_5_200.bed_narrowPeak1252
2	156423100	156423400	hs_setmar_chip_ip_6_bl2_50_5_200.bed_narrowPeak1253
2	156931700	156932600	hs_setmar_chip_ip_6_bl2_50_5_200.bed_narrowPeak1254
2	157014900	157015600	hs_setmar_chip_ip_6_bl2_50_5_200.bed_narrowPeak1255
2	157178850	157179200	hs_setmar_chip_ip_6_bl2_50_5_200.bed_narrowPeak1256
2	161444000	161444350	hs_setmar_chip_ip_6_bl2_50_5_200.bed_narrowPeak1257
2	164842250	164843300	hs_setmar_chip_ip_6_bl2_50_5_200.bed_narrowPeak1258
2	166217850	166218150	hs_setmar_chip_ip_6_bl2_50_5_200.bed_narrowPeak1259
2	167078250	167078800	hs_setmar_chip_ip_6_bl2_50_5_200.bed_narrowPeak1260
2	168395850	168396050	hs_setmar_chip_ip_6_bl2_50_5_200.bed_narrowPeak1261
2	168903700	168904550	hs_setmar_chip_ip_6_bl2_50_5_200.bed_narrowPeak1262
2	171033550	171033950	hs_setmar_chip_ip_6_bl2_50_5_200.bed_narrowPeak1263
2	171506850	171507500	hs_setmar_chip_ip_6_bl2_50_5_200.bed_narrowPeak1264
2	172941950	172942150	hs_setmar_chip_ip_6_bl2_50_5_200.bed_narrowPeak1265
2	172942250	172942450	hs_setmar_chip_ip_6_bl2_50_5_200.bed_narrowPeak1266
2	173194000	173194600	hs_setmar_chip_ip_6_bl2_50_5_200.bed_narrowPeak1267
2	174221850	174222350	hs_setmar_chip_ip_6_bl2_50_5_200.bed_narrowPeak1268
2	175330000	175330850	hs_setmar_chip_ip_6_bl2_50_5_200.bed_narrowPeak1269
2	175459250	175459750	hs_setmar_chip_ip_6_bl2_50_5_200.bed_narrowPeak1270
2	175849100	175849850	hs_setmar_chip_ip_6_bl2_50_5_200.bed_narrowPeak1271
2	176294600	176294900	hs_setmar_chip_ip_6_bl2_50_5_200.bed_narrowPeak1272
2	176858200	176858700	hs_setmar_chip_ip_6_bl2_50_5_200.bed_narrowPeak1273
2	177036100	177036500	hs_setmar_chip_ip_6_bl2_50_5_200.bed_narrowPeak1274
2	178675850	178676700	hs_setmar_chip_ip_6_bl2_50_5_200.bed_narrowPeak1275
2	179854350	179854750	hs_setmar_chip_ip_6_bl2_50_5_200.bed_narrowPeak1276
2	179992850	179993450	hs_setmar_chip_ip_6_bl2_50_5_200.bed_narrowPeak1277
2	182740500	182741250	hs_setmar_chip_ip_6_bl2_50_5_200.bed_narrowPeak1278
2	182883100	182883400	hs_setmar_chip_ip_6_bl2_50_5_200.bed_narrowPeak1279
2	186535300	186535500	hs_setmar_chip_ip_6_bl2_50_5_200.bed_narrowPeak1280
2	187224150	187224800	hs_setmar_chip_ip_6_bl2_50_5_200.bed_narrowPeak1281
2	191183700	191184450	hs_setmar_chip_ip_6_bl2_50_5_200.bed_narrowPeak1282
2	191288500	191289100	hs_setmar_chip_ip_6_bl2_50_5_200.bed_narrowPeak1283
2	193990700	193991450	hs_setmar_chip_ip_6_bl2_50_5_200.bed_narrowPeak1284
2	194558000	194558500	hs_setmar_chip_ip_6_bl2_50_5_200.bed_narrowPeak1285
2	196749450	196749800	hs_setmar_chip_ip_6_bl2_50_5_200.bed_narrowPeak1286
2	197126500	197127000	hs_setmar_chip_ip_6_bl2_50_5_200.bed_narrowPeak1287
2	200270200	200270800	hs_setmar_chip_ip_6_bl2_50_5_200.bed_narrowPeak1288
2	200585250	200585800	hs_setmar_chip_ip_6_bl2_50_5_200.bed_narrowPeak1289
2	201840850	201841500	hs_setmar_chip_ip_6_bl2_50_5_200.bed_narrowPeak1290
2	202114950	202115400	hs_setmar_chip_ip_6_bl2_50_5_200.bed_narrowPeak1291
2	204330250	204331050	hs_setmar_chip_ip_6_bl2_50_5_200.bed_narrowPeak1292
2	204391500	204392100	hs_setmar_chip_ip_6_bl2_50_5_200.bed_narrowPeak1293
2	205864050	205864400	hs_setmar_chip_ip_6_bl2_50_5_200.bed_narrowPeak1294
2	206406350	206407050	hs_setmar_chip_ip_6_bl2_50_5_200.bed_narrowPeak1295
2	206573850	206574250	hs_setmar_chip_ip_6_bl2_50_5_200.bed_narrowPeak1296
2	206683500	206684000	hs_setmar_chip_ip_6_bl2_50_5_200.bed_narrowPeak1297
2	207413500	207414050	hs_setmar_chip_ip_6_bl2_50_5_200.bed_narrowPeak1298
2	210307650	210308100	hs_setmar_chip_ip_6_bl2_50_5_200.bed_narrowPeak1299
2	210504950	210505550	hs_setmar_chip_ip_6_bl2_50_5_200.bed_narrowPeak1300
2	210937950	210938350	hs_setmar_chip_ip_6_bl2_50_5_200.bed_narrowPeak1301
2	215878400	215879250	hs_setmar_chip_ip_6_bl2_50_5_200.bed_narrowPeak1302
2	216794600	216795000	hs_setmar_chip_ip_6_bl2_50_5_200.bed_narrowPeak1303
2	217135950	217136400	hs_setmar_chip_ip_6_bl2_50_5_200.bed_narrowPeak1304
2	219911500	219912150	hs_setmar_chip_ip_6_bl2_50_5_200.bed_narrowPeak1305
2	220361350	220361900	hs_setmar_chip_ip_6_bl2_50_5_200.bed_narrowPeak1306
2	220476600	220477500	hs_setmar_chip_ip_6_bl2_50_5_200.bed_narrowPeak1307
2	220719850	220720300	hs_setmar_chip_ip_6_bl2_50_5_200.bed_narrowPeak1308
2	220782450	220783100	hs_setmar_chip_ip_6_bl2_50_5_200.bed_narrowPeak1309
2	222779050	222779750	hs_setmar_chip_ip_6_bl2_50_5_200.bed_narrowPeak1310
2	223439050	223439750	hs_setmar_chip_ip_6_bl2_50_5_200.bed_narrowPeak1311
2	223900850	223901200	hs_setmar_chip_ip_6_bl2_50_5_200.bed_narrowPeak1312
2	224239150	224240000	hs_setmar_chip_ip_6_bl2_50_5_200.bed_narrowPeak1313
2	227124000	227124550	hs_setmar_chip_ip_6_bl2_50_5_200.bed_narrowPeak1314
2	230496350	230496950	hs_setmar_chip_ip_6_bl2_50_5_200.bed_narrowPeak1315
2	233316650	233317250	hs_setmar_chip_ip_6_bl2_50_5_200.bed_narrowPeak1316
2	234484850	234485300	hs_setmar_chip_ip_6_bl2_50_5_200.bed_narrowPeak1317
2	236681700	236682400	hs_setmar_chip_ip_6_bl2_50_5_200.bed_narrowPeak1318
2	236880400	236881050	hs_setmar_chip_ip_6_bl2_50_5_200.bed_narrowPeak1319
2	236886750	236886950	hs_setmar_chip_ip_6_bl2_50_5_200.bed_narrowPeak1320
2	236978700	236978900	hs_setmar_chip_ip_6_bl2_50_5_200.bed_narrowPeak1321
2	240050050	240050300	hs_setmar_chip_ip_6_bl2_50_5_200.bed_narrowPeak1322
3	1365450	1366000	hs_setmar_chip_ip_6_bl2_50_5_200.bed_narrowPeak1402
3	2073950	2074450	hs_setmar_chip_ip_6_bl2_50_5_200.bed_narrowPeak1403
3	3157600	3157950	hs_setmar_chip_ip_6_bl2_50_5_200.bed_narrowPeak1404
3	3781550	3781750	hs_setmar_chip_ip_6_bl2_50_5_200.bed_narrowPeak1405
3	4742800	4743200	hs_setmar_chip_ip_6_bl2_50_5_200.bed_narrowPeak1408
3	8478100	8478850	hs_setmar_chip_ip_6_bl2_50_5_200.bed_narrowPeak1409
3	9026100	9026850	hs_setmar_chip_ip_6_bl2_50_5_200.bed_narrowPeak1410
3	9458650	9459200	hs_setmar_chip_ip_6_bl2_50_5_200.bed_narrowPeak1411
3	10037500	10038250	hs_setmar_chip_ip_6_bl2_50_5_200.bed_narrowPeak1412
3	14741950	14742300	hs_setmar_chip_ip_6_bl2_50_5_200.bed_narrowPeak1413
3	20484150	20484550	hs_setmar_chip_ip_6_bl2_50_5_200.bed_narrowPeak1414
3	21137800	21138700	hs_setmar_chip_ip_6_bl2_50_5_200.bed_narrowPeak1415
3	21195100	21195750	hs_setmar_chip_ip_6_bl2_50_5_200.bed_narrowPeak1416
3	21829600	21830050	hs_setmar_chip_ip_6_bl2_50_5_200.bed_narrowPeak1417
3	22971600	22972250	hs_setmar_chip_ip_6_bl2_50_5_200.bed_narrowPeak1418
3	22980100	22980600	hs_setmar_chip_ip_6_bl2_50_5_200.bed_narrowPeak1419
3	23607100	23607500	hs_setmar_chip_ip_6_bl2_50_5_200.bed_narrowPeak1420
3	24901600	24902250	hs_setmar_chip_ip_6_bl2_50_5_200.bed_narrowPeak1421
3	25237400	25238100	hs_setmar_chip_ip_6_bl2_50_5_200.bed_narrowPeak1422
3	25270500	25271100	hs_setmar_chip_ip_6_bl2_50_5_200.bed_narrowPeak1423
3	25832750	25833150	hs_setmar_chip_ip_6_bl2_50_5_200.bed_narrowPeak1424
3	27009900	27010250	hs_setmar_chip_ip_6_bl2_50_5_200.bed_narrowPeak1425
3	27430850	27431350	hs_setmar_chip_ip_6_bl2_50_5_200.bed_narrowPeak1426
3	29369100	29369500	hs_setmar_chip_ip_6_bl2_50_5_200.bed_narrowPeak1427
3	31593100	31593400	hs_setmar_chip_ip_6_bl2_50_5_200.bed_narrowPeak1428
3	39234200	39234600	hs_setmar_chip_ip_6_bl2_50_5_200.bed_narrowPeak1429
3	39695950	39696500	hs_setmar_chip_ip_6_bl2_50_5_200.bed_narrowPeak1430
3	43632700	43633600	hs_setmar_chip_ip_6_bl2_50_5_200.bed_narrowPeak1431
3	44404900	44405100	hs_setmar_chip_ip_6_bl2_50_5_200.bed_narrowPeak1432
3	51434100	51434850	hs_setmar_chip_ip_6_bl2_50_5_200.bed_narrowPeak1433
3	51790900	51791350	hs_setmar_chip_ip_6_bl2_50_5_200.bed_narrowPeak1434
3	55579850	55580300	hs_setmar_chip_ip_6_bl2_50_5_200.bed_narrowPeak1435
3	61319750	61320150	hs_setmar_chip_ip_6_bl2_50_5_200.bed_narrowPeak1436
3	62727900	62728400	hs_setmar_chip_ip_6_bl2_50_5_200.bed_narrowPeak1437
3	64719750	64720300	hs_setmar_chip_ip_6_bl2_50_5_200.bed_narrowPeak1438
3	66854850	66855050	hs_setmar_chip_ip_6_bl2_50_5_200.bed_narrowPeak1439
3	67641050	67642000	hs_setmar_chip_ip_6_bl2_50_5_200.bed_narrowPeak1440
3	67980750	67981750	hs_setmar_chip_ip_6_bl2_50_5_200.bed_narrowPeak1441
3	70227350	70227800	hs_setmar_chip_ip_6_bl2_50_5_200.bed_narrowPeak1442
3	70271000	70271400	hs_setmar_chip_ip_6_bl2_50_5_200.bed_narrowPeak1443
3	72261950	72262800	hs_setmar_chip_ip_6_bl2_50_5_200.bed_narrowPeak1444
3	73440050	73440450	hs_setmar_chip_ip_6_bl2_50_5_200.bed_narrowPeak1445
3	73478800	73479100	hs_setmar_chip_ip_6_bl2_50_5_200.bed_narrowPeak1446
3	73484900	73485450	hs_setmar_chip_ip_6_bl2_50_5_200.bed_narrowPeak1447
3	73907950	73908750	hs_setmar_chip_ip_6_bl2_50_5_200.bed_narrowPeak1448
3	74534650	74535000	hs_setmar_chip_ip_6_bl2_50_5_200.bed_narrowPeak1449
3	77926800	77927000	hs_setmar_chip_ip_6_bl2_50_5_200.bed_narrowPeak1450
3	78471700	78472000	hs_setmar_chip_ip_6_bl2_50_5_200.bed_narrowPeak1451
3	83336950	83337600	hs_setmar_chip_ip_6_bl2_50_5_200.bed_narrowPeak1452
3	84496350	84496850	hs_setmar_chip_ip_6_bl2_50_5_200.bed_narrowPeak1453
3	85141900	85142300	hs_setmar_chip_ip_6_bl2_50_5_200.bed_narrowPeak1454
3	89134850	89135200	hs_setmar_chip_ip_6_bl2_50_5_200.bed_narrowPeak1455
3	89261550	89262150	hs_setmar_chip_ip_6_bl2_50_5_200.bed_narrowPeak1456
3	94409250	94409650	hs_setmar_chip_ip_6_bl2_50_5_200.bed_narrowPeak1457
3	96279750	96280250	hs_setmar_chip_ip_6_bl2_50_5_200.bed_narrowPeak1458
3	96665950	96666450	hs_setmar_chip_ip_6_bl2_50_5_200.bed_narrowPeak1459
3	99366650	99367000	hs_setmar_chip_ip_6_bl2_50_5_200.bed_narrowPeak1460
3	99997850	99998550	hs_setmar_chip_ip_6_bl2_50_5_200.bed_narrowPeak1461
3	100658150	100658650	hs_setmar_chip_ip_6_bl2_50_5_200.bed_narrowPeak1462
3	103523900	103524250	hs_setmar_chip_ip_6_bl2_50_5_200.bed_narrowPeak1463
3	104226900	104227550	hs_setmar_chip_ip_6_bl2_50_5_200.bed_narrowPeak1464
3	104741850	104742550	hs_setmar_chip_ip_6_bl2_50_5_200.bed_narrowPeak1465
3	105107500	105107950	hs_setmar_chip_ip_6_bl2_50_5_200.bed_narrowPeak1466
3	106181100	106181850	hs_setmar_chip_ip_6_bl2_50_5_200.bed_narrowPeak1467
3	107004900	107005100	hs_setmar_chip_ip_6_bl2_50_5_200.bed_narrowPeak1468
3	107364800	107365550	hs_setmar_chip_ip_6_bl2_50_5_200.bed_narrowPeak1469
3	108320400	108320600	hs_setmar_chip_ip_6_bl2_50_5_200.bed_narrowPeak1470
3	108865550	108866100	hs_setmar_chip_ip_6_bl2_50_5_200.bed_narrowPeak1471
3	113541250	113541950	hs_setmar_chip_ip_6_bl2_50_5_200.bed_narrowPeak1472
3	113766550	113767050	hs_setmar_chip_ip_6_bl2_50_5_200.bed_narrowPeak1473
3	114019350	114020100	hs_setmar_chip_ip_6_bl2_50_5_200.bed_narrowPeak1474
3	117416600	117417200	hs_setmar_chip_ip_6_bl2_50_5_200.bed_narrowPeak1475
3	125790200	125790800	hs_setmar_chip_ip_6_bl2_50_5_200.bed_narrowPeak1476
3	126068800	126069050	hs_setmar_chip_ip_6_bl2_50_5_200.bed_narrowPeak1477
3	127511050	127511400	hs_setmar_chip_ip_6_bl2_50_5_200.bed_narrowPeak1478
3	127664250	127665200	hs_setmar_chip_ip_6_bl2_50_5_200.bed_narrowPeak1479
3	129508300	129508600	hs_setmar_chip_ip_6_bl2_50_5_200.bed_narrowPeak1480
3	132576500	132577050	hs_setmar_chip_ip_6_bl2_50_5_200.bed_narrowPeak1481
3	134197000	134197200	hs_setmar_chip_ip_6_bl2_50_5_200.bed_narrowPeak1482
3	134409800	134410400	hs_setmar_chip_ip_6_bl2_50_5_200.bed_narrowPeak1483
3	141167350	141168300	hs_setmar_chip_ip_6_bl2_50_5_200.bed_narrowPeak1484
3	144151800	144152350	hs_setmar_chip_ip_6_bl2_50_5_200.bed_narrowPeak1485
3	146800250	146801150	hs_setmar_chip_ip_6_bl2_50_5_200.bed_narrowPeak1486
3	147152350	147153000	hs_setmar_chip_ip_6_bl2_50_5_200.bed_narrowPeak1487
3	148003800	148004200	hs_setmar_chip_ip_6_bl2_50_5_200.bed_narrowPeak1488
3	148080600	148081200	hs_setmar_chip_ip_6_bl2_50_5_200.bed_narrowPeak1489
3	148464350	148465100	hs_setmar_chip_ip_6_bl2_50_5_200.bed_narrowPeak1490
3	148556650	148557050	hs_setmar_chip_ip_6_bl2_50_5_200.bed_narrowPeak1491
3	149032150	149032600	hs_setmar_chip_ip_6_bl2_50_5_200.bed_narrowPeak1492
3	149303050	149303400	hs_setmar_chip_ip_6_bl2_50_5_200.bed_narrowPeak1493
3	150261250	150262050	hs_setmar_chip_ip_6_bl2_50_5_200.bed_narrowPeak1494
3	150404850	150405650	hs_setmar_chip_ip_6_bl2_50_5_200.bed_narrowPeak1495
3	151235800	151236350	hs_setmar_chip_ip_6_bl2_50_5_200.bed_narrowPeak1496
3	151824300	151824900	hs_setmar_chip_ip_6_bl2_50_5_200.bed_narrowPeak1497
3	151960850	151961900	hs_setmar_chip_ip_6_bl2_50_5_200.bed_narrowPeak1498
3	152284200	152284850	hs_setmar_chip_ip_6_bl2_50_5_200.bed_narrowPeak1499
3	153571300	153571850	hs_setmar_chip_ip_6_bl2_50_5_200.bed_narrowPeak1500
3	155793000	155793400	hs_setmar_chip_ip_6_bl2_50_5_200.bed_narrowPeak1501
3	158120700	158120950	hs_setmar_chip_ip_6_bl2_50_5_200.bed_narrowPeak1502
3	158321500	158321800	hs_setmar_chip_ip_6_bl2_50_5_200.bed_narrowPeak1503
3	160722150	160722850	hs_setmar_chip_ip_6_bl2_50_5_200.bed_narrowPeak1504
3	160769400	160769600	hs_setmar_chip_ip_6_bl2_50_5_200.bed_narrowPeak1505
3	163243250	163243500	hs_setmar_chip_ip_6_bl2_50_5_200.bed_narrowPeak1506
3	163263250	163263700	hs_setmar_chip_ip_6_bl2_50_5_200.bed_narrowPeak1507
3	163516350	163516600	hs_setmar_chip_ip_6_bl2_50_5_200.bed_narrowPeak1508
3	165893850	165894300	hs_setmar_chip_ip_6_bl2_50_5_200.bed_narrowPeak1509
3	170529700	170530500	hs_setmar_chip_ip_6_bl2_50_5_200.bed_narrowPeak1510
3	170834050	170834250	hs_setmar_chip_ip_6_bl2_50_5_200.bed_narrowPeak1511
3	174016550	174016850	hs_setmar_chip_ip_6_bl2_50_5_200.bed_narrowPeak1512
3	174273000	174273600	hs_setmar_chip_ip_6_bl2_50_5_200.bed_narrowPeak1513
3	176382000	176382350	hs_setmar_chip_ip_6_bl2_50_5_200.bed_narrowPeak1514
3	177592550	177592750	hs_setmar_chip_ip_6_bl2_50_5_200.bed_narrowPeak1515
3	180780400	180780700	hs_setmar_chip_ip_6_bl2_50_5_200.bed_narrowPeak1516
3	180966700	180967400	hs_setmar_chip_ip_6_bl2_50_5_200.bed_narrowPeak1517
3	187387750	187388250	hs_setmar_chip_ip_6_bl2_50_5_200.bed_narrowPeak1519
3	190027400	190028000	hs_setmar_chip_ip_6_bl2_50_5_200.bed_narrowPeak1520
3	191166550	191167050	hs_setmar_chip_ip_6_bl2_50_5_200.bed_narrowPeak1521
3	196318350	196318750	hs_setmar_chip_ip_6_bl2_50_5_200.bed_narrowPeak1522
3	196774600	196775300	hs_setmar_chip_ip_6_bl2_50_5_200.bed_narrowPeak1523
3	197847300	197848100	hs_setmar_chip_ip_6_bl2_50_5_200.bed_narrowPeak1524
3	198023600	198024100	hs_setmar_chip_ip_6_bl2_50_5_200.bed_narrowPeak1525
4	2329300	2329700	hs_setmar_chip_ip_6_bl2_50_5_200.bed_narrowPeak1526
4	4084100	4084600	hs_setmar_chip_ip_6_bl2_50_5_200.bed_narrowPeak1527
4	5067950	5068250	hs_setmar_chip_ip_6_bl2_50_5_200.bed_narrowPeak1528
4	5949850	5950250	hs_setmar_chip_ip_6_bl2_50_5_200.bed_narrowPeak1529
4	6224350	6224800	hs_setmar_chip_ip_6_bl2_50_5_200.bed_narrowPeak1530
4	12797000	12797250	hs_setmar_chip_ip_6_bl2_50_5_200.bed_narrowPeak1531
4	13111950	13112400	hs_setmar_chip_ip_6_bl2_50_5_200.bed_narrowPeak1532
4	13184350	13184550	hs_setmar_chip_ip_6_bl2_50_5_200.bed_narrowPeak1533
4	13233600	13234300	hs_setmar_chip_ip_6_bl2_50_5_200.bed_narrowPeak1534
4	13637100	13637700	hs_setmar_chip_ip_6_bl2_50_5_200.bed_narrowPeak1535
4	13678000	13678500	hs_setmar_chip_ip_6_bl2_50_5_200.bed_narrowPeak1536
4	15088500	15088700	hs_setmar_chip_ip_6_bl2_50_5_200.bed_narrowPeak1537
4	15231100	15231900	hs_setmar_chip_ip_6_bl2_50_5_200.bed_narrowPeak1538
4	16261200	16261600	hs_setmar_chip_ip_6_bl2_50_5_200.bed_narrowPeak1539
4	16621900	16622250	hs_setmar_chip_ip_6_bl2_50_5_200.bed_narrowPeak1540
4	17468300	17468750	hs_setmar_chip_ip_6_bl2_50_5_200.bed_narrowPeak1541
4	17470100	17470700	hs_setmar_chip_ip_6_bl2_50_5_200.bed_narrowPeak1542
4	17527550	17527950	hs_setmar_chip_ip_6_bl2_50_5_200.bed_narrowPeak1543
4	18797650	18798000	hs_setmar_chip_ip_6_bl2_50_5_200.bed_narrowPeak1544
4	19154250	19154800	hs_setmar_chip_ip_6_bl2_50_5_200.bed_narrowPeak1545
4	23462850	23463300	hs_setmar_chip_ip_6_bl2_50_5_200.bed_narrowPeak1546
4	27546100	27546500	hs_setmar_chip_ip_6_bl2_50_5_200.bed_narrowPeak1547
4	28947550	28948000	hs_setmar_chip_ip_6_bl2_50_5_200.bed_narrowPeak1548
4	29856700	29856950	hs_setmar_chip_ip_6_bl2_50_5_200.bed_narrowPeak1549
4	31349600	31350000	hs_setmar_chip_ip_6_bl2_50_5_200.bed_narrowPeak1550
4	31755500	31756350	hs_setmar_chip_ip_6_bl2_50_5_200.bed_narrowPeak1551
4	36420750	36421000	hs_setmar_chip_ip_6_bl2_50_5_200.bed_narrowPeak1552
4	36554400	36554850	hs_setmar_chip_ip_6_bl2_50_5_200.bed_narrowPeak1553
4	36801900	36802200	hs_setmar_chip_ip_6_bl2_50_5_200.bed_narrowPeak1554
4	37756150	37756500	hs_setmar_chip_ip_6_bl2_50_5_200.bed_narrowPeak1555
4	38238400	38238950	hs_setmar_chip_ip_6_bl2_50_5_200.bed_narrowPeak1556
4	40463500	40464050	hs_setmar_chip_ip_6_bl2_50_5_200.bed_narrowPeak1557
4	40556300	40556850	hs_setmar_chip_ip_6_bl2_50_5_200.bed_narrowPeak1558
4	44274200	44274550	hs_setmar_chip_ip_6_bl2_50_5_200.bed_narrowPeak1559
4	45098500	45099050	hs_setmar_chip_ip_6_bl2_50_5_200.bed_narrowPeak1560
4	48180000	48180350	hs_setmar_chip_ip_6_bl2_50_5_200.bed_narrowPeak1561
4	53611350	53611950	hs_setmar_chip_ip_6_bl2_50_5_200.bed_narrowPeak1562
4	55272050	55272700	hs_setmar_chip_ip_6_bl2_50_5_200.bed_narrowPeak1563
4	55907150	55907900	hs_setmar_chip_ip_6_bl2_50_5_200.bed_narrowPeak1564
4	59852900	59853300	hs_setmar_chip_ip_6_bl2_50_5_200.bed_narrowPeak1565
4	60124550	60125000	hs_setmar_chip_ip_6_bl2_50_5_200.bed_narrowPeak1566
4	60663600	60664300	hs_setmar_chip_ip_6_bl2_50_5_200.bed_narrowPeak1567
4	66601900	66602250	hs_setmar_chip_ip_6_bl2_50_5_200.bed_narrowPeak1568
4	66884500	66884700	hs_setmar_chip_ip_6_bl2_50_5_200.bed_narrowPeak1569
4	67393800	67394450	hs_setmar_chip_ip_6_bl2_50_5_200.bed_narrowPeak1570
4	67703950	67704400	hs_setmar_chip_ip_6_bl2_50_5_200.bed_narrowPeak1571
4	69938100	69938600	hs_setmar_chip_ip_6_bl2_50_5_200.bed_narrowPeak1572
4	70149300	70149850	hs_setmar_chip_ip_6_bl2_50_5_200.bed_narrowPeak1573
4	75657100	75657350	hs_setmar_chip_ip_6_bl2_50_5_200.bed_narrowPeak1574
4	76575500	76575700	hs_setmar_chip_ip_6_bl2_50_5_200.bed_narrowPeak1575
4	76600900	76601250	hs_setmar_chip_ip_6_bl2_50_5_200.bed_narrowPeak1576
4	77219100	77219800	hs_setmar_chip_ip_6_bl2_50_5_200.bed_narrowPeak1577
4	78551100	78551500	hs_setmar_chip_ip_6_bl2_50_5_200.bed_narrowPeak1578
4	79831650	79831850	hs_setmar_chip_ip_6_bl2_50_5_200.bed_narrowPeak1579
4	80101750	80102500	hs_setmar_chip_ip_6_bl2_50_5_200.bed_narrowPeak1580
4	81024650	81025250	hs_setmar_chip_ip_6_bl2_50_5_200.bed_narrowPeak1581
4	81076200	81076850	hs_setmar_chip_ip_6_bl2_50_5_200.bed_narrowPeak1582
4	82141200	82141550	hs_setmar_chip_ip_6_bl2_50_5_200.bed_narrowPeak1583
4	85795900	85796300	hs_setmar_chip_ip_6_bl2_50_5_200.bed_narrowPeak1584
4	86524750	86525000	hs_setmar_chip_ip_6_bl2_50_5_200.bed_narrowPeak1585
4	88493600	88493950	hs_setmar_chip_ip_6_bl2_50_5_200.bed_narrowPeak1586
4	88494050	88494250	hs_setmar_chip_ip_6_bl2_50_5_200.bed_narrowPeak1587
4	93064200	93064450	hs_setmar_chip_ip_6_bl2_50_5_200.bed_narrowPeak1588
4	95985450	95985900	hs_setmar_chip_ip_6_bl2_50_5_200.bed_narrowPeak1589
4	96008450	96008800	hs_setmar_chip_ip_6_bl2_50_5_200.bed_narrowPeak1590
4	96889500	96889850	hs_setmar_chip_ip_6_bl2_50_5_200.bed_narrowPeak1591
4	99248800	99249350	hs_setmar_chip_ip_6_bl2_50_5_200.bed_narrowPeak1592
4	100129700	100130300	hs_setmar_chip_ip_6_bl2_50_5_200.bed_narrowPeak1593
4	101727350	101728000	hs_setmar_chip_ip_6_bl2_50_5_200.bed_narrowPeak1594
4	102191700	102192050	hs_setmar_chip_ip_6_bl2_50_5_200.bed_narrowPeak1595
4	104519300	104519800	hs_setmar_chip_ip_6_bl2_50_5_200.bed_narrowPeak1596
4	104570300	104570500	hs_setmar_chip_ip_6_bl2_50_5_200.bed_narrowPeak1597
4	106590500	106590750	hs_setmar_chip_ip_6_bl2_50_5_200.bed_narrowPeak1598
4	107296450	107296700	hs_setmar_chip_ip_6_bl2_50_5_200.bed_narrowPeak1599
4	107918100	107918550	hs_setmar_chip_ip_6_bl2_50_5_200.bed_narrowPeak1600
4	108280500	108280700	hs_setmar_chip_ip_6_bl2_50_5_200.bed_narrowPeak1601
4	108424250	108424900	hs_setmar_chip_ip_6_bl2_50_5_200.bed_narrowPeak1602
4	109349900	109350800	hs_setmar_chip_ip_6_bl2_50_5_200.bed_narrowPeak1603
4	109500050	109500450	hs_setmar_chip_ip_6_bl2_50_5_200.bed_narrowPeak1604
4	110370850	110371200	hs_setmar_chip_ip_6_bl2_50_5_200.bed_narrowPeak1605
4	110852950	110853900	hs_setmar_chip_ip_6_bl2_50_5_200.bed_narrowPeak1606
4	111825600	111826450	hs_setmar_chip_ip_6_bl2_50_5_200.bed_narrowPeak1607
4	116841900	116842250	hs_setmar_chip_ip_6_bl2_50_5_200.bed_narrowPeak1608
4	117830350	117831000	hs_setmar_chip_ip_6_bl2_50_5_200.bed_narrowPeak1609
4	119604650	119605050	hs_setmar_chip_ip_6_bl2_50_5_200.bed_narrowPeak1610
4	119941800	119942350	hs_setmar_chip_ip_6_bl2_50_5_200.bed_narrowPeak1611
4	120044450	120044900	hs_setmar_chip_ip_6_bl2_50_5_200.bed_narrowPeak1612
4	121911200	121911700	hs_setmar_chip_ip_6_bl2_50_5_200.bed_narrowPeak1613
4	123403600	123404250	hs_setmar_chip_ip_6_bl2_50_5_200.bed_narrowPeak1614
4	124661050	124661500	hs_setmar_chip_ip_6_bl2_50_5_200.bed_narrowPeak1615
4	127290400	127290650	hs_setmar_chip_ip_6_bl2_50_5_200.bed_narrowPeak1616
4	133582200	133582600	hs_setmar_chip_ip_6_bl2_50_5_200.bed_narrowPeak1617
4	134043150	134043850	hs_setmar_chip_ip_6_bl2_50_5_200.bed_narrowPeak1618
4	134144850	134145350	hs_setmar_chip_ip_6_bl2_50_5_200.bed_narrowPeak1619
4	135831200	135831800	hs_setmar_chip_ip_6_bl2_50_5_200.bed_narrowPeak1620
4	136410200	136410400	hs_setmar_chip_ip_6_bl2_50_5_200.bed_narrowPeak1621
4	137227800	137228400	hs_setmar_chip_ip_6_bl2_50_5_200.bed_narrowPeak1622
4	137427250	137427450	hs_setmar_chip_ip_6_bl2_50_5_200.bed_narrowPeak1623
4	137449400	137449600	hs_setmar_chip_ip_6_bl2_50_5_200.bed_narrowPeak1624
4	137456350	137456650	hs_setmar_chip_ip_6_bl2_50_5_200.bed_narrowPeak1625
4	140713800	140714150	hs_setmar_chip_ip_6_bl2_50_5_200.bed_narrowPeak1626
4	142160850	142161150	hs_setmar_chip_ip_6_bl2_50_5_200.bed_narrowPeak1627
4	143013000	143013450	hs_setmar_chip_ip_6_bl2_50_5_200.bed_narrowPeak1628
4	143025200	143025400	hs_setmar_chip_ip_6_bl2_50_5_200.bed_narrowPeak1629
4	143044200	143044800	hs_setmar_chip_ip_6_bl2_50_5_200.bed_narrowPeak1630
4	147110100	147110750	hs_setmar_chip_ip_6_bl2_50_5_200.bed_narrowPeak1631
4	148927450	148927650	hs_setmar_chip_ip_6_bl2_50_5_200.bed_narrowPeak1632
4	150867150	150867800	hs_setmar_chip_ip_6_bl2_50_5_200.bed_narrowPeak1633
4	151438300	151439000	hs_setmar_chip_ip_6_bl2_50_5_200.bed_narrowPeak1634
4	151565400	151566100	hs_setmar_chip_ip_6_bl2_50_5_200.bed_narrowPeak1635
4	151689350	151689950	hs_setmar_chip_ip_6_bl2_50_5_200.bed_narrowPeak1636
4	152633650	152634000	hs_setmar_chip_ip_6_bl2_50_5_200.bed_narrowPeak1637
4	152900600	152901450	hs_setmar_chip_ip_6_bl2_50_5_200.bed_narrowPeak1638
4	153741700	153742100	hs_setmar_chip_ip_6_bl2_50_5_200.bed_narrowPeak1639
4	155366100	155366800	hs_setmar_chip_ip_6_bl2_50_5_200.bed_narrowPeak1640
4	155542350	155542950	hs_setmar_chip_ip_6_bl2_50_5_200.bed_narrowPeak1641
4	157587900	157588500	hs_setmar_chip_ip_6_bl2_50_5_200.bed_narrowPeak1642
4	158536800	158537250	hs_setmar_chip_ip_6_bl2_50_5_200.bed_narrowPeak1643
4	160937800	160938100	hs_setmar_chip_ip_6_bl2_50_5_200.bed_narrowPeak1644
4	161187750	161188150	hs_setmar_chip_ip_6_bl2_50_5_200.bed_narrowPeak1645
4	162172800	162173000	hs_setmar_chip_ip_6_bl2_50_5_200.bed_narrowPeak1646
4	162742200	162743000	hs_setmar_chip_ip_6_bl2_50_5_200.bed_narrowPeak1647
4	163523200	163523550	hs_setmar_chip_ip_6_bl2_50_5_200.bed_narrowPeak1648
4	163710050	163710600	hs_setmar_chip_ip_6_bl2_50_5_200.bed_narrowPeak1649
4	164379850	164380450	hs_setmar_chip_ip_6_bl2_50_5_200.bed_narrowPeak1650
4	164825200	164825650	hs_setmar_chip_ip_6_bl2_50_5_200.bed_narrowPeak1651
4	166321150	166321800	hs_setmar_chip_ip_6_bl2_50_5_200.bed_narrowPeak1652
4	168206500	168206800	hs_setmar_chip_ip_6_bl2_50_5_200.bed_narrowPeak1653
4	170351650	170352050	hs_setmar_chip_ip_6_bl2_50_5_200.bed_narrowPeak1654
4	170623600	170624000	hs_setmar_chip_ip_6_bl2_50_5_200.bed_narrowPeak1655
4	171196950	171197300	hs_setmar_chip_ip_6_bl2_50_5_200.bed_narrowPeak1656
4	172552600	172553100	hs_setmar_chip_ip_6_bl2_50_5_200.bed_narrowPeak1657
4	172599550	172600000	hs_setmar_chip_ip_6_bl2_50_5_200.bed_narrowPeak1658
4	173031950	173032450	hs_setmar_chip_ip_6_bl2_50_5_200.bed_narrowPeak1659
4	174215050	174215500	hs_setmar_chip_ip_6_bl2_50_5_200.bed_narrowPeak1660
4	174552950	174553250	hs_setmar_chip_ip_6_bl2_50_5_200.bed_narrowPeak1661
4	174746500	174747250	hs_setmar_chip_ip_6_bl2_50_5_200.bed_narrowPeak1662
4	174927200	174927600	hs_setmar_chip_ip_6_bl2_50_5_200.bed_narrowPeak1663
4	175686200	175686500	hs_setmar_chip_ip_6_bl2_50_5_200.bed_narrowPeak1664
4	175749000	175749400	hs_setmar_chip_ip_6_bl2_50_5_200.bed_narrowPeak1665
4	176339850	176340050	hs_setmar_chip_ip_6_bl2_50_5_200.bed_narrowPeak1666
4	176879500	176880300	hs_setmar_chip_ip_6_bl2_50_5_200.bed_narrowPeak1667
4	177662150	177662600	hs_setmar_chip_ip_6_bl2_50_5_200.bed_narrowPeak1668
4	178244500	178244800	hs_setmar_chip_ip_6_bl2_50_5_200.bed_narrowPeak1669
4	178377300	178377700	hs_setmar_chip_ip_6_bl2_50_5_200.bed_narrowPeak1670
4	179313250	179313550	hs_setmar_chip_ip_6_bl2_50_5_200.bed_narrowPeak1671
4	180062250	180063100	hs_setmar_chip_ip_6_bl2_50_5_200.bed_narrowPeak1672
4	181421250	181421500	hs_setmar_chip_ip_6_bl2_50_5_200.bed_narrowPeak1673
4	182561600	182562050	hs_setmar_chip_ip_6_bl2_50_5_200.bed_narrowPeak1674
4	183113100	183113500	hs_setmar_chip_ip_6_bl2_50_5_200.bed_narrowPeak1675
4	183916450	183916700	hs_setmar_chip_ip_6_bl2_50_5_200.bed_narrowPeak1676
4	185491200	185491400	hs_setmar_chip_ip_6_bl2_50_5_200.bed_narrowPeak1677
4	187423450	187424200	hs_setmar_chip_ip_6_bl2_50_5_200.bed_narrowPeak1678
4	188050500	188050850	hs_setmar_chip_ip_6_bl2_50_5_200.bed_narrowPeak1679
4	188704300	188704700	hs_setmar_chip_ip_6_bl2_50_5_200.bed_narrowPeak1680
4	189265050	189265550	hs_setmar_chip_ip_6_bl2_50_5_200.bed_narrowPeak1681
5	262600	263100	hs_setmar_chip_ip_6_bl2_50_5_200.bed_narrowPeak1682
5	589300	589850	hs_setmar_chip_ip_6_bl2_50_5_200.bed_narrowPeak1683
5	762850	763200	hs_setmar_chip_ip_6_bl2_50_5_200.bed_narrowPeak1684
5	1696950	1697200	hs_setmar_chip_ip_6_bl2_50_5_200.bed_narrowPeak1685
5	3912900	3913200	hs_setmar_chip_ip_6_bl2_50_5_200.bed_narrowPeak1686
5	6154050	6154650	hs_setmar_chip_ip_6_bl2_50_5_200.bed_narrowPeak1687
5	7754600	7754850	hs_setmar_chip_ip_6_bl2_50_5_200.bed_narrowPeak1688
5	7833500	7834050	hs_setmar_chip_ip_6_bl2_50_5_200.bed_narrowPeak1689
5	8608300	8608500	hs_setmar_chip_ip_6_bl2_50_5_200.bed_narrowPeak1690
5	9361500	9361900	hs_setmar_chip_ip_6_bl2_50_5_200.bed_narrowPeak1691
5	10514900	10515300	hs_setmar_chip_ip_6_bl2_50_5_200.bed_narrowPeak1692
5	13401950	13402150	hs_setmar_chip_ip_6_bl2_50_5_200.bed_narrowPeak1693
5	15933600	15934350	hs_setmar_chip_ip_6_bl2_50_5_200.bed_narrowPeak1694
5	17834850	17835250	hs_setmar_chip_ip_6_bl2_50_5_200.bed_narrowPeak1695
5	19274450	19275150	hs_setmar_chip_ip_6_bl2_50_5_200.bed_narrowPeak1696
5	20115850	20116200	hs_setmar_chip_ip_6_bl2_50_5_200.bed_narrowPeak1697
5	21733950	21734450	hs_setmar_chip_ip_6_bl2_50_5_200.bed_narrowPeak1698
5	22345400	22345750	hs_setmar_chip_ip_6_bl2_50_5_200.bed_narrowPeak1699
5	22988750	22989300	hs_setmar_chip_ip_6_bl2_50_5_200.bed_narrowPeak1700
5	24203150	24203600	hs_setmar_chip_ip_6_bl2_50_5_200.bed_narrowPeak1701
5	24528800	24529150	hs_setmar_chip_ip_6_bl2_50_5_200.bed_narrowPeak1702
5	24864100	24864850	hs_setmar_chip_ip_6_bl2_50_5_200.bed_narrowPeak1703
5	25017650	25017950	hs_setmar_chip_ip_6_bl2_50_5_200.bed_narrowPeak1704
5	25354750	25355350	hs_setmar_chip_ip_6_bl2_50_5_200.bed_narrowPeak1705
5	27985950	27986550	hs_setmar_chip_ip_6_bl2_50_5_200.bed_narrowPeak1706
5	32967800	32968450	hs_setmar_chip_ip_6_bl2_50_5_200.bed_narrowPeak1707
5	35001900	35002100	hs_setmar_chip_ip_6_bl2_50_5_200.bed_narrowPeak1708
5	35574150	35574650	hs_setmar_chip_ip_6_bl2_50_5_200.bed_narrowPeak1709
5	36269600	36270500	hs_setmar_chip_ip_6_bl2_50_5_200.bed_narrowPeak1710
5	40235600	40236050	hs_setmar_chip_ip_6_bl2_50_5_200.bed_narrowPeak1711
5	40398350	40398850	hs_setmar_chip_ip_6_bl2_50_5_200.bed_narrowPeak1712
5	41007750	41008100	hs_setmar_chip_ip_6_bl2_50_5_200.bed_narrowPeak1713
5	41558100	41558900	hs_setmar_chip_ip_6_bl2_50_5_200.bed_narrowPeak1714
5	43833400	43833600	hs_setmar_chip_ip_6_bl2_50_5_200.bed_narrowPeak1715
5	51061200	51061950	hs_setmar_chip_ip_6_bl2_50_5_200.bed_narrowPeak1716
5	51485800	51486300	hs_setmar_chip_ip_6_bl2_50_5_200.bed_narrowPeak1717
5	51798750	51799350	hs_setmar_chip_ip_6_bl2_50_5_200.bed_narrowPeak1718
5	55569550	55570400	hs_setmar_chip_ip_6_bl2_50_5_200.bed_narrowPeak1719
5	56869800	56870350	hs_setmar_chip_ip_6_bl2_50_5_200.bed_narrowPeak1720
5	57642450	57643400	hs_setmar_chip_ip_6_bl2_50_5_200.bed_narrowPeak1721
5	59771700	59772100	hs_setmar_chip_ip_6_bl2_50_5_200.bed_narrowPeak1722
5	60307700	60307950	hs_setmar_chip_ip_6_bl2_50_5_200.bed_narrowPeak1723
5	60407500	60408100	hs_setmar_chip_ip_6_bl2_50_5_200.bed_narrowPeak1724
5	60868500	60868700	hs_setmar_chip_ip_6_bl2_50_5_200.bed_narrowPeak1725
5	61557250	61557500	hs_setmar_chip_ip_6_bl2_50_5_200.bed_narrowPeak1726
5	62236350	62236700	hs_setmar_chip_ip_6_bl2_50_5_200.bed_narrowPeak1727
5	64323800	64324300	hs_setmar_chip_ip_6_bl2_50_5_200.bed_narrowPeak1728
5	65219700	65220050	hs_setmar_chip_ip_6_bl2_50_5_200.bed_narrowPeak1729
5	65562250	65562750	hs_setmar_chip_ip_6_bl2_50_5_200.bed_narrowPeak1730
5	66214600	66215150	hs_setmar_chip_ip_6_bl2_50_5_200.bed_narrowPeak1731
5	67430050	67430800	hs_setmar_chip_ip_6_bl2_50_5_200.bed_narrowPeak1732
5	68781300	68781700	hs_setmar_chip_ip_6_bl2_50_5_200.bed_narrowPeak1733
5	71831150	71831600	hs_setmar_chip_ip_6_bl2_50_5_200.bed_narrowPeak1734
5	72019900	72020500	hs_setmar_chip_ip_6_bl2_50_5_200.bed_narrowPeak1735
5	72149000	72149500	hs_setmar_chip_ip_6_bl2_50_5_200.bed_narrowPeak1736
5	77916750	77917450	hs_setmar_chip_ip_6_bl2_50_5_200.bed_narrowPeak1737
5	84342150	84342500	hs_setmar_chip_ip_6_bl2_50_5_200.bed_narrowPeak1738
5	87231800	87232050	hs_setmar_chip_ip_6_bl2_50_5_200.bed_narrowPeak1739
5	87386400	87387050	hs_setmar_chip_ip_6_bl2_50_5_200.bed_narrowPeak1740
5	88527700	88528450	hs_setmar_chip_ip_6_bl2_50_5_200.bed_narrowPeak1741
5	90530050	90530900	hs_setmar_chip_ip_6_bl2_50_5_200.bed_narrowPeak1742
5	90860350	90860850	hs_setmar_chip_ip_6_bl2_50_5_200.bed_narrowPeak1743
5	91877000	91877200	hs_setmar_chip_ip_6_bl2_50_5_200.bed_narrowPeak1744
5	94829300	94829700	hs_setmar_chip_ip_6_bl2_50_5_200.bed_narrowPeak1745
5	95090700	95091250	hs_setmar_chip_ip_6_bl2_50_5_200.bed_narrowPeak1746
5	97081100	97081650	hs_setmar_chip_ip_6_bl2_50_5_200.bed_narrowPeak1747
5	97173700	97174200	hs_setmar_chip_ip_6_bl2_50_5_200.bed_narrowPeak1748
5	101458400	101459100	hs_setmar_chip_ip_6_bl2_50_5_200.bed_narrowPeak1749
5	102108500	102108900	hs_setmar_chip_ip_6_bl2_50_5_200.bed_narrowPeak1750
5	102570650	102571150	hs_setmar_chip_ip_6_bl2_50_5_200.bed_narrowPeak1751
5	107431000	107431600	hs_setmar_chip_ip_6_bl2_50_5_200.bed_narrowPeak1752
5	107848950	107849900	hs_setmar_chip_ip_6_bl2_50_5_200.bed_narrowPeak1753
5	109111250	109111700	hs_setmar_chip_ip_6_bl2_50_5_200.bed_narrowPeak1754
5	109685300	109685850	hs_setmar_chip_ip_6_bl2_50_5_200.bed_narrowPeak1755
5	110513750	110514000	hs_setmar_chip_ip_6_bl2_50_5_200.bed_narrowPeak1756
5	111555750	111556100	hs_setmar_chip_ip_6_bl2_50_5_200.bed_narrowPeak1757
5	112726750	112727500	hs_setmar_chip_ip_6_bl2_50_5_200.bed_narrowPeak1758
5	115191750	115192500	hs_setmar_chip_ip_6_bl2_50_5_200.bed_narrowPeak1759
5	116042850	116043650	hs_setmar_chip_ip_6_bl2_50_5_200.bed_narrowPeak1760
5	117673850	117674150	hs_setmar_chip_ip_6_bl2_50_5_200.bed_narrowPeak1761
5	121313000	121313200	hs_setmar_chip_ip_6_bl2_50_5_200.bed_narrowPeak1762
5	121326900	121327450	hs_setmar_chip_ip_6_bl2_50_5_200.bed_narrowPeak1763
5	122776250	122776750	hs_setmar_chip_ip_6_bl2_50_5_200.bed_narrowPeak1764
5	125127050	125127550	hs_setmar_chip_ip_6_bl2_50_5_200.bed_narrowPeak1765
5	125296850	125297250	hs_setmar_chip_ip_6_bl2_50_5_200.bed_narrowPeak1766
5	126009350	126009550	hs_setmar_chip_ip_6_bl2_50_5_200.bed_narrowPeak1767
5	127403950	127404800	hs_setmar_chip_ip_6_bl2_50_5_200.bed_narrowPeak1768
5	128591500	128592100	hs_setmar_chip_ip_6_bl2_50_5_200.bed_narrowPeak1769
5	135836150	135836400	hs_setmar_chip_ip_6_bl2_50_5_200.bed_narrowPeak1770
5	135945250	135946000	hs_setmar_chip_ip_6_bl2_50_5_200.bed_narrowPeak1771
5	138804500	138805150	hs_setmar_chip_ip_6_bl2_50_5_200.bed_narrowPeak1772
5	140160200	140160950	hs_setmar_chip_ip_6_bl2_50_5_200.bed_narrowPeak1773
5	140174050	140174550	hs_setmar_chip_ip_6_bl2_50_5_200.bed_narrowPeak1774
5	142626000	142626800	hs_setmar_chip_ip_6_bl2_50_5_200.bed_narrowPeak1775
5	143443050	143443650	hs_setmar_chip_ip_6_bl2_50_5_200.bed_narrowPeak1776
5	144370700	144371100	hs_setmar_chip_ip_6_bl2_50_5_200.bed_narrowPeak1777
5	145197700	145197950	hs_setmar_chip_ip_6_bl2_50_5_200.bed_narrowPeak1778
5	155386700	155387100	hs_setmar_chip_ip_6_bl2_50_5_200.bed_narrowPeak1779
5	156207350	156207900	hs_setmar_chip_ip_6_bl2_50_5_200.bed_narrowPeak1780
5	157078000	157078750	hs_setmar_chip_ip_6_bl2_50_5_200.bed_narrowPeak1781
5	161709100	161709800	hs_setmar_chip_ip_6_bl2_50_5_200.bed_narrowPeak1782
5	163955450	163955850	hs_setmar_chip_ip_6_bl2_50_5_200.bed_narrowPeak1783
5	166266000	166266200	hs_setmar_chip_ip_6_bl2_50_5_200.bed_narrowPeak1784
5	166863000	166863550	hs_setmar_chip_ip_6_bl2_50_5_200.bed_narrowPeak1785
5	172278950	172279500	hs_setmar_chip_ip_6_bl2_50_5_200.bed_narrowPeak1786
5	173214950	173215300	hs_setmar_chip_ip_6_bl2_50_5_200.bed_narrowPeak1787
5	175195950	175196800	hs_setmar_chip_ip_6_bl2_50_5_200.bed_narrowPeak1788
5	175701500	175702400	hs_setmar_chip_ip_6_bl2_50_5_200.bed_narrowPeak1789
5	176661100	176661850	hs_setmar_chip_ip_6_bl2_50_5_200.bed_narrowPeak1790
5	176769150	176769550	hs_setmar_chip_ip_6_bl2_50_5_200.bed_narrowPeak1791
5	179494000	179494900	hs_setmar_chip_ip_6_bl2_50_5_200.bed_narrowPeak1792
5	180919900	180920400	hs_setmar_chip_ip_6_bl2_50_5_200.bed_narrowPeak1793
6	2343950	2344500	hs_setmar_chip_ip_6_bl2_50_5_200.bed_narrowPeak1794
6	3768500	3769050	hs_setmar_chip_ip_6_bl2_50_5_200.bed_narrowPeak1795
6	5945150	5945650	hs_setmar_chip_ip_6_bl2_50_5_200.bed_narrowPeak1796
6	6368350	6368600	hs_setmar_chip_ip_6_bl2_50_5_200.bed_narrowPeak1797
6	6473050	6473300	hs_setmar_chip_ip_6_bl2_50_5_200.bed_narrowPeak1798
6	8222700	8223000	hs_setmar_chip_ip_6_bl2_50_5_200.bed_narrowPeak1799
6	8507250	8507850	hs_setmar_chip_ip_6_bl2_50_5_200.bed_narrowPeak1800
6	13368850	13369300	hs_setmar_chip_ip_6_bl2_50_5_200.bed_narrowPeak1801
6	13815100	13815800	hs_setmar_chip_ip_6_bl2_50_5_200.bed_narrowPeak1802
6	16846550	16846950	hs_setmar_chip_ip_6_bl2_50_5_200.bed_narrowPeak1803
6	17373600	17373950	hs_setmar_chip_ip_6_bl2_50_5_200.bed_narrowPeak1804
6	18571650	18571850	hs_setmar_chip_ip_6_bl2_50_5_200.bed_narrowPeak1805
6	20330950	20331650	hs_setmar_chip_ip_6_bl2_50_5_200.bed_narrowPeak1806
6	21065900	21066100	hs_setmar_chip_ip_6_bl2_50_5_200.bed_narrowPeak1807
6	22620600	22621100	hs_setmar_chip_ip_6_bl2_50_5_200.bed_narrowPeak1808
6	24744200	24744550	hs_setmar_chip_ip_6_bl2_50_5_200.bed_narrowPeak1809
6	26587550	26588100	hs_setmar_chip_ip_6_bl2_50_5_200.bed_narrowPeak1810
6	32936550	32937400	hs_setmar_chip_ip_6_bl2_50_5_200.bed_narrowPeak1811
6	37802350	37803050	hs_setmar_chip_ip_6_bl2_50_5_200.bed_narrowPeak1812
6	38823800	38824050	hs_setmar_chip_ip_6_bl2_50_5_200.bed_narrowPeak1813
6	42205350	42205850	hs_setmar_chip_ip_6_bl2_50_5_200.bed_narrowPeak1814
6	44493400	44494150	hs_setmar_chip_ip_6_bl2_50_5_200.bed_narrowPeak1815
6	44601550	44601950	hs_setmar_chip_ip_6_bl2_50_5_200.bed_narrowPeak1816
6	44998300	44998850	hs_setmar_chip_ip_6_bl2_50_5_200.bed_narrowPeak1817
6	46525900	46526200	hs_setmar_chip_ip_6_bl2_50_5_200.bed_narrowPeak1818
6	48020250	48020800	hs_setmar_chip_ip_6_bl2_50_5_200.bed_narrowPeak1819
6	48403500	48404050	hs_setmar_chip_ip_6_bl2_50_5_200.bed_narrowPeak1820
6	49575150	49575550	hs_setmar_chip_ip_6_bl2_50_5_200.bed_narrowPeak1821
6	51548600	51549250	hs_setmar_chip_ip_6_bl2_50_5_200.bed_narrowPeak1822
6	52061200	52062050	hs_setmar_chip_ip_6_bl2_50_5_200.bed_narrowPeak1823
6	53456250	53456600	hs_setmar_chip_ip_6_bl2_50_5_200.bed_narrowPeak1824
6	53830400	53831300	hs_setmar_chip_ip_6_bl2_50_5_200.bed_narrowPeak1825
6	54909200	54909650	hs_setmar_chip_ip_6_bl2_50_5_200.bed_narrowPeak1826
6	54968800	54969050	hs_setmar_chip_ip_6_bl2_50_5_200.bed_narrowPeak1827
6	54969100	54969450	hs_setmar_chip_ip_6_bl2_50_5_200.bed_narrowPeak1828
6	56103250	56103700	hs_setmar_chip_ip_6_bl2_50_5_200.bed_narrowPeak1829
6	61578000	61578500	hs_setmar_chip_ip_6_bl2_50_5_200.bed_narrowPeak1830
6	62682900	62683600	hs_setmar_chip_ip_6_bl2_50_5_200.bed_narrowPeak1831
6	62982650	62983750	hs_setmar_chip_ip_6_bl2_50_5_200.bed_narrowPeak1832
6	63174150	63174700	hs_setmar_chip_ip_6_bl2_50_5_200.bed_narrowPeak1833
6	63349800	63350450	hs_setmar_chip_ip_6_bl2_50_5_200.bed_narrowPeak1834
6	64729250	64730150	hs_setmar_chip_ip_6_bl2_50_5_200.bed_narrowPeak1835
6	67643700	67644150	hs_setmar_chip_ip_6_bl2_50_5_200.bed_narrowPeak1836
6	68493400	68493600	hs_setmar_chip_ip_6_bl2_50_5_200.bed_narrowPeak1837
6	71538750	71539150	hs_setmar_chip_ip_6_bl2_50_5_200.bed_narrowPeak1838
6	75893350	75894050	hs_setmar_chip_ip_6_bl2_50_5_200.bed_narrowPeak1839
6	78592950	78593550	hs_setmar_chip_ip_6_bl2_50_5_200.bed_narrowPeak1840
6	79019800	79020500	hs_setmar_chip_ip_6_bl2_50_5_200.bed_narrowPeak1841
6	80695750	80696400	hs_setmar_chip_ip_6_bl2_50_5_200.bed_narrowPeak1842
6	81660100	81660450	hs_setmar_chip_ip_6_bl2_50_5_200.bed_narrowPeak1843
6	82740400	82740650	hs_setmar_chip_ip_6_bl2_50_5_200.bed_narrowPeak1844
6	83165250	83165650	hs_setmar_chip_ip_6_bl2_50_5_200.bed_narrowPeak1845
6	84837000	84837550	hs_setmar_chip_ip_6_bl2_50_5_200.bed_narrowPeak1846
6	87832700	87833400	hs_setmar_chip_ip_6_bl2_50_5_200.bed_narrowPeak1847
6	89262800	89263000	hs_setmar_chip_ip_6_bl2_50_5_200.bed_narrowPeak1848
6	90945000	90945500	hs_setmar_chip_ip_6_bl2_50_5_200.bed_narrowPeak1849
6	93103450	93103800	hs_setmar_chip_ip_6_bl2_50_5_200.bed_narrowPeak1850
6	97414150	97414650	hs_setmar_chip_ip_6_bl2_50_5_200.bed_narrowPeak1851
6	98962650	98963250	hs_setmar_chip_ip_6_bl2_50_5_200.bed_narrowPeak1852
6	100229400	100229850	hs_setmar_chip_ip_6_bl2_50_5_200.bed_narrowPeak1853
6	100330600	100330900	hs_setmar_chip_ip_6_bl2_50_5_200.bed_narrowPeak1854
6	101365200	101365600	hs_setmar_chip_ip_6_bl2_50_5_200.bed_narrowPeak1855
6	102828800	102829250	hs_setmar_chip_ip_6_bl2_50_5_200.bed_narrowPeak1856
6	104508050	104508450	hs_setmar_chip_ip_6_bl2_50_5_200.bed_narrowPeak1857
6	104782100	104782350	hs_setmar_chip_ip_6_bl2_50_5_200.bed_narrowPeak1858
6	106372200	106372750	hs_setmar_chip_ip_6_bl2_50_5_200.bed_narrowPeak1859
6	107776000	107776700	hs_setmar_chip_ip_6_bl2_50_5_200.bed_narrowPeak1860
6	109370950	109371350	hs_setmar_chip_ip_6_bl2_50_5_200.bed_narrowPeak1861
6	110030700	110030900	hs_setmar_chip_ip_6_bl2_50_5_200.bed_narrowPeak1862
6	112324950	112325350	hs_setmar_chip_ip_6_bl2_50_5_200.bed_narrowPeak1863
6	113514850	113515300	hs_setmar_chip_ip_6_bl2_50_5_200.bed_narrowPeak1864
6	113810350	113810800	hs_setmar_chip_ip_6_bl2_50_5_200.bed_narrowPeak1865
6	114277000	114277850	hs_setmar_chip_ip_6_bl2_50_5_200.bed_narrowPeak1866
6	116154800	116155400	hs_setmar_chip_ip_6_bl2_50_5_200.bed_narrowPeak1867
6	120411300	120411900	hs_setmar_chip_ip_6_bl2_50_5_200.bed_narrowPeak1868
6	122237150	122237650	hs_setmar_chip_ip_6_bl2_50_5_200.bed_narrowPeak1869
6	123973550	123973950	hs_setmar_chip_ip_6_bl2_50_5_200.bed_narrowPeak1870
6	125155800	125156050	hs_setmar_chip_ip_6_bl2_50_5_200.bed_narrowPeak1871
6	126917550	126918100	hs_setmar_chip_ip_6_bl2_50_5_200.bed_narrowPeak1872
6	127494050	127494400	hs_setmar_chip_ip_6_bl2_50_5_200.bed_narrowPeak1873
6	128155350	128155800	hs_setmar_chip_ip_6_bl2_50_5_200.bed_narrowPeak1874
6	129744650	129745450	hs_setmar_chip_ip_6_bl2_50_5_200.bed_narrowPeak1875
6	129747350	129748100	hs_setmar_chip_ip_6_bl2_50_5_200.bed_narrowPeak1876
6	130628700	130629350	hs_setmar_chip_ip_6_bl2_50_5_200.bed_narrowPeak1877
6	130951450	130951800	hs_setmar_chip_ip_6_bl2_50_5_200.bed_narrowPeak1878
6	131580400	131580600	hs_setmar_chip_ip_6_bl2_50_5_200.bed_narrowPeak1879
6	133264900	133265700	hs_setmar_chip_ip_6_bl2_50_5_200.bed_narrowPeak1880
6	134714900	134715550	hs_setmar_chip_ip_6_bl2_50_5_200.bed_narrowPeak1881
6	135362050	135362650	hs_setmar_chip_ip_6_bl2_50_5_200.bed_narrowPeak1882
6	135660150	135660350	hs_setmar_chip_ip_6_bl2_50_5_200.bed_narrowPeak1883
6	135977500	135978350	hs_setmar_chip_ip_6_bl2_50_5_200.bed_narrowPeak1884
6	136620850	136621150	hs_setmar_chip_ip_6_bl2_50_5_200.bed_narrowPeak1885
6	138113600	138113900	hs_setmar_chip_ip_6_bl2_50_5_200.bed_narrowPeak1886
6	138300450	138301000	hs_setmar_chip_ip_6_bl2_50_5_200.bed_narrowPeak1887
6	138701100	138701750	hs_setmar_chip_ip_6_bl2_50_5_200.bed_narrowPeak1888
6	139377400	139377750	hs_setmar_chip_ip_6_bl2_50_5_200.bed_narrowPeak1889
6	144481000	144481550	hs_setmar_chip_ip_6_bl2_50_5_200.bed_narrowPeak1890
6	145062650	145063250	hs_setmar_chip_ip_6_bl2_50_5_200.bed_narrowPeak1891
6	145348400	145349100	hs_setmar_chip_ip_6_bl2_50_5_200.bed_narrowPeak1892
6	146626950	146627350	hs_setmar_chip_ip_6_bl2_50_5_200.bed_narrowPeak1893
6	146928450	146929000	hs_setmar_chip_ip_6_bl2_50_5_200.bed_narrowPeak1894
6	150418100	150418300	hs_setmar_chip_ip_6_bl2_50_5_200.bed_narrowPeak1895
6	150826450	150826850	hs_setmar_chip_ip_6_bl2_50_5_200.bed_narrowPeak1896
6	151425450	151425650	hs_setmar_chip_ip_6_bl2_50_5_200.bed_narrowPeak1897
6	151855700	151856200	hs_setmar_chip_ip_6_bl2_50_5_200.bed_narrowPeak1898
6	152856550	152856950	hs_setmar_chip_ip_6_bl2_50_5_200.bed_narrowPeak1899
6	152957900	152958350	hs_setmar_chip_ip_6_bl2_50_5_200.bed_narrowPeak1900
6	153717800	153718450	hs_setmar_chip_ip_6_bl2_50_5_200.bed_narrowPeak1901
6	154096000	154097000	hs_setmar_chip_ip_6_bl2_50_5_200.bed_narrowPeak1902
6	154571150	154571350	hs_setmar_chip_ip_6_bl2_50_5_200.bed_narrowPeak1903
6	154903650	154903950	hs_setmar_chip_ip_6_bl2_50_5_200.bed_narrowPeak1904
6	155762450	155763250	hs_setmar_chip_ip_6_bl2_50_5_200.bed_narrowPeak1905
6	159919550	159920450	hs_setmar_chip_ip_6_bl2_50_5_200.bed_narrowPeak1906
6	165969350	165969800	hs_setmar_chip_ip_6_bl2_50_5_200.bed_narrowPeak1907
6	166021450	166021850	hs_setmar_chip_ip_6_bl2_50_5_200.bed_narrowPeak1908
6	169470950	169471450	hs_setmar_chip_ip_6_bl2_50_5_200.bed_narrowPeak1909
7	1780500	1781050	hs_setmar_chip_ip_6_bl2_50_5_200.bed_narrowPeak1910
7	7415100	7415700	hs_setmar_chip_ip_6_bl2_50_5_200.bed_narrowPeak1911
7	9044150	9044450	hs_setmar_chip_ip_6_bl2_50_5_200.bed_narrowPeak1912
7	9108650	9109000	hs_setmar_chip_ip_6_bl2_50_5_200.bed_narrowPeak1913
7	12634350	12634650	hs_setmar_chip_ip_6_bl2_50_5_200.bed_narrowPeak1914
7	13302000	13302300	hs_setmar_chip_ip_6_bl2_50_5_200.bed_narrowPeak1915
7	14693400	14693900	hs_setmar_chip_ip_6_bl2_50_5_200.bed_narrowPeak1916
7	14775100	14775750	hs_setmar_chip_ip_6_bl2_50_5_200.bed_narrowPeak1917
7	16169900	16170350	hs_setmar_chip_ip_6_bl2_50_5_200.bed_narrowPeak1918
7	17469400	17469750	hs_setmar_chip_ip_6_bl2_50_5_200.bed_narrowPeak1919
7	17813500	17813700	hs_setmar_chip_ip_6_bl2_50_5_200.bed_narrowPeak1920
7	19647150	19647400	hs_setmar_chip_ip_6_bl2_50_5_200.bed_narrowPeak1921
7	21185700	21186550	hs_setmar_chip_ip_6_bl2_50_5_200.bed_narrowPeak1922
7	23669100	23669450	hs_setmar_chip_ip_6_bl2_50_5_200.bed_narrowPeak1923
7	25570300	25571100	hs_setmar_chip_ip_6_bl2_50_5_200.bed_narrowPeak1924
7	28391950	28392900	hs_setmar_chip_ip_6_bl2_50_5_200.bed_narrowPeak1925
7	29992900	29993350	hs_setmar_chip_ip_6_bl2_50_5_200.bed_narrowPeak1926
7	31316650	31317450	hs_setmar_chip_ip_6_bl2_50_5_200.bed_narrowPeak1927
7	34757250	34757550	hs_setmar_chip_ip_6_bl2_50_5_200.bed_narrowPeak1928
7	34830450	34830700	hs_setmar_chip_ip_6_bl2_50_5_200.bed_narrowPeak1929
7	34940650	34940950	hs_setmar_chip_ip_6_bl2_50_5_200.bed_narrowPeak1930
7	36058400	36058850	hs_setmar_chip_ip_6_bl2_50_5_200.bed_narrowPeak1931
7	36619600	36620200	hs_setmar_chip_ip_6_bl2_50_5_200.bed_narrowPeak1932
7	36641950	36642450	hs_setmar_chip_ip_6_bl2_50_5_200.bed_narrowPeak1933
7	37559650	37560150	hs_setmar_chip_ip_6_bl2_50_5_200.bed_narrowPeak1934
7	37731900	37732600	hs_setmar_chip_ip_6_bl2_50_5_200.bed_narrowPeak1935
7	38913950	38914400	hs_setmar_chip_ip_6_bl2_50_5_200.bed_narrowPeak1936
7	39684950	39685150	hs_setmar_chip_ip_6_bl2_50_5_200.bed_narrowPeak1937
7	39887300	39887650	hs_setmar_chip_ip_6_bl2_50_5_200.bed_narrowPeak1938
7	41303550	41304300	hs_setmar_chip_ip_6_bl2_50_5_200.bed_narrowPeak1939
7	41527200	41527450	hs_setmar_chip_ip_6_bl2_50_5_200.bed_narrowPeak1940
7	42218100	42218400	hs_setmar_chip_ip_6_bl2_50_5_200.bed_narrowPeak1941
7	43915950	43916600	hs_setmar_chip_ip_6_bl2_50_5_200.bed_narrowPeak1942
7	47704600	47705450	hs_setmar_chip_ip_6_bl2_50_5_200.bed_narrowPeak1943
7	49278400	49278750	hs_setmar_chip_ip_6_bl2_50_5_200.bed_narrowPeak1944
7	67976400	67977050	hs_setmar_chip_ip_6_bl2_50_5_200.bed_narrowPeak1945
7	69190000	69190600	hs_setmar_chip_ip_6_bl2_50_5_200.bed_narrowPeak1946
7	71801750	71802150	hs_setmar_chip_ip_6_bl2_50_5_200.bed_narrowPeak1947
7	72315950	72316750	hs_setmar_chip_ip_6_bl2_50_5_200.bed_narrowPeak1948
7	72347750	72348050	hs_setmar_chip_ip_6_bl2_50_5_200.bed_narrowPeak1949
7	73315900	73316500	hs_setmar_chip_ip_6_bl2_50_5_200.bed_narrowPeak1950
7	77376000	77376450	hs_setmar_chip_ip_6_bl2_50_5_200.bed_narrowPeak1951
7	79058950	79059150	hs_setmar_chip_ip_6_bl2_50_5_200.bed_narrowPeak1952
7	79877300	79877500	hs_setmar_chip_ip_6_bl2_50_5_200.bed_narrowPeak1953
7	80514500	80514900	hs_setmar_chip_ip_6_bl2_50_5_200.bed_narrowPeak1954
7	82289700	82290600	hs_setmar_chip_ip_6_bl2_50_5_200.bed_narrowPeak1955
7	82815600	82815950	hs_setmar_chip_ip_6_bl2_50_5_200.bed_narrowPeak1956
7	83398000	83398650	hs_setmar_chip_ip_6_bl2_50_5_200.bed_narrowPeak1957
7	84665700	84666250	hs_setmar_chip_ip_6_bl2_50_5_200.bed_narrowPeak1958
7	85168400	85168850	hs_setmar_chip_ip_6_bl2_50_5_200.bed_narrowPeak1959
7	85609800	85610000	hs_setmar_chip_ip_6_bl2_50_5_200.bed_narrowPeak1960
7	89127750	89127950	hs_setmar_chip_ip_6_bl2_50_5_200.bed_narrowPeak1961
7	93793850	93794300	hs_setmar_chip_ip_6_bl2_50_5_200.bed_narrowPeak1962
7	99671750	99672300	hs_setmar_chip_ip_6_bl2_50_5_200.bed_narrowPeak1963
7	100864200	100864400	hs_setmar_chip_ip_6_bl2_50_5_200.bed_narrowPeak1964
7	102137200	102137700	hs_setmar_chip_ip_6_bl2_50_5_200.bed_narrowPeak1965
7	103494900	103495600	hs_setmar_chip_ip_6_bl2_50_5_200.bed_narrowPeak1966
7	104571850	104572550	hs_setmar_chip_ip_6_bl2_50_5_200.bed_narrowPeak1967
7	105058500	105059050	hs_setmar_chip_ip_6_bl2_50_5_200.bed_narrowPeak1968
7	107671900	107672850	hs_setmar_chip_ip_6_bl2_50_5_200.bed_narrowPeak1969
7	107778500	107778950	hs_setmar_chip_ip_6_bl2_50_5_200.bed_narrowPeak1970
7	109544350	109544650	hs_setmar_chip_ip_6_bl2_50_5_200.bed_narrowPeak1971
7	112277950	112278600	hs_setmar_chip_ip_6_bl2_50_5_200.bed_narrowPeak1972
7	116622600	116623000	hs_setmar_chip_ip_6_bl2_50_5_200.bed_narrowPeak1973
7	118043150	118043350	hs_setmar_chip_ip_6_bl2_50_5_200.bed_narrowPeak1974
7	119738450	119739150	hs_setmar_chip_ip_6_bl2_50_5_200.bed_narrowPeak1975
7	121787000	121787600	hs_setmar_chip_ip_6_bl2_50_5_200.bed_narrowPeak1976
7	123210050	123210800	hs_setmar_chip_ip_6_bl2_50_5_200.bed_narrowPeak1977
7	124805500	124806400	hs_setmar_chip_ip_6_bl2_50_5_200.bed_narrowPeak1978
7	126045950	126046300	hs_setmar_chip_ip_6_bl2_50_5_200.bed_narrowPeak1979
7	128906300	128907450	hs_setmar_chip_ip_6_bl2_50_5_200.bed_narrowPeak1980
7	132689950	132690850	hs_setmar_chip_ip_6_bl2_50_5_200.bed_narrowPeak1981
7	138297750	138298100	hs_setmar_chip_ip_6_bl2_50_5_200.bed_narrowPeak1982
7	139210900	139211450	hs_setmar_chip_ip_6_bl2_50_5_200.bed_narrowPeak1983
7	145699100	145699750	hs_setmar_chip_ip_6_bl2_50_5_200.bed_narrowPeak1984
7	146979800	146980150	hs_setmar_chip_ip_6_bl2_50_5_200.bed_narrowPeak1985
7	147557600	147558150	hs_setmar_chip_ip_6_bl2_50_5_200.bed_narrowPeak1986
7	148638050	148638250	hs_setmar_chip_ip_6_bl2_50_5_200.bed_narrowPeak1987
7	153100300	153101200	hs_setmar_chip_ip_6_bl2_50_5_200.bed_narrowPeak1988
8	552450	552750	hs_setmar_chip_ip_6_bl2_50_5_200.bed_narrowPeak1989
8	2606700	2606900	hs_setmar_chip_ip_6_bl2_50_5_200.bed_narrowPeak1990
8	2986750	2987050	hs_setmar_chip_ip_6_bl2_50_5_200.bed_narrowPeak1991
8	3356350	3357000	hs_setmar_chip_ip_6_bl2_50_5_200.bed_narrowPeak1992
8	3791700	3791950	hs_setmar_chip_ip_6_bl2_50_5_200.bed_narrowPeak1993
8	4505850	4506500	hs_setmar_chip_ip_6_bl2_50_5_200.bed_narrowPeak1994
8	4525500	4525700	hs_setmar_chip_ip_6_bl2_50_5_200.bed_narrowPeak1995
8	9101600	9102100	hs_setmar_chip_ip_6_bl2_50_5_200.bed_narrowPeak1996
8	10087650	10088300	hs_setmar_chip_ip_6_bl2_50_5_200.bed_narrowPeak1997
8	15360200	15360850	hs_setmar_chip_ip_6_bl2_50_5_200.bed_narrowPeak1998
8	17144300	17145150	hs_setmar_chip_ip_6_bl2_50_5_200.bed_narrowPeak1999
8	17303750	17304200	hs_setmar_chip_ip_6_bl2_50_5_200.bed_narrowPeak2000
8	17483500	17484050	hs_setmar_chip_ip_6_bl2_50_5_200.bed_narrowPeak2001
8	18863350	18863800	hs_setmar_chip_ip_6_bl2_50_5_200.bed_narrowPeak2002
8	19314800	19315400	hs_setmar_chip_ip_6_bl2_50_5_200.bed_narrowPeak2003
8	19693550	19694100	hs_setmar_chip_ip_6_bl2_50_5_200.bed_narrowPeak2004
8	23287350	23288050	hs_setmar_chip_ip_6_bl2_50_5_200.bed_narrowPeak2005
8	25146200	25146700	hs_setmar_chip_ip_6_bl2_50_5_200.bed_narrowPeak2006
8	26436700	26437300	hs_setmar_chip_ip_6_bl2_50_5_200.bed_narrowPeak2007
8	27048700	27049150	hs_setmar_chip_ip_6_bl2_50_5_200.bed_narrowPeak2008
8	27224650	27225150	hs_setmar_chip_ip_6_bl2_50_5_200.bed_narrowPeak2009
8	29698500	29699150	hs_setmar_chip_ip_6_bl2_50_5_200.bed_narrowPeak2010
8	30250450	30250850	hs_setmar_chip_ip_6_bl2_50_5_200.bed_narrowPeak2011
8	31177800	31178200	hs_setmar_chip_ip_6_bl2_50_5_200.bed_narrowPeak2012
8	32723800	32724350	hs_setmar_chip_ip_6_bl2_50_5_200.bed_narrowPeak2013
8	34317250	34317650	hs_setmar_chip_ip_6_bl2_50_5_200.bed_narrowPeak2014
8	34409300	34409500	hs_setmar_chip_ip_6_bl2_50_5_200.bed_narrowPeak2015
8	34409650	34409900	hs_setmar_chip_ip_6_bl2_50_5_200.bed_narrowPeak2016
8	37949350	37950250	hs_setmar_chip_ip_6_bl2_50_5_200.bed_narrowPeak2017
8	39001700	39002250	hs_setmar_chip_ip_6_bl2_50_5_200.bed_narrowPeak2018
8	39574150	39574650	hs_setmar_chip_ip_6_bl2_50_5_200.bed_narrowPeak2019
8	41096700	41097100	hs_setmar_chip_ip_6_bl2_50_5_200.bed_narrowPeak2020
8	41152600	41153050	hs_setmar_chip_ip_6_bl2_50_5_200.bed_narrowPeak2021
8	51755600	51756300	hs_setmar_chip_ip_6_bl2_50_5_200.bed_narrowPeak2022
8	53029200	53029900	hs_setmar_chip_ip_6_bl2_50_5_200.bed_narrowPeak2023
8	54365050	54365250	hs_setmar_chip_ip_6_bl2_50_5_200.bed_narrowPeak2024
8	54754550	54754750	hs_setmar_chip_ip_6_bl2_50_5_200.bed_narrowPeak2025
8	56042200	56042750	hs_setmar_chip_ip_6_bl2_50_5_200.bed_narrowPeak2026
8	65245500	65245900	hs_setmar_chip_ip_6_bl2_50_5_200.bed_narrowPeak2027
8	65444550	65444750	hs_setmar_chip_ip_6_bl2_50_5_200.bed_narrowPeak2028
8	66417400	66417900	hs_setmar_chip_ip_6_bl2_50_5_200.bed_narrowPeak2029
8	67829600	67830350	hs_setmar_chip_ip_6_bl2_50_5_200.bed_narrowPeak2030
8	67996950	67997350	hs_setmar_chip_ip_6_bl2_50_5_200.bed_narrowPeak2031
8	68053150	68053650	hs_setmar_chip_ip_6_bl2_50_5_200.bed_narrowPeak2032
8	68126900	68127550	hs_setmar_chip_ip_6_bl2_50_5_200.bed_narrowPeak2033
8	69730750	69731700	hs_setmar_chip_ip_6_bl2_50_5_200.bed_narrowPeak2034
8	73243600	73244250	hs_setmar_chip_ip_6_bl2_50_5_200.bed_narrowPeak2035
8	74288600	74288900	hs_setmar_chip_ip_6_bl2_50_5_200.bed_narrowPeak2036
8	74404050	74404450	hs_setmar_chip_ip_6_bl2_50_5_200.bed_narrowPeak2037
8	75336000	75336250	hs_setmar_chip_ip_6_bl2_50_5_200.bed_narrowPeak2038
8	75387000	75387450	hs_setmar_chip_ip_6_bl2_50_5_200.bed_narrowPeak2039
8	75786150	75786550	hs_setmar_chip_ip_6_bl2_50_5_200.bed_narrowPeak2040
8	79110450	79110650	hs_setmar_chip_ip_6_bl2_50_5_200.bed_narrowPeak2041
8	82088000	82088850	hs_setmar_chip_ip_6_bl2_50_5_200.bed_narrowPeak2042
8	83124700	83125050	hs_setmar_chip_ip_6_bl2_50_5_200.bed_narrowPeak2043
8	83149350	83149550	hs_setmar_chip_ip_6_bl2_50_5_200.bed_narrowPeak2044
8	83314450	83314900	hs_setmar_chip_ip_6_bl2_50_5_200.bed_narrowPeak2045
8	87947400	87947900	hs_setmar_chip_ip_6_bl2_50_5_200.bed_narrowPeak2046
8	88973400	88973850	hs_setmar_chip_ip_6_bl2_50_5_200.bed_narrowPeak2047
8	89574650	89575050	hs_setmar_chip_ip_6_bl2_50_5_200.bed_narrowPeak2048
8	89982050	89982800	hs_setmar_chip_ip_6_bl2_50_5_200.bed_narrowPeak2049
8	91023650	91024200	hs_setmar_chip_ip_6_bl2_50_5_200.bed_narrowPeak2050
8	92193750	92193950	hs_setmar_chip_ip_6_bl2_50_5_200.bed_narrowPeak2051
8	94348100	94348450	hs_setmar_chip_ip_6_bl2_50_5_200.bed_narrowPeak2052
8	95719450	95720100	hs_setmar_chip_ip_6_bl2_50_5_200.bed_narrowPeak2053
8	96231850	96232400	hs_setmar_chip_ip_6_bl2_50_5_200.bed_narrowPeak2054
8	97310150	97310550	hs_setmar_chip_ip_6_bl2_50_5_200.bed_narrowPeak2055
8	98709700	98710300	hs_setmar_chip_ip_6_bl2_50_5_200.bed_narrowPeak2056
8	100058250	100058900	hs_setmar_chip_ip_6_bl2_50_5_200.bed_narrowPeak2057
8	100786650	100787250	hs_setmar_chip_ip_6_bl2_50_5_200.bed_narrowPeak2058
8	102378300	102378900	hs_setmar_chip_ip_6_bl2_50_5_200.bed_narrowPeak2059
8	102466700	102467250	hs_setmar_chip_ip_6_bl2_50_5_200.bed_narrowPeak2060
8	102733300	102734050	hs_setmar_chip_ip_6_bl2_50_5_200.bed_narrowPeak2061
8	102890850	102891750	hs_setmar_chip_ip_6_bl2_50_5_200.bed_narrowPeak2062
8	102992500	102993150	hs_setmar_chip_ip_6_bl2_50_5_200.bed_narrowPeak2063
8	104425100	104425650	hs_setmar_chip_ip_6_bl2_50_5_200.bed_narrowPeak2064
8	104484200	104484650	hs_setmar_chip_ip_6_bl2_50_5_200.bed_narrowPeak2065
8	105132750	105132950	hs_setmar_chip_ip_6_bl2_50_5_200.bed_narrowPeak2066
8	105892450	105893100	hs_setmar_chip_ip_6_bl2_50_5_200.bed_narrowPeak2067
8	106396550	106396800	hs_setmar_chip_ip_6_bl2_50_5_200.bed_narrowPeak2068
8	106406550	106407250	hs_setmar_chip_ip_6_bl2_50_5_200.bed_narrowPeak2069
8	106788150	106788700	hs_setmar_chip_ip_6_bl2_50_5_200.bed_narrowPeak2070
8	106913650	106914500	hs_setmar_chip_ip_6_bl2_50_5_200.bed_narrowPeak2071
8	107284950	107285750	hs_setmar_chip_ip_6_bl2_50_5_200.bed_narrowPeak2072
8	108846950	108847450	hs_setmar_chip_ip_6_bl2_50_5_200.bed_narrowPeak2073
8	110463350	110463850	hs_setmar_chip_ip_6_bl2_50_5_200.bed_narrowPeak2074
8	117013750	117014400	hs_setmar_chip_ip_6_bl2_50_5_200.bed_narrowPeak2075
8	117716650	117716950	hs_setmar_chip_ip_6_bl2_50_5_200.bed_narrowPeak2076
8	118031800	118032100	hs_setmar_chip_ip_6_bl2_50_5_200.bed_narrowPeak2077
8	118032150	118032400	hs_setmar_chip_ip_6_bl2_50_5_200.bed_narrowPeak2078
8	118372550	118372900	hs_setmar_chip_ip_6_bl2_50_5_200.bed_narrowPeak2079
8	120164150	120164900	hs_setmar_chip_ip_6_bl2_50_5_200.bed_narrowPeak2080
8	121186600	121187100	hs_setmar_chip_ip_6_bl2_50_5_200.bed_narrowPeak2081
8	121872450	121873150	hs_setmar_chip_ip_6_bl2_50_5_200.bed_narrowPeak2082
8	122846650	122846950	hs_setmar_chip_ip_6_bl2_50_5_200.bed_narrowPeak2083
8	123002600	123003100	hs_setmar_chip_ip_6_bl2_50_5_200.bed_narrowPeak2084
8	123457250	123457700	hs_setmar_chip_ip_6_bl2_50_5_200.bed_narrowPeak2085
8	124762950	124763200	hs_setmar_chip_ip_6_bl2_50_5_200.bed_narrowPeak2086
8	124895400	124895800	hs_setmar_chip_ip_6_bl2_50_5_200.bed_narrowPeak2087
8	125702250	125702900	hs_setmar_chip_ip_6_bl2_50_5_200.bed_narrowPeak2088
8	126416650	126417250	hs_setmar_chip_ip_6_bl2_50_5_200.bed_narrowPeak2089
8	127614200	127614650	hs_setmar_chip_ip_6_bl2_50_5_200.bed_narrowPeak2090
8	128092250	128093050	hs_setmar_chip_ip_6_bl2_50_5_200.bed_narrowPeak2093
8	128819650	128820050	hs_setmar_chip_ip_6_bl2_50_5_200.bed_narrowPeak2094
8	128969350	128969550	hs_setmar_chip_ip_6_bl2_50_5_200.bed_narrowPeak2095
8	130504750	130505500	hs_setmar_chip_ip_6_bl2_50_5_200.bed_narrowPeak2096
8	130920350	130920850	hs_setmar_chip_ip_6_bl2_50_5_200.bed_narrowPeak2097
8	132680700	132680950	hs_setmar_chip_ip_6_bl2_50_5_200.bed_narrowPeak2098
8	132917500	132918350	hs_setmar_chip_ip_6_bl2_50_5_200.bed_narrowPeak2099
8	136498900	136499300	hs_setmar_chip_ip_6_bl2_50_5_200.bed_narrowPeak2100
8	137261750	137262100	hs_setmar_chip_ip_6_bl2_50_5_200.bed_narrowPeak2101
8	137542950	137543150	hs_setmar_chip_ip_6_bl2_50_5_200.bed_narrowPeak2102
8	140846150	140846550	hs_setmar_chip_ip_6_bl2_50_5_200.bed_narrowPeak2103
8	141498300	141499050	hs_setmar_chip_ip_6_bl2_50_5_200.bed_narrowPeak2104
8	143135150	143135800	hs_setmar_chip_ip_6_bl2_50_5_200.bed_narrowPeak2105
9	3126900	3127250	hs_setmar_chip_ip_6_bl2_50_5_200.bed_narrowPeak2106
9	3390800	3391150	hs_setmar_chip_ip_6_bl2_50_5_200.bed_narrowPeak2107
9	4512550	4512800	hs_setmar_chip_ip_6_bl2_50_5_200.bed_narrowPeak2108
9	8230150	8230850	hs_setmar_chip_ip_6_bl2_50_5_200.bed_narrowPeak2109
9	14745950	14746350	hs_setmar_chip_ip_6_bl2_50_5_200.bed_narrowPeak2110
9	15384700	15385350	hs_setmar_chip_ip_6_bl2_50_5_200.bed_narrowPeak2111
9	16244850	16245200	hs_setmar_chip_ip_6_bl2_50_5_200.bed_narrowPeak2112
9	17631000	17631350	hs_setmar_chip_ip_6_bl2_50_5_200.bed_narrowPeak2113
9	18507300	18507850	hs_setmar_chip_ip_6_bl2_50_5_200.bed_narrowPeak2114
9	20988500	20988800	hs_setmar_chip_ip_6_bl2_50_5_200.bed_narrowPeak2115
9	21132500	21132700	hs_setmar_chip_ip_6_bl2_50_5_200.bed_narrowPeak2116
9	25242650	25242850	hs_setmar_chip_ip_6_bl2_50_5_200.bed_narrowPeak2117
9	26565250	26565650	hs_setmar_chip_ip_6_bl2_50_5_200.bed_narrowPeak2118
9	29146250	29146700	hs_setmar_chip_ip_6_bl2_50_5_200.bed_narrowPeak2119
9	30011600	30011950	hs_setmar_chip_ip_6_bl2_50_5_200.bed_narrowPeak2120
9	30770900	30771350	hs_setmar_chip_ip_6_bl2_50_5_200.bed_narrowPeak2121
9	31312600	31312900	hs_setmar_chip_ip_6_bl2_50_5_200.bed_narrowPeak2122
9	32708300	32709000	hs_setmar_chip_ip_6_bl2_50_5_200.bed_narrowPeak2123
9	32763850	32764750	hs_setmar_chip_ip_6_bl2_50_5_200.bed_narrowPeak2124
9	37295800	37296350	hs_setmar_chip_ip_6_bl2_50_5_200.bed_narrowPeak2125
9	69343700	69344250	hs_setmar_chip_ip_6_bl2_50_5_200.bed_narrowPeak2126
9	70291600	70292200	hs_setmar_chip_ip_6_bl2_50_5_200.bed_narrowPeak2127
9	70987250	70988050	hs_setmar_chip_ip_6_bl2_50_5_200.bed_narrowPeak2128
9	73733700	73734400	hs_setmar_chip_ip_6_bl2_50_5_200.bed_narrowPeak2129
9	74098500	74099050	hs_setmar_chip_ip_6_bl2_50_5_200.bed_narrowPeak2130
9	74512900	74513800	hs_setmar_chip_ip_6_bl2_50_5_200.bed_narrowPeak2131
9	75723700	75723950	hs_setmar_chip_ip_6_bl2_50_5_200.bed_narrowPeak2132
9	77509550	77510050	hs_setmar_chip_ip_6_bl2_50_5_200.bed_narrowPeak2133
9	79389950	79390550	hs_setmar_chip_ip_6_bl2_50_5_200.bed_narrowPeak2134
9	82947100	82947800	hs_setmar_chip_ip_6_bl2_50_5_200.bed_narrowPeak2135
9	85008050	85008800	hs_setmar_chip_ip_6_bl2_50_5_200.bed_narrowPeak2136
9	88464150	88464500	hs_setmar_chip_ip_6_bl2_50_5_200.bed_narrowPeak2137
9	90874800	90875200	hs_setmar_chip_ip_6_bl2_50_5_200.bed_narrowPeak2138
9	98712500	98713150	hs_setmar_chip_ip_6_bl2_50_5_200.bed_narrowPeak2139
9	99540900	99541300	hs_setmar_chip_ip_6_bl2_50_5_200.bed_narrowPeak2140
9	100297150	100297500	hs_setmar_chip_ip_6_bl2_50_5_200.bed_narrowPeak2141
9	100652150	100652900	hs_setmar_chip_ip_6_bl2_50_5_200.bed_narrowPeak2142
9	101203150	101203450	hs_setmar_chip_ip_6_bl2_50_5_200.bed_narrowPeak2143
9	101665700	101666050	hs_setmar_chip_ip_6_bl2_50_5_200.bed_narrowPeak2144
9	102295100	102295800	hs_setmar_chip_ip_6_bl2_50_5_200.bed_narrowPeak2145
9	103720450	103720900	hs_setmar_chip_ip_6_bl2_50_5_200.bed_narrowPeak2146
9	104157650	104157950	hs_setmar_chip_ip_6_bl2_50_5_200.bed_narrowPeak2147
9	104546650	104546850	hs_setmar_chip_ip_6_bl2_50_5_200.bed_narrowPeak2148
9	104631750	104632100	hs_setmar_chip_ip_6_bl2_50_5_200.bed_narrowPeak2149
9	105196850	105197250	hs_setmar_chip_ip_6_bl2_50_5_200.bed_narrowPeak2150
9	106633350	106633650	hs_setmar_chip_ip_6_bl2_50_5_200.bed_narrowPeak2151
9	107086050	107086650	hs_setmar_chip_ip_6_bl2_50_5_200.bed_narrowPeak2152
9	111789950	111790500	hs_setmar_chip_ip_6_bl2_50_5_200.bed_narrowPeak2153
9	113547450	113547800	hs_setmar_chip_ip_6_bl2_50_5_200.bed_narrowPeak2154
9	113567700	113568450	hs_setmar_chip_ip_6_bl2_50_5_200.bed_narrowPeak2155
9	113629700	113630300	hs_setmar_chip_ip_6_bl2_50_5_200.bed_narrowPeak2156
9	114609900	114610300	hs_setmar_chip_ip_6_bl2_50_5_200.bed_narrowPeak2157
9	114774250	114774500	hs_setmar_chip_ip_6_bl2_50_5_200.bed_narrowPeak2158
9	116393450	116393850	hs_setmar_chip_ip_6_bl2_50_5_200.bed_narrowPeak2159
9	117250550	117250850	hs_setmar_chip_ip_6_bl2_50_5_200.bed_narrowPeak2160
9	117680300	117680550	hs_setmar_chip_ip_6_bl2_50_5_200.bed_narrowPeak2161
9	120818500	120819250	hs_setmar_chip_ip_6_bl2_50_5_200.bed_narrowPeak2162
9	122610150	122610600	hs_setmar_chip_ip_6_bl2_50_5_200.bed_narrowPeak2163
9	122614200	122615000	hs_setmar_chip_ip_6_bl2_50_5_200.bed_narrowPeak2164
9	122717850	122718550	hs_setmar_chip_ip_6_bl2_50_5_200.bed_narrowPeak2165
9	124120300	124120750	hs_setmar_chip_ip_6_bl2_50_5_200.bed_narrowPeak2166
9	126035650	126036350	hs_setmar_chip_ip_6_bl2_50_5_200.bed_narrowPeak2167
9	127157900	127158600	hs_setmar_chip_ip_6_bl2_50_5_200.bed_narrowPeak2168
9	129935850	129936100	hs_setmar_chip_ip_6_bl2_50_5_200.bed_narrowPeak2169
9	132673750	132674550	hs_setmar_chip_ip_6_bl2_50_5_200.bed_narrowPeak2170
10	2160350	2160700	hs_setmar_chip_ip_6_bl2_50_5_200.bed_narrowPeak149
10	2176000	2176550	hs_setmar_chip_ip_6_bl2_50_5_200.bed_narrowPeak150
10	4515900	4516550	hs_setmar_chip_ip_6_bl2_50_5_200.bed_narrowPeak151
10	7008700	7008900	hs_setmar_chip_ip_6_bl2_50_5_200.bed_narrowPeak152
10	7428400	7428850	hs_setmar_chip_ip_6_bl2_50_5_200.bed_narrowPeak153
10	9173000	9173550	hs_setmar_chip_ip_6_bl2_50_5_200.bed_narrowPeak154
10	10015400	10015700	hs_setmar_chip_ip_6_bl2_50_5_200.bed_narrowPeak155
10	11802050	11802400	hs_setmar_chip_ip_6_bl2_50_5_200.bed_narrowPeak156
10	11927050	11927650	hs_setmar_chip_ip_6_bl2_50_5_200.bed_narrowPeak157
10	13022350	13022700	hs_setmar_chip_ip_6_bl2_50_5_200.bed_narrowPeak158
10	13534950	13535400	hs_setmar_chip_ip_6_bl2_50_5_200.bed_narrowPeak159
10	14389950	14390450	hs_setmar_chip_ip_6_bl2_50_5_200.bed_narrowPeak160
10	14395850	14396150	hs_setmar_chip_ip_6_bl2_50_5_200.bed_narrowPeak161
10	15427100	15427600	hs_setmar_chip_ip_6_bl2_50_5_200.bed_narrowPeak162
10	15480550	15481050	hs_setmar_chip_ip_6_bl2_50_5_200.bed_narrowPeak163
10	16436000	16436200	hs_setmar_chip_ip_6_bl2_50_5_200.bed_narrowPeak164
10	20066750	20067300	hs_setmar_chip_ip_6_bl2_50_5_200.bed_narrowPeak165
10	23717800	23718500	hs_setmar_chip_ip_6_bl2_50_5_200.bed_narrowPeak166
10	24228250	24228500	hs_setmar_chip_ip_6_bl2_50_5_200.bed_narrowPeak167
10	24879550	24879900	hs_setmar_chip_ip_6_bl2_50_5_200.bed_narrowPeak168
10	25757400	25757700	hs_setmar_chip_ip_6_bl2_50_5_200.bed_narrowPeak169
10	26468200	26469050	hs_setmar_chip_ip_6_bl2_50_5_200.bed_narrowPeak170
10	27636900	27637350	hs_setmar_chip_ip_6_bl2_50_5_200.bed_narrowPeak171
10	28781300	28781750	hs_setmar_chip_ip_6_bl2_50_5_200.bed_narrowPeak172
10	29086150	29086800	hs_setmar_chip_ip_6_bl2_50_5_200.bed_narrowPeak173
10	31266150	31267000	hs_setmar_chip_ip_6_bl2_50_5_200.bed_narrowPeak174
10	31288200	31288700	hs_setmar_chip_ip_6_bl2_50_5_200.bed_narrowPeak175
10	33098150	33099000	hs_setmar_chip_ip_6_bl2_50_5_200.bed_narrowPeak176
10	33430150	33430650	hs_setmar_chip_ip_6_bl2_50_5_200.bed_narrowPeak177
10	33519100	33519600	hs_setmar_chip_ip_6_bl2_50_5_200.bed_narrowPeak178
10	35815250	35815500	hs_setmar_chip_ip_6_bl2_50_5_200.bed_narrowPeak179
10	36927650	36928100	hs_setmar_chip_ip_6_bl2_50_5_200.bed_narrowPeak180
10	46398550	46398900	hs_setmar_chip_ip_6_bl2_50_5_200.bed_narrowPeak181
10	48492600	48493100	hs_setmar_chip_ip_6_bl2_50_5_200.bed_narrowPeak182
10	54849550	54849950	hs_setmar_chip_ip_6_bl2_50_5_200.bed_narrowPeak183
10	55352050	55352300	hs_setmar_chip_ip_6_bl2_50_5_200.bed_narrowPeak184
10	55439350	55439850	hs_setmar_chip_ip_6_bl2_50_5_200.bed_narrowPeak185
10	55999850	56000100	hs_setmar_chip_ip_6_bl2_50_5_200.bed_narrowPeak186
10	56063600	56064000	hs_setmar_chip_ip_6_bl2_50_5_200.bed_narrowPeak187
10	61178850	61179450	hs_setmar_chip_ip_6_bl2_50_5_200.bed_narrowPeak188
10	61926500	61927250	hs_setmar_chip_ip_6_bl2_50_5_200.bed_narrowPeak189
10	61984850	61985700	hs_setmar_chip_ip_6_bl2_50_5_200.bed_narrowPeak190
10	65168500	65168700	hs_setmar_chip_ip_6_bl2_50_5_200.bed_narrowPeak191
10	65324200	65324400	hs_setmar_chip_ip_6_bl2_50_5_200.bed_narrowPeak192
10	66497250	66497450	hs_setmar_chip_ip_6_bl2_50_5_200.bed_narrowPeak193
10	66629050	66629800	hs_setmar_chip_ip_6_bl2_50_5_200.bed_narrowPeak194
10	68031350	68031650	hs_setmar_chip_ip_6_bl2_50_5_200.bed_narrowPeak195
10	68633350	68633850	hs_setmar_chip_ip_6_bl2_50_5_200.bed_narrowPeak196
10	69812400	69813000	hs_setmar_chip_ip_6_bl2_50_5_200.bed_narrowPeak197
10	74978800	74979250	hs_setmar_chip_ip_6_bl2_50_5_200.bed_narrowPeak198
10	78037900	78038400	hs_setmar_chip_ip_6_bl2_50_5_200.bed_narrowPeak199
10	78395000	78395850	hs_setmar_chip_ip_6_bl2_50_5_200.bed_narrowPeak200
10	78750100	78751150	hs_setmar_chip_ip_6_bl2_50_5_200.bed_narrowPeak201
10	80603350	80603600	hs_setmar_chip_ip_6_bl2_50_5_200.bed_narrowPeak202
10	84616200	84616500	hs_setmar_chip_ip_6_bl2_50_5_200.bed_narrowPeak203
10	84636450	84636950	hs_setmar_chip_ip_6_bl2_50_5_200.bed_narrowPeak204
10	85157150	85157700	hs_setmar_chip_ip_6_bl2_50_5_200.bed_narrowPeak205
10	88965850	88966300	hs_setmar_chip_ip_6_bl2_50_5_200.bed_narrowPeak206
10	89795200	89795800	hs_setmar_chip_ip_6_bl2_50_5_200.bed_narrowPeak207
10	91178600	91179000	hs_setmar_chip_ip_6_bl2_50_5_200.bed_narrowPeak208
10	91619150	91619400	hs_setmar_chip_ip_6_bl2_50_5_200.bed_narrowPeak209
10	91705850	91706450	hs_setmar_chip_ip_6_bl2_50_5_200.bed_narrowPeak210
10	93549250	93549900	hs_setmar_chip_ip_6_bl2_50_5_200.bed_narrowPeak211
10	93608250	93608950	hs_setmar_chip_ip_6_bl2_50_5_200.bed_narrowPeak212
10	95638250	95638700	hs_setmar_chip_ip_6_bl2_50_5_200.bed_narrowPeak213
10	101041700	101042200	hs_setmar_chip_ip_6_bl2_50_5_200.bed_narrowPeak214
10	107806850	107807250	hs_setmar_chip_ip_6_bl2_50_5_200.bed_narrowPeak215
10	108703650	108704200	hs_setmar_chip_ip_6_bl2_50_5_200.bed_narrowPeak216
10	110432300	110432600	hs_setmar_chip_ip_6_bl2_50_5_200.bed_narrowPeak217
10	113724250	113724800	hs_setmar_chip_ip_6_bl2_50_5_200.bed_narrowPeak218
10	114725400	114725800	hs_setmar_chip_ip_6_bl2_50_5_200.bed_narrowPeak219
10	115628500	115629150	hs_setmar_chip_ip_6_bl2_50_5_200.bed_narrowPeak220
10	115745500	115746000	hs_setmar_chip_ip_6_bl2_50_5_200.bed_narrowPeak221
10	116583800	116584250	hs_setmar_chip_ip_6_bl2_50_5_200.bed_narrowPeak222
10	119005650	119006100	hs_setmar_chip_ip_6_bl2_50_5_200.bed_narrowPeak223
10	119020250	119020800	hs_setmar_chip_ip_6_bl2_50_5_200.bed_narrowPeak224
10	120556500	120557200	hs_setmar_chip_ip_6_bl2_50_5_200.bed_narrowPeak225
10	120873900	120874400	hs_setmar_chip_ip_6_bl2_50_5_200.bed_narrowPeak226
10	123215900	123216400	hs_setmar_chip_ip_6_bl2_50_5_200.bed_narrowPeak227
10	125842700	125843300	hs_setmar_chip_ip_6_bl2_50_5_200.bed_narrowPeak228
10	126556700	126557300	hs_setmar_chip_ip_6_bl2_50_5_200.bed_narrowPeak229
10	128593300	128593750	hs_setmar_chip_ip_6_bl2_50_5_200.bed_narrowPeak230
10	129382700	129383400	hs_setmar_chip_ip_6_bl2_50_5_200.bed_narrowPeak231
10	129924900	129925200	hs_setmar_chip_ip_6_bl2_50_5_200.bed_narrowPeak232
10	131676400	131676950	hs_setmar_chip_ip_6_bl2_50_5_200.bed_narrowPeak233
11	286450	286650	hs_setmar_chip_ip_6_bl2_50_5_200.bed_narrowPeak234
11	1719850	1720050	hs_setmar_chip_ip_6_bl2_50_5_200.bed_narrowPeak235
11	3557100	3557700	hs_setmar_chip_ip_6_bl2_50_5_200.bed_narrowPeak236
11	6089450	6089700	hs_setmar_chip_ip_6_bl2_50_5_200.bed_narrowPeak237
11	6989200	6989400	hs_setmar_chip_ip_6_bl2_50_5_200.bed_narrowPeak238
11	10883800	10884150	hs_setmar_chip_ip_6_bl2_50_5_200.bed_narrowPeak239
11	14520600	14521100	hs_setmar_chip_ip_6_bl2_50_5_200.bed_narrowPeak240
11	17007700	17008250	hs_setmar_chip_ip_6_bl2_50_5_200.bed_narrowPeak241
11	19092100	19092950	hs_setmar_chip_ip_6_bl2_50_5_200.bed_narrowPeak242
11	22769450	22770300	hs_setmar_chip_ip_6_bl2_50_5_200.bed_narrowPeak243
11	23099700	23100150	hs_setmar_chip_ip_6_bl2_50_5_200.bed_narrowPeak244
11	24648750	24648950	hs_setmar_chip_ip_6_bl2_50_5_200.bed_narrowPeak245
11	26616150	26616500	hs_setmar_chip_ip_6_bl2_50_5_200.bed_narrowPeak246
11	27059050	27059600	hs_setmar_chip_ip_6_bl2_50_5_200.bed_narrowPeak247
11	28018500	28019050	hs_setmar_chip_ip_6_bl2_50_5_200.bed_narrowPeak248
11	28578750	28579300	hs_setmar_chip_ip_6_bl2_50_5_200.bed_narrowPeak249
11	29434200	29434450	hs_setmar_chip_ip_6_bl2_50_5_200.bed_narrowPeak250
11	29555200	29555500	hs_setmar_chip_ip_6_bl2_50_5_200.bed_narrowPeak251
11	30284750	30285250	hs_setmar_chip_ip_6_bl2_50_5_200.bed_narrowPeak252
11	31589850	31590250	hs_setmar_chip_ip_6_bl2_50_5_200.bed_narrowPeak253
11	31869150	31869450	hs_setmar_chip_ip_6_bl2_50_5_200.bed_narrowPeak254
11	32113650	32114450	hs_setmar_chip_ip_6_bl2_50_5_200.bed_narrowPeak255
11	33452350	33452850	hs_setmar_chip_ip_6_bl2_50_5_200.bed_narrowPeak256
11	33963800	33964150	hs_setmar_chip_ip_6_bl2_50_5_200.bed_narrowPeak257
11	34365250	34365450	hs_setmar_chip_ip_6_bl2_50_5_200.bed_narrowPeak258
11	35126550	35126750	hs_setmar_chip_ip_6_bl2_50_5_200.bed_narrowPeak259
11	37481250	37481550	hs_setmar_chip_ip_6_bl2_50_5_200.bed_narrowPeak260
11	38573050	38573250	hs_setmar_chip_ip_6_bl2_50_5_200.bed_narrowPeak261
11	40361150	40361900	hs_setmar_chip_ip_6_bl2_50_5_200.bed_narrowPeak262
11	40759300	40759850	hs_setmar_chip_ip_6_bl2_50_5_200.bed_narrowPeak263
11	43501000	43501550	hs_setmar_chip_ip_6_bl2_50_5_200.bed_narrowPeak264
11	45030650	45030900	hs_setmar_chip_ip_6_bl2_50_5_200.bed_narrowPeak265
11	47142150	47142550	hs_setmar_chip_ip_6_bl2_50_5_200.bed_narrowPeak266
11	56429750	56429950	hs_setmar_chip_ip_6_bl2_50_5_200.bed_narrowPeak267
11	57190300	57191200	hs_setmar_chip_ip_6_bl2_50_5_200.bed_narrowPeak268
11	57823750	57824050	hs_setmar_chip_ip_6_bl2_50_5_200.bed_narrowPeak269
11	58268050	58268600	hs_setmar_chip_ip_6_bl2_50_5_200.bed_narrowPeak270
11	60280000	60280400	hs_setmar_chip_ip_6_bl2_50_5_200.bed_narrowPeak271
11	61270100	61270800	hs_setmar_chip_ip_6_bl2_50_5_200.bed_narrowPeak272
11	62070600	62070850	hs_setmar_chip_ip_6_bl2_50_5_200.bed_narrowPeak273
11	62233200	62233550	hs_setmar_chip_ip_6_bl2_50_5_200.bed_narrowPeak274
11	62964300	62964550	hs_setmar_chip_ip_6_bl2_50_5_200.bed_narrowPeak275
11	69030950	69031350	hs_setmar_chip_ip_6_bl2_50_5_200.bed_narrowPeak276
11	69350050	69350250	hs_setmar_chip_ip_6_bl2_50_5_200.bed_narrowPeak277
11	69724900	69725350	hs_setmar_chip_ip_6_bl2_50_5_200.bed_narrowPeak278
11	69906700	69907250	hs_setmar_chip_ip_6_bl2_50_5_200.bed_narrowPeak279
11	71662350	71662750	hs_setmar_chip_ip_6_bl2_50_5_200.bed_narrowPeak280
11	74568100	74568650	hs_setmar_chip_ip_6_bl2_50_5_200.bed_narrowPeak281
11	74951900	74952700	hs_setmar_chip_ip_6_bl2_50_5_200.bed_narrowPeak282
11	76530300	76530950	hs_setmar_chip_ip_6_bl2_50_5_200.bed_narrowPeak283
11	76694800	76695250	hs_setmar_chip_ip_6_bl2_50_5_200.bed_narrowPeak284
11	76878100	76878450	hs_setmar_chip_ip_6_bl2_50_5_200.bed_narrowPeak285
11	77658100	77658300	hs_setmar_chip_ip_6_bl2_50_5_200.bed_narrowPeak286
11	79315550	79316250	hs_setmar_chip_ip_6_bl2_50_5_200.bed_narrowPeak287
11	81243500	81243700	hs_setmar_chip_ip_6_bl2_50_5_200.bed_narrowPeak288
11	81542400	81542800	hs_setmar_chip_ip_6_bl2_50_5_200.bed_narrowPeak289
11	83881000	83881300	hs_setmar_chip_ip_6_bl2_50_5_200.bed_narrowPeak290
11	85438150	85438850	hs_setmar_chip_ip_6_bl2_50_5_200.bed_narrowPeak291
11	85492000	85492450	hs_setmar_chip_ip_6_bl2_50_5_200.bed_narrowPeak292
11	86583100	86583550	hs_setmar_chip_ip_6_bl2_50_5_200.bed_narrowPeak293
11	87088800	87089250	hs_setmar_chip_ip_6_bl2_50_5_200.bed_narrowPeak294
11	92319850	92320450	hs_setmar_chip_ip_6_bl2_50_5_200.bed_narrowPeak295
11	93299800	93300350	hs_setmar_chip_ip_6_bl2_50_5_200.bed_narrowPeak296
11	93407550	93408250	hs_setmar_chip_ip_6_bl2_50_5_200.bed_narrowPeak297
11	94084600	94085250	hs_setmar_chip_ip_6_bl2_50_5_200.bed_narrowPeak298
11	94246400	94246850	hs_setmar_chip_ip_6_bl2_50_5_200.bed_narrowPeak299
11	95838350	95838900	hs_setmar_chip_ip_6_bl2_50_5_200.bed_narrowPeak300
11	95990650	95991100	hs_setmar_chip_ip_6_bl2_50_5_200.bed_narrowPeak301
11	97724450	97724650	hs_setmar_chip_ip_6_bl2_50_5_200.bed_narrowPeak302
11	97885200	97885450	hs_setmar_chip_ip_6_bl2_50_5_200.bed_narrowPeak303
11	98039100	98039400	hs_setmar_chip_ip_6_bl2_50_5_200.bed_narrowPeak304
11	98536900	98537250	hs_setmar_chip_ip_6_bl2_50_5_200.bed_narrowPeak305
11	103108250	103108800	hs_setmar_chip_ip_6_bl2_50_5_200.bed_narrowPeak306
11	103353400	103353750	hs_setmar_chip_ip_6_bl2_50_5_200.bed_narrowPeak307
11	103394550	103394900	hs_setmar_chip_ip_6_bl2_50_5_200.bed_narrowPeak308
11	104814350	104815050	hs_setmar_chip_ip_6_bl2_50_5_200.bed_narrowPeak309
11	106139000	106139200	hs_setmar_chip_ip_6_bl2_50_5_200.bed_narrowPeak310
11	107668700	107669150	hs_setmar_chip_ip_6_bl2_50_5_200.bed_narrowPeak311
11	108010000	108010500	hs_setmar_chip_ip_6_bl2_50_5_200.bed_narrowPeak312
11	108469250	108469550	hs_setmar_chip_ip_6_bl2_50_5_200.bed_narrowPeak313
11	112783400	112783800	hs_setmar_chip_ip_6_bl2_50_5_200.bed_narrowPeak314
11	113731400	113731850	hs_setmar_chip_ip_6_bl2_50_5_200.bed_narrowPeak315
11	116951100	116951900	hs_setmar_chip_ip_6_bl2_50_5_200.bed_narrowPeak316
11	118486050	118486300	hs_setmar_chip_ip_6_bl2_50_5_200.bed_narrowPeak317
11	120022600	120022900	hs_setmar_chip_ip_6_bl2_50_5_200.bed_narrowPeak318
11	120582250	120582950	hs_setmar_chip_ip_6_bl2_50_5_200.bed_narrowPeak319
11	123880950	123881400	hs_setmar_chip_ip_6_bl2_50_5_200.bed_narrowPeak320
11	126771500	126771700	hs_setmar_chip_ip_6_bl2_50_5_200.bed_narrowPeak321
11	128667250	128667700	hs_setmar_chip_ip_6_bl2_50_5_200.bed_narrowPeak322
12	331050	331700	hs_setmar_chip_ip_6_bl2_50_5_200.bed_narrowPeak323
12	3345350	3345550	hs_setmar_chip_ip_6_bl2_50_5_200.bed_narrowPeak324
12	4389450	4389800	hs_setmar_chip_ip_6_bl2_50_5_200.bed_narrowPeak325
12	4889900	4890100	hs_setmar_chip_ip_6_bl2_50_5_200.bed_narrowPeak326
12	5267650	5268000	hs_setmar_chip_ip_6_bl2_50_5_200.bed_narrowPeak327
12	5412850	5413250	hs_setmar_chip_ip_6_bl2_50_5_200.bed_narrowPeak328
12	7612100	7612400	hs_setmar_chip_ip_6_bl2_50_5_200.bed_narrowPeak329
12	8589050	8589650	hs_setmar_chip_ip_6_bl2_50_5_200.bed_narrowPeak330
12	9796750	9797300	hs_setmar_chip_ip_6_bl2_50_5_200.bed_narrowPeak331
12	10114600	10115100	hs_setmar_chip_ip_6_bl2_50_5_200.bed_narrowPeak332
12	11976850	11977550	hs_setmar_chip_ip_6_bl2_50_5_200.bed_narrowPeak333
12	12145000	12145200	hs_setmar_chip_ip_6_bl2_50_5_200.bed_narrowPeak334
12	12678450	12679150	hs_setmar_chip_ip_6_bl2_50_5_200.bed_narrowPeak335
12	13587750	13588100	hs_setmar_chip_ip_6_bl2_50_5_200.bed_narrowPeak336
12	16387900	16388350	hs_setmar_chip_ip_6_bl2_50_5_200.bed_narrowPeak337
12	16403150	16403800	hs_setmar_chip_ip_6_bl2_50_5_200.bed_narrowPeak338
12	17276600	17276800	hs_setmar_chip_ip_6_bl2_50_5_200.bed_narrowPeak339
12	19821050	19821650	hs_setmar_chip_ip_6_bl2_50_5_200.bed_narrowPeak340
12	25148950	25149450	hs_setmar_chip_ip_6_bl2_50_5_200.bed_narrowPeak341
12	25445200	25445800	hs_setmar_chip_ip_6_bl2_50_5_200.bed_narrowPeak342
12	26462100	26462700	hs_setmar_chip_ip_6_bl2_50_5_200.bed_narrowPeak343
12	27542150	27542650	hs_setmar_chip_ip_6_bl2_50_5_200.bed_narrowPeak344
12	29073950	29074600	hs_setmar_chip_ip_6_bl2_50_5_200.bed_narrowPeak345
12	33041350	33042150	hs_setmar_chip_ip_6_bl2_50_5_200.bed_narrowPeak346
12	33412300	33412850	hs_setmar_chip_ip_6_bl2_50_5_200.bed_narrowPeak347
12	38655000	38655300	hs_setmar_chip_ip_6_bl2_50_5_200.bed_narrowPeak348
12	39135600	39135850	hs_setmar_chip_ip_6_bl2_50_5_200.bed_narrowPeak349
12	39914400	39914800	hs_setmar_chip_ip_6_bl2_50_5_200.bed_narrowPeak350
12	40492050	40492850	hs_setmar_chip_ip_6_bl2_50_5_200.bed_narrowPeak351
12	43058850	43059200	hs_setmar_chip_ip_6_bl2_50_5_200.bed_narrowPeak352
12	43983300	43983500	hs_setmar_chip_ip_6_bl2_50_5_200.bed_narrowPeak353
12	46386150	46386700	hs_setmar_chip_ip_6_bl2_50_5_200.bed_narrowPeak354
12	47559400	47559850	hs_setmar_chip_ip_6_bl2_50_5_200.bed_narrowPeak355
12	51049700	51050200	hs_setmar_chip_ip_6_bl2_50_5_200.bed_narrowPeak356
12	51414950	51415350	hs_setmar_chip_ip_6_bl2_50_5_200.bed_narrowPeak357
12	51796900	51797150	hs_setmar_chip_ip_6_bl2_50_5_200.bed_narrowPeak358
12	55554650	55555300	hs_setmar_chip_ip_6_bl2_50_5_200.bed_narrowPeak359
12	58213650	58214250	hs_setmar_chip_ip_6_bl2_50_5_200.bed_narrowPeak360
12	58321250	58321550	hs_setmar_chip_ip_6_bl2_50_5_200.bed_narrowPeak361
12	59872300	59872550	hs_setmar_chip_ip_6_bl2_50_5_200.bed_narrowPeak362
12	60472250	60472800	hs_setmar_chip_ip_6_bl2_50_5_200.bed_narrowPeak363
12	62688150	62688600	hs_setmar_chip_ip_6_bl2_50_5_200.bed_narrowPeak364
12	63073000	63073250	hs_setmar_chip_ip_6_bl2_50_5_200.bed_narrowPeak365
12	63524000	63524200	hs_setmar_chip_ip_6_bl2_50_5_200.bed_narrowPeak366
12	64102000	64102350	hs_setmar_chip_ip_6_bl2_50_5_200.bed_narrowPeak367
12	64158600	64159000	hs_setmar_chip_ip_6_bl2_50_5_200.bed_narrowPeak368
12	64622200	64622950	hs_setmar_chip_ip_6_bl2_50_5_200.bed_narrowPeak369
12	67700400	67700850	hs_setmar_chip_ip_6_bl2_50_5_200.bed_narrowPeak370
12	69163450	69164350	hs_setmar_chip_ip_6_bl2_50_5_200.bed_narrowPeak371
12	71874050	71874350	hs_setmar_chip_ip_6_bl2_50_5_200.bed_narrowPeak372
12	71965450	71965850	hs_setmar_chip_ip_6_bl2_50_5_200.bed_narrowPeak373
12	75093800	75094100	hs_setmar_chip_ip_6_bl2_50_5_200.bed_narrowPeak374
12	76909050	76909450	hs_setmar_chip_ip_6_bl2_50_5_200.bed_narrowPeak375
12	78597400	78597650	hs_setmar_chip_ip_6_bl2_50_5_200.bed_narrowPeak376
12	80929000	80929350	hs_setmar_chip_ip_6_bl2_50_5_200.bed_narrowPeak377
12	81379650	81380050	hs_setmar_chip_ip_6_bl2_50_5_200.bed_narrowPeak378
12	81875150	81875550	hs_setmar_chip_ip_6_bl2_50_5_200.bed_narrowPeak379
12	82012050	82012750	hs_setmar_chip_ip_6_bl2_50_5_200.bed_narrowPeak380
12	84757250	84757950	hs_setmar_chip_ip_6_bl2_50_5_200.bed_narrowPeak381
12	85879850	85880200	hs_setmar_chip_ip_6_bl2_50_5_200.bed_narrowPeak382
12	85934400	85934950	hs_setmar_chip_ip_6_bl2_50_5_200.bed_narrowPeak383
12	86015050	86015550	hs_setmar_chip_ip_6_bl2_50_5_200.bed_narrowPeak384
12	88241900	88242450	hs_setmar_chip_ip_6_bl2_50_5_200.bed_narrowPeak385
12	88948750	88949050	hs_setmar_chip_ip_6_bl2_50_5_200.bed_narrowPeak386
12	90921300	90921700	hs_setmar_chip_ip_6_bl2_50_5_200.bed_narrowPeak387
12	92247200	92247600	hs_setmar_chip_ip_6_bl2_50_5_200.bed_narrowPeak388
12	92718000	92718650	hs_setmar_chip_ip_6_bl2_50_5_200.bed_narrowPeak389
12	92752900	92753200	hs_setmar_chip_ip_6_bl2_50_5_200.bed_narrowPeak390
12	93097000	93097700	hs_setmar_chip_ip_6_bl2_50_5_200.bed_narrowPeak391
12	95435500	95435700	hs_setmar_chip_ip_6_bl2_50_5_200.bed_narrowPeak392
12	98357900	98358800	hs_setmar_chip_ip_6_bl2_50_5_200.bed_narrowPeak393
12	99883700	99884500	hs_setmar_chip_ip_6_bl2_50_5_200.bed_narrowPeak394
12	100073400	100073650	hs_setmar_chip_ip_6_bl2_50_5_200.bed_narrowPeak395
12	102926350	102926650	hs_setmar_chip_ip_6_bl2_50_5_200.bed_narrowPeak396
12	103200700	103200900	hs_setmar_chip_ip_6_bl2_50_5_200.bed_narrowPeak397
12	103503750	103504150	hs_setmar_chip_ip_6_bl2_50_5_200.bed_narrowPeak398
12	104559750	104560100	hs_setmar_chip_ip_6_bl2_50_5_200.bed_narrowPeak399
12	104951500	104952150	hs_setmar_chip_ip_6_bl2_50_5_200.bed_narrowPeak400
12	104965950	104966250	hs_setmar_chip_ip_6_bl2_50_5_200.bed_narrowPeak401
12	105279200	105279550	hs_setmar_chip_ip_6_bl2_50_5_200.bed_narrowPeak402
12	105400200	105400450	hs_setmar_chip_ip_6_bl2_50_5_200.bed_narrowPeak403
12	108732800	108733050	hs_setmar_chip_ip_6_bl2_50_5_200.bed_narrowPeak404
12	108862500	108863050	hs_setmar_chip_ip_6_bl2_50_5_200.bed_narrowPeak405
12	109859800	109860150	hs_setmar_chip_ip_6_bl2_50_5_200.bed_narrowPeak406
12	109981600	109981950	hs_setmar_chip_ip_6_bl2_50_5_200.bed_narrowPeak407
12	111344750	111345050	hs_setmar_chip_ip_6_bl2_50_5_200.bed_narrowPeak408
12	115526900	115527300	hs_setmar_chip_ip_6_bl2_50_5_200.bed_narrowPeak409
12	116066250	116066800	hs_setmar_chip_ip_6_bl2_50_5_200.bed_narrowPeak410
12	116500250	116500700	hs_setmar_chip_ip_6_bl2_50_5_200.bed_narrowPeak411
12	116890800	116891650	hs_setmar_chip_ip_6_bl2_50_5_200.bed_narrowPeak412
12	117278150	117278500	hs_setmar_chip_ip_6_bl2_50_5_200.bed_narrowPeak413
12	117948750	117949400	hs_setmar_chip_ip_6_bl2_50_5_200.bed_narrowPeak414
12	119422600	119423150	hs_setmar_chip_ip_6_bl2_50_5_200.bed_narrowPeak415
12	122807950	122808650	hs_setmar_chip_ip_6_bl2_50_5_200.bed_narrowPeak416
12	124584400	124584750	hs_setmar_chip_ip_6_bl2_50_5_200.bed_narrowPeak417
12	124718300	124718900	hs_setmar_chip_ip_6_bl2_50_5_200.bed_narrowPeak418
12	125256300	125257100	hs_setmar_chip_ip_6_bl2_50_5_200.bed_narrowPeak419
12	132762200	132762950	hs_setmar_chip_ip_6_bl2_50_5_200.bed_narrowPeak420
13	19982400	19982950	hs_setmar_chip_ip_6_bl2_50_5_200.bed_narrowPeak421
13	25246350	25246800	hs_setmar_chip_ip_6_bl2_50_5_200.bed_narrowPeak422
13	26410050	26410600	hs_setmar_chip_ip_6_bl2_50_5_200.bed_narrowPeak423
13	28202700	28203250	hs_setmar_chip_ip_6_bl2_50_5_200.bed_narrowPeak424
13	29081300	29081900	hs_setmar_chip_ip_6_bl2_50_5_200.bed_narrowPeak425
13	30206300	30207000	hs_setmar_chip_ip_6_bl2_50_5_200.bed_narrowPeak426
13	33336800	33337250	hs_setmar_chip_ip_6_bl2_50_5_200.bed_narrowPeak427
13	33753250	33753700	hs_setmar_chip_ip_6_bl2_50_5_200.bed_narrowPeak428
13	33911750	33912250	hs_setmar_chip_ip_6_bl2_50_5_200.bed_narrowPeak429
13	34537500	34538150	hs_setmar_chip_ip_6_bl2_50_5_200.bed_narrowPeak430
13	35858500	35858750	hs_setmar_chip_ip_6_bl2_50_5_200.bed_narrowPeak431
13	36728350	36729000	hs_setmar_chip_ip_6_bl2_50_5_200.bed_narrowPeak432
13	41972700	41973450	hs_setmar_chip_ip_6_bl2_50_5_200.bed_narrowPeak433
13	42763300	42763600	hs_setmar_chip_ip_6_bl2_50_5_200.bed_narrowPeak434
13	43878100	43878400	hs_setmar_chip_ip_6_bl2_50_5_200.bed_narrowPeak435
13	44836350	44836700	hs_setmar_chip_ip_6_bl2_50_5_200.bed_narrowPeak436
13	46091200	46091450	hs_setmar_chip_ip_6_bl2_50_5_200.bed_narrowPeak437
13	47622800	47623050	hs_setmar_chip_ip_6_bl2_50_5_200.bed_narrowPeak438
13	47719000	47719700	hs_setmar_chip_ip_6_bl2_50_5_200.bed_narrowPeak439
13	47966150	47966900	hs_setmar_chip_ip_6_bl2_50_5_200.bed_narrowPeak440
13	48584150	48584700	hs_setmar_chip_ip_6_bl2_50_5_200.bed_narrowPeak441
13	48930050	48930300	hs_setmar_chip_ip_6_bl2_50_5_200.bed_narrowPeak442
13	50337700	50338100	hs_setmar_chip_ip_6_bl2_50_5_200.bed_narrowPeak443
13	51488100	51488350	hs_setmar_chip_ip_6_bl2_50_5_200.bed_narrowPeak444
13	54805650	54806300	hs_setmar_chip_ip_6_bl2_50_5_200.bed_narrowPeak445
13	57449200	57449750	hs_setmar_chip_ip_6_bl2_50_5_200.bed_narrowPeak446
13	59500950	59501500	hs_setmar_chip_ip_6_bl2_50_5_200.bed_narrowPeak447
13	60222200	60222850	hs_setmar_chip_ip_6_bl2_50_5_200.bed_narrowPeak448
13	60452350	60453050	hs_setmar_chip_ip_6_bl2_50_5_200.bed_narrowPeak449
13	61760100	61760500	hs_setmar_chip_ip_6_bl2_50_5_200.bed_narrowPeak450
13	61952900	61953200	hs_setmar_chip_ip_6_bl2_50_5_200.bed_narrowPeak451
13	62830400	62830650	hs_setmar_chip_ip_6_bl2_50_5_200.bed_narrowPeak452
13	63189750	63190100	hs_setmar_chip_ip_6_bl2_50_5_200.bed_narrowPeak453
13	64108300	64108650	hs_setmar_chip_ip_6_bl2_50_5_200.bed_narrowPeak454
13	64259550	64259900	hs_setmar_chip_ip_6_bl2_50_5_200.bed_narrowPeak455
13	65410800	65411050	hs_setmar_chip_ip_6_bl2_50_5_200.bed_narrowPeak456
13	65863950	65864500	hs_setmar_chip_ip_6_bl2_50_5_200.bed_narrowPeak457
13	66791300	66791650	hs_setmar_chip_ip_6_bl2_50_5_200.bed_narrowPeak458
13	68820750	68821050	hs_setmar_chip_ip_6_bl2_50_5_200.bed_narrowPeak459
13	69328700	69329150	hs_setmar_chip_ip_6_bl2_50_5_200.bed_narrowPeak460
13	73580200	73580750	hs_setmar_chip_ip_6_bl2_50_5_200.bed_narrowPeak461
13	75511200	75512050	hs_setmar_chip_ip_6_bl2_50_5_200.bed_narrowPeak462
13	77378950	77379500	hs_setmar_chip_ip_6_bl2_50_5_200.bed_narrowPeak463
13	79495300	79495750	hs_setmar_chip_ip_6_bl2_50_5_200.bed_narrowPeak464
13	81983900	81984150	hs_setmar_chip_ip_6_bl2_50_5_200.bed_narrowPeak465
13	82831050	82831250	hs_setmar_chip_ip_6_bl2_50_5_200.bed_narrowPeak466
13	87730750	87731400	hs_setmar_chip_ip_6_bl2_50_5_200.bed_narrowPeak467
13	88691500	88691850	hs_setmar_chip_ip_6_bl2_50_5_200.bed_narrowPeak468
13	88965800	88966200	hs_setmar_chip_ip_6_bl2_50_5_200.bed_narrowPeak469
13	90797350	90797950	hs_setmar_chip_ip_6_bl2_50_5_200.bed_narrowPeak470
13	91882750	91883100	hs_setmar_chip_ip_6_bl2_50_5_200.bed_narrowPeak471
13	94610600	94610850	hs_setmar_chip_ip_6_bl2_50_5_200.bed_narrowPeak472
13	95570950	95571350	hs_setmar_chip_ip_6_bl2_50_5_200.bed_narrowPeak473
13	98274250	98274650	hs_setmar_chip_ip_6_bl2_50_5_200.bed_narrowPeak474
13	98717550	98718550	hs_setmar_chip_ip_6_bl2_50_5_200.bed_narrowPeak475
13	98744400	98745150	hs_setmar_chip_ip_6_bl2_50_5_200.bed_narrowPeak476
13	99090800	99091650	hs_setmar_chip_ip_6_bl2_50_5_200.bed_narrowPeak477
13	99215850	99216200	hs_setmar_chip_ip_6_bl2_50_5_200.bed_narrowPeak478
13	99315850	99316050	hs_setmar_chip_ip_6_bl2_50_5_200.bed_narrowPeak479
13	105217800	105218200	hs_setmar_chip_ip_6_bl2_50_5_200.bed_narrowPeak480
13	105497950	105498300	hs_setmar_chip_ip_6_bl2_50_5_200.bed_narrowPeak481
13	106128300	106128650	hs_setmar_chip_ip_6_bl2_50_5_200.bed_narrowPeak482
13	106211050	106211250	hs_setmar_chip_ip_6_bl2_50_5_200.bed_narrowPeak483
13	106574800	106575050	hs_setmar_chip_ip_6_bl2_50_5_200.bed_narrowPeak484
13	107331200	107331800	hs_setmar_chip_ip_6_bl2_50_5_200.bed_narrowPeak485
13	109351050	109351700	hs_setmar_chip_ip_6_bl2_50_5_200.bed_narrowPeak486
13	110065550	110066000	hs_setmar_chip_ip_6_bl2_50_5_200.bed_narrowPeak487
13	110605050	110605600	hs_setmar_chip_ip_6_bl2_50_5_200.bed_narrowPeak488
13	111392450	111392750	hs_setmar_chip_ip_6_bl2_50_5_200.bed_narrowPeak489
13	111894350	111894950	hs_setmar_chip_ip_6_bl2_50_5_200.bed_narrowPeak490
13	114244200	114244850	hs_setmar_chip_ip_6_bl2_50_5_200.bed_narrowPeak491
14	20091850	20092600	hs_setmar_chip_ip_6_bl2_50_5_200.bed_narrowPeak492
14	20274550	20274950	hs_setmar_chip_ip_6_bl2_50_5_200.bed_narrowPeak493
14	21227300	21227750	hs_setmar_chip_ip_6_bl2_50_5_200.bed_narrowPeak494
14	21880250	21880800	hs_setmar_chip_ip_6_bl2_50_5_200.bed_narrowPeak495
14	22640650	22640850	hs_setmar_chip_ip_6_bl2_50_5_200.bed_narrowPeak496
14	24681100	24681300	hs_setmar_chip_ip_6_bl2_50_5_200.bed_narrowPeak497
14	25864150	25864550	hs_setmar_chip_ip_6_bl2_50_5_200.bed_narrowPeak498
14	27957700	27958100	hs_setmar_chip_ip_6_bl2_50_5_200.bed_narrowPeak499
14	29705150	29705550	hs_setmar_chip_ip_6_bl2_50_5_200.bed_narrowPeak500
14	30893250	30893600	hs_setmar_chip_ip_6_bl2_50_5_200.bed_narrowPeak501
14	32164050	32164350	hs_setmar_chip_ip_6_bl2_50_5_200.bed_narrowPeak502
14	33960900	33961650	hs_setmar_chip_ip_6_bl2_50_5_200.bed_narrowPeak503
14	35957450	35958000	hs_setmar_chip_ip_6_bl2_50_5_200.bed_narrowPeak504
14	38327950	38328350	hs_setmar_chip_ip_6_bl2_50_5_200.bed_narrowPeak505
14	38759600	38759950	hs_setmar_chip_ip_6_bl2_50_5_200.bed_narrowPeak506
14	42300700	42300900	hs_setmar_chip_ip_6_bl2_50_5_200.bed_narrowPeak507
14	43887400	43888100	hs_setmar_chip_ip_6_bl2_50_5_200.bed_narrowPeak508
14	46520550	46520900	hs_setmar_chip_ip_6_bl2_50_5_200.bed_narrowPeak509
14	46520950	46521200	hs_setmar_chip_ip_6_bl2_50_5_200.bed_narrowPeak510
14	47570150	47570550	hs_setmar_chip_ip_6_bl2_50_5_200.bed_narrowPeak511
14	52748400	52748800	hs_setmar_chip_ip_6_bl2_50_5_200.bed_narrowPeak512
14	53026600	53027350	hs_setmar_chip_ip_6_bl2_50_5_200.bed_narrowPeak513
14	55399750	55400300	hs_setmar_chip_ip_6_bl2_50_5_200.bed_narrowPeak514
14	56075300	56075750	hs_setmar_chip_ip_6_bl2_50_5_200.bed_narrowPeak515
14	56824100	56824400	hs_setmar_chip_ip_6_bl2_50_5_200.bed_narrowPeak516
14	57984950	57985250	hs_setmar_chip_ip_6_bl2_50_5_200.bed_narrowPeak517
14	58199150	58199650	hs_setmar_chip_ip_6_bl2_50_5_200.bed_narrowPeak518
14	58770950	58771400	hs_setmar_chip_ip_6_bl2_50_5_200.bed_narrowPeak519
14	59037400	59038250	hs_setmar_chip_ip_6_bl2_50_5_200.bed_narrowPeak520
14	61227500	61227950	hs_setmar_chip_ip_6_bl2_50_5_200.bed_narrowPeak521
14	61905200	61905550	hs_setmar_chip_ip_6_bl2_50_5_200.bed_narrowPeak522
14	62410400	62410950	hs_setmar_chip_ip_6_bl2_50_5_200.bed_narrowPeak523
14	62632750	62633300	hs_setmar_chip_ip_6_bl2_50_5_200.bed_narrowPeak524
14	62868250	62868700	hs_setmar_chip_ip_6_bl2_50_5_200.bed_narrowPeak525
14	63595750	63596100	hs_setmar_chip_ip_6_bl2_50_5_200.bed_narrowPeak526
14	68751500	68751950	hs_setmar_chip_ip_6_bl2_50_5_200.bed_narrowPeak527
14	70405100	70405700	hs_setmar_chip_ip_6_bl2_50_5_200.bed_narrowPeak528
14	70407050	70407250	hs_setmar_chip_ip_6_bl2_50_5_200.bed_narrowPeak529
14	70413100	70413700	hs_setmar_chip_ip_6_bl2_50_5_200.bed_narrowPeak530
14	72634350	72634950	hs_setmar_chip_ip_6_bl2_50_5_200.bed_narrowPeak531
14	73449000	73449400	hs_setmar_chip_ip_6_bl2_50_5_200.bed_narrowPeak532
14	74255950	74256350	hs_setmar_chip_ip_6_bl2_50_5_200.bed_narrowPeak533
14	74771150	74771800	hs_setmar_chip_ip_6_bl2_50_5_200.bed_narrowPeak534
14	75388300	75388700	hs_setmar_chip_ip_6_bl2_50_5_200.bed_narrowPeak535
14	77607200	77607600	hs_setmar_chip_ip_6_bl2_50_5_200.bed_narrowPeak536
14	78617300	78618300	hs_setmar_chip_ip_6_bl2_50_5_200.bed_narrowPeak537
14	80257100	80257550	hs_setmar_chip_ip_6_bl2_50_5_200.bed_narrowPeak538
14	80307300	80307800	hs_setmar_chip_ip_6_bl2_50_5_200.bed_narrowPeak539
14	82365250	82365750	hs_setmar_chip_ip_6_bl2_50_5_200.bed_narrowPeak540
14	83645450	83645750	hs_setmar_chip_ip_6_bl2_50_5_200.bed_narrowPeak541
14	85346850	85347100	hs_setmar_chip_ip_6_bl2_50_5_200.bed_narrowPeak542
14	85756050	85756350	hs_setmar_chip_ip_6_bl2_50_5_200.bed_narrowPeak543
14	89383200	89383700	hs_setmar_chip_ip_6_bl2_50_5_200.bed_narrowPeak544
14	91074600	91074900	hs_setmar_chip_ip_6_bl2_50_5_200.bed_narrowPeak545
14	91587900	91588350	hs_setmar_chip_ip_6_bl2_50_5_200.bed_narrowPeak546
14	91702050	91702600	hs_setmar_chip_ip_6_bl2_50_5_200.bed_narrowPeak547
14	94536900	94537350	hs_setmar_chip_ip_6_bl2_50_5_200.bed_narrowPeak548
14	94960800	94961400	hs_setmar_chip_ip_6_bl2_50_5_200.bed_narrowPeak549
14	95405950	95406400	hs_setmar_chip_ip_6_bl2_50_5_200.bed_narrowPeak550
14	96206100	96207050	hs_setmar_chip_ip_6_bl2_50_5_200.bed_narrowPeak551
14	100413500	100413950	hs_setmar_chip_ip_6_bl2_50_5_200.bed_narrowPeak552
14	101524650	101525150	hs_setmar_chip_ip_6_bl2_50_5_200.bed_narrowPeak553
14	101670750	101671250	hs_setmar_chip_ip_6_bl2_50_5_200.bed_narrowPeak554
14	102879300	102880000	hs_setmar_chip_ip_6_bl2_50_5_200.bed_narrowPeak555
14	104351650	104352400	hs_setmar_chip_ip_6_bl2_50_5_200.bed_narrowPeak556
14	106413250	106413500	hs_setmar_chip_ip_6_bl2_50_5_200.bed_narrowPeak557
15	27016900	27017300	hs_setmar_chip_ip_6_bl2_50_5_200.bed_narrowPeak558
15	32680850	32681550	hs_setmar_chip_ip_6_bl2_50_5_200.bed_narrowPeak559
15	45684650	45685500	hs_setmar_chip_ip_6_bl2_50_5_200.bed_narrowPeak560
15	46504900	46505450	hs_setmar_chip_ip_6_bl2_50_5_200.bed_narrowPeak561
15	46957250	46957800	hs_setmar_chip_ip_6_bl2_50_5_200.bed_narrowPeak562
15	47567900	47568500	hs_setmar_chip_ip_6_bl2_50_5_200.bed_narrowPeak563
15	49118300	49118550	hs_setmar_chip_ip_6_bl2_50_5_200.bed_narrowPeak564
15	51686900	51687550	hs_setmar_chip_ip_6_bl2_50_5_200.bed_narrowPeak565
15	56560900	56561300	hs_setmar_chip_ip_6_bl2_50_5_200.bed_narrowPeak566
15	56959700	56960200	hs_setmar_chip_ip_6_bl2_50_5_200.bed_narrowPeak567
15	57375050	57375550	hs_setmar_chip_ip_6_bl2_50_5_200.bed_narrowPeak568
15	58071450	58071750	hs_setmar_chip_ip_6_bl2_50_5_200.bed_narrowPeak569
15	60276900	60277100	hs_setmar_chip_ip_6_bl2_50_5_200.bed_narrowPeak570
15	60817700	60818700	hs_setmar_chip_ip_6_bl2_50_5_200.bed_narrowPeak571
15	61920500	61920700	hs_setmar_chip_ip_6_bl2_50_5_200.bed_narrowPeak572
15	62045050	62045550	hs_setmar_chip_ip_6_bl2_50_5_200.bed_narrowPeak573
15	62316900	62318000	hs_setmar_chip_ip_6_bl2_50_5_200.bed_narrowPeak574
15	62320650	62321100	hs_setmar_chip_ip_6_bl2_50_5_200.bed_narrowPeak575
15	63001450	63001650	hs_setmar_chip_ip_6_bl2_50_5_200.bed_narrowPeak576
15	63137300	63137500	hs_setmar_chip_ip_6_bl2_50_5_200.bed_narrowPeak577
15	63282050	63282300	hs_setmar_chip_ip_6_bl2_50_5_200.bed_narrowPeak578
15	63346850	63347450	hs_setmar_chip_ip_6_bl2_50_5_200.bed_narrowPeak579
15	63428750	63429000	hs_setmar_chip_ip_6_bl2_50_5_200.bed_narrowPeak580
15	63430300	63430500	hs_setmar_chip_ip_6_bl2_50_5_200.bed_narrowPeak581
15	63454800	63455000	hs_setmar_chip_ip_6_bl2_50_5_200.bed_narrowPeak582
15	63519700	63519900	hs_setmar_chip_ip_6_bl2_50_5_200.bed_narrowPeak583
15	63542500	63542900	hs_setmar_chip_ip_6_bl2_50_5_200.bed_narrowPeak584
15	63543050	63543250	hs_setmar_chip_ip_6_bl2_50_5_200.bed_narrowPeak585
15	63548750	63549050	hs_setmar_chip_ip_6_bl2_50_5_200.bed_narrowPeak586
15	63549150	63549350	hs_setmar_chip_ip_6_bl2_50_5_200.bed_narrowPeak587
15	63554550	63554750	hs_setmar_chip_ip_6_bl2_50_5_200.bed_narrowPeak588
15	63575350	63575550	hs_setmar_chip_ip_6_bl2_50_5_200.bed_narrowPeak589
15	63579600	63579800	hs_setmar_chip_ip_6_bl2_50_5_200.bed_narrowPeak590
15	63667750	63668050	hs_setmar_chip_ip_6_bl2_50_5_200.bed_narrowPeak591
15	63671950	63672300	hs_setmar_chip_ip_6_bl2_50_5_200.bed_narrowPeak592
15	63673050	63673250	hs_setmar_chip_ip_6_bl2_50_5_200.bed_narrowPeak593
15	63673600	63673850	hs_setmar_chip_ip_6_bl2_50_5_200.bed_narrowPeak594
15	63701800	63702050	hs_setmar_chip_ip_6_bl2_50_5_200.bed_narrowPeak595
15	63716900	63717100	hs_setmar_chip_ip_6_bl2_50_5_200.bed_narrowPeak596
15	63733500	63733750	hs_setmar_chip_ip_6_bl2_50_5_200.bed_narrowPeak597
15	63738500	63738750	hs_setmar_chip_ip_6_bl2_50_5_200.bed_narrowPeak598
15	63753000	63753250	hs_setmar_chip_ip_6_bl2_50_5_200.bed_narrowPeak599
15	63753400	63753900	hs_setmar_chip_ip_6_bl2_50_5_200.bed_narrowPeak600
15	63754000	63754250	hs_setmar_chip_ip_6_bl2_50_5_200.bed_narrowPeak601
15	63760750	63760950	hs_setmar_chip_ip_6_bl2_50_5_200.bed_narrowPeak602
15	63810100	63810300	hs_setmar_chip_ip_6_bl2_50_5_200.bed_narrowPeak603
15	63830050	63830250	hs_setmar_chip_ip_6_bl2_50_5_200.bed_narrowPeak604
15	63853350	63853700	hs_setmar_chip_ip_6_bl2_50_5_200.bed_narrowPeak605
15	64055450	64055700	hs_setmar_chip_ip_6_bl2_50_5_200.bed_narrowPeak606
15	64101550	64101750	hs_setmar_chip_ip_6_bl2_50_5_200.bed_narrowPeak607
15	64231600	64231800	hs_setmar_chip_ip_6_bl2_50_5_200.bed_narrowPeak608
15	64258900	64259150	hs_setmar_chip_ip_6_bl2_50_5_200.bed_narrowPeak609
15	64264650	64264850	hs_setmar_chip_ip_6_bl2_50_5_200.bed_narrowPeak610
15	64273250	64273450	hs_setmar_chip_ip_6_bl2_50_5_200.bed_narrowPeak611
15	64286600	64286900	hs_setmar_chip_ip_6_bl2_50_5_200.bed_narrowPeak612
15	64350800	64351050	hs_setmar_chip_ip_6_bl2_50_5_200.bed_narrowPeak613
15	64376800	64377000	hs_setmar_chip_ip_6_bl2_50_5_200.bed_narrowPeak614
15	64525500	64525700	hs_setmar_chip_ip_6_bl2_50_5_200.bed_narrowPeak616
15	64552850	64553250	hs_setmar_chip_ip_6_bl2_50_5_200.bed_narrowPeak617
15	64587150	64587400	hs_setmar_chip_ip_6_bl2_50_5_200.bed_narrowPeak618
15	64610450	64610650	hs_setmar_chip_ip_6_bl2_50_5_200.bed_narrowPeak619
15	64637700	64637900	hs_setmar_chip_ip_6_bl2_50_5_200.bed_narrowPeak620
15	64936300	64936900	hs_setmar_chip_ip_6_bl2_50_5_200.bed_narrowPeak621
15	64973250	64973450	hs_setmar_chip_ip_6_bl2_50_5_200.bed_narrowPeak622
15	65003100	65003800	hs_setmar_chip_ip_6_bl2_50_5_200.bed_narrowPeak623
15	65007700	65008400	hs_setmar_chip_ip_6_bl2_50_5_200.bed_narrowPeak624
15	65008800	65009100	hs_setmar_chip_ip_6_bl2_50_5_200.bed_narrowPeak625
15	65017700	65017950	hs_setmar_chip_ip_6_bl2_50_5_200.bed_narrowPeak626
15	65019000	65019850	hs_setmar_chip_ip_6_bl2_50_5_200.bed_narrowPeak627
15	65115100	65115300	hs_setmar_chip_ip_6_bl2_50_5_200.bed_narrowPeak628
15	65149050	65149300	hs_setmar_chip_ip_6_bl2_50_5_200.bed_narrowPeak629
15	65153800	65154100	hs_setmar_chip_ip_6_bl2_50_5_200.bed_narrowPeak630
15	65155700	65156000	hs_setmar_chip_ip_6_bl2_50_5_200.bed_narrowPeak631
15	65156350	65156650	hs_setmar_chip_ip_6_bl2_50_5_200.bed_narrowPeak632
15	65157800	65158650	hs_setmar_chip_ip_6_bl2_50_5_200.bed_narrowPeak633
15	65163600	65163850	hs_setmar_chip_ip_6_bl2_50_5_200.bed_narrowPeak634
15	65178950	65179200	hs_setmar_chip_ip_6_bl2_50_5_200.bed_narrowPeak635
15	65452450	65452650	hs_setmar_chip_ip_6_bl2_50_5_200.bed_narrowPeak636
15	65478400	65478700	hs_setmar_chip_ip_6_bl2_50_5_200.bed_narrowPeak637
15	65478900	65479350	hs_setmar_chip_ip_6_bl2_50_5_200.bed_narrowPeak638
15	65480900	65481350	hs_setmar_chip_ip_6_bl2_50_5_200.bed_narrowPeak639
15	65487800	65488000	hs_setmar_chip_ip_6_bl2_50_5_200.bed_narrowPeak640
15	65516150	65516400	hs_setmar_chip_ip_6_bl2_50_5_200.bed_narrowPeak641
15	65535600	65535850	hs_setmar_chip_ip_6_bl2_50_5_200.bed_narrowPeak642
15	65582400	65582650	hs_setmar_chip_ip_6_bl2_50_5_200.bed_narrowPeak643
15	65584400	65584600	hs_setmar_chip_ip_6_bl2_50_5_200.bed_narrowPeak644
15	65588550	65588850	hs_setmar_chip_ip_6_bl2_50_5_200.bed_narrowPeak645
15	65617900	65618100	hs_setmar_chip_ip_6_bl2_50_5_200.bed_narrowPeak646
15	65631600	65632000	hs_setmar_chip_ip_6_bl2_50_5_200.bed_narrowPeak647
15	65658550	65658800	hs_setmar_chip_ip_6_bl2_50_5_200.bed_narrowPeak648
15	65670300	65670550	hs_setmar_chip_ip_6_bl2_50_5_200.bed_narrowPeak649
15	65683900	65684150	hs_setmar_chip_ip_6_bl2_50_5_200.bed_narrowPeak650
15	65687500	65687750	hs_setmar_chip_ip_6_bl2_50_5_200.bed_narrowPeak651
15	65687850	65688050	hs_setmar_chip_ip_6_bl2_50_5_200.bed_narrowPeak652
15	65694800	65695100	hs_setmar_chip_ip_6_bl2_50_5_200.bed_narrowPeak653
15	65697150	65697350	hs_setmar_chip_ip_6_bl2_50_5_200.bed_narrowPeak654
15	65697450	65697700	hs_setmar_chip_ip_6_bl2_50_5_200.bed_narrowPeak655
15	65702600	65702800	hs_setmar_chip_ip_6_bl2_50_5_200.bed_narrowPeak656
15	65722750	65722950	hs_setmar_chip_ip_6_bl2_50_5_200.bed_narrowPeak657
15	65723000	65723200	hs_setmar_chip_ip_6_bl2_50_5_200.bed_narrowPeak658
15	65761450	65761700	hs_setmar_chip_ip_6_bl2_50_5_200.bed_narrowPeak659
15	65775900	65776650	hs_setmar_chip_ip_6_bl2_50_5_200.bed_narrowPeak660
15	65877050	65877550	hs_setmar_chip_ip_6_bl2_50_5_200.bed_narrowPeak661
15	66068900	66069500	hs_setmar_chip_ip_6_bl2_50_5_200.bed_narrowPeak662
15	66528650	66528850	hs_setmar_chip_ip_6_bl2_50_5_200.bed_narrowPeak663
15	66546700	66547000	hs_setmar_chip_ip_6_bl2_50_5_200.bed_narrowPeak664
15	66549650	66549850	hs_setmar_chip_ip_6_bl2_50_5_200.bed_narrowPeak666
15	66872500	66872750	hs_setmar_chip_ip_6_bl2_50_5_200.bed_narrowPeak667
15	66989750	66989950	hs_setmar_chip_ip_6_bl2_50_5_200.bed_narrowPeak668
15	67226800	67227100	hs_setmar_chip_ip_6_bl2_50_5_200.bed_narrowPeak669
15	67238000	67238350	hs_setmar_chip_ip_6_bl2_50_5_200.bed_narrowPeak670
15	67269750	67270050	hs_setmar_chip_ip_6_bl2_50_5_200.bed_narrowPeak671
15	67286250	67286700	hs_setmar_chip_ip_6_bl2_50_5_200.bed_narrowPeak672
15	67288250	67288500	hs_setmar_chip_ip_6_bl2_50_5_200.bed_narrowPeak673
15	67316700	67316950	hs_setmar_chip_ip_6_bl2_50_5_200.bed_narrowPeak674
15	67347500	67347750	hs_setmar_chip_ip_6_bl2_50_5_200.bed_narrowPeak676
15	67364050	67364300	hs_setmar_chip_ip_6_bl2_50_5_200.bed_narrowPeak677
15	67385050	67385450	hs_setmar_chip_ip_6_bl2_50_5_200.bed_narrowPeak678
15	67401950	67402150	hs_setmar_chip_ip_6_bl2_50_5_200.bed_narrowPeak679
15	67455550	67455750	hs_setmar_chip_ip_6_bl2_50_5_200.bed_narrowPeak680
15	67527000	67527200	hs_setmar_chip_ip_6_bl2_50_5_200.bed_narrowPeak681
15	67530650	67531100	hs_setmar_chip_ip_6_bl2_50_5_200.bed_narrowPeak682
15	67576650	67576900	hs_setmar_chip_ip_6_bl2_50_5_200.bed_narrowPeak683
15	67593000	67593200	hs_setmar_chip_ip_6_bl2_50_5_200.bed_narrowPeak684
15	67602950	67603250	hs_setmar_chip_ip_6_bl2_50_5_200.bed_narrowPeak685
15	67611100	67611500	hs_setmar_chip_ip_6_bl2_50_5_200.bed_narrowPeak686
15	67612700	67612900	hs_setmar_chip_ip_6_bl2_50_5_200.bed_narrowPeak687
15	67615650	67615900	hs_setmar_chip_ip_6_bl2_50_5_200.bed_narrowPeak688
15	67651650	67651950	hs_setmar_chip_ip_6_bl2_50_5_200.bed_narrowPeak689
15	67655250	67655550	hs_setmar_chip_ip_6_bl2_50_5_200.bed_narrowPeak690
15	67657800	67658150	hs_setmar_chip_ip_6_bl2_50_5_200.bed_narrowPeak691
15	67658750	67659050	hs_setmar_chip_ip_6_bl2_50_5_200.bed_narrowPeak692
15	67662850	67663050	hs_setmar_chip_ip_6_bl2_50_5_200.bed_narrowPeak693
15	67663350	67663650	hs_setmar_chip_ip_6_bl2_50_5_200.bed_narrowPeak694
15	67665750	67666450	hs_setmar_chip_ip_6_bl2_50_5_200.bed_narrowPeak695
15	67676100	67676350	hs_setmar_chip_ip_6_bl2_50_5_200.bed_narrowPeak696
15	67681900	67682200	hs_setmar_chip_ip_6_bl2_50_5_200.bed_narrowPeak697
15	67734250	67734500	hs_setmar_chip_ip_6_bl2_50_5_200.bed_narrowPeak698
15	67752950	67753150	hs_setmar_chip_ip_6_bl2_50_5_200.bed_narrowPeak699
15	67769100	67769300	hs_setmar_chip_ip_6_bl2_50_5_200.bed_narrowPeak700
15	67772350	67772600	hs_setmar_chip_ip_6_bl2_50_5_200.bed_narrowPeak701
15	67795900	67796200	hs_setmar_chip_ip_6_bl2_50_5_200.bed_narrowPeak702
15	67849550	67850050	hs_setmar_chip_ip_6_bl2_50_5_200.bed_narrowPeak703
15	67910950	67911200	hs_setmar_chip_ip_6_bl2_50_5_200.bed_narrowPeak704
15	67971200	67971550	hs_setmar_chip_ip_6_bl2_50_5_200.bed_narrowPeak705
15	68003400	68003600	hs_setmar_chip_ip_6_bl2_50_5_200.bed_narrowPeak706
15	68082100	68082300	hs_setmar_chip_ip_6_bl2_50_5_200.bed_narrowPeak707
15	68088600	68088800	hs_setmar_chip_ip_6_bl2_50_5_200.bed_narrowPeak708
15	68088900	68089200	hs_setmar_chip_ip_6_bl2_50_5_200.bed_narrowPeak709
15	68093750	68093950	hs_setmar_chip_ip_6_bl2_50_5_200.bed_narrowPeak710
15	68103850	68104300	hs_setmar_chip_ip_6_bl2_50_5_200.bed_narrowPeak711
15	68116300	68116650	hs_setmar_chip_ip_6_bl2_50_5_200.bed_narrowPeak712
15	68291800	68292000	hs_setmar_chip_ip_6_bl2_50_5_200.bed_narrowPeak713
15	68393200	68393600	hs_setmar_chip_ip_6_bl2_50_5_200.bed_narrowPeak714
15	68451600	68451800	hs_setmar_chip_ip_6_bl2_50_5_200.bed_narrowPeak715
15	68527200	68527450	hs_setmar_chip_ip_6_bl2_50_5_200.bed_narrowPeak716
15	68528650	68528950	hs_setmar_chip_ip_6_bl2_50_5_200.bed_narrowPeak717
15	68664750	68664950	hs_setmar_chip_ip_6_bl2_50_5_200.bed_narrowPeak718
15	68823400	68824150	hs_setmar_chip_ip_6_bl2_50_5_200.bed_narrowPeak719
15	68855600	68855850	hs_setmar_chip_ip_6_bl2_50_5_200.bed_narrowPeak720
15	68858050	68858550	hs_setmar_chip_ip_6_bl2_50_5_200.bed_narrowPeak721
15	68906650	68906850	hs_setmar_chip_ip_6_bl2_50_5_200.bed_narrowPeak722
15	68916000	68916200	hs_setmar_chip_ip_6_bl2_50_5_200.bed_narrowPeak723
15	68942100	68942350	hs_setmar_chip_ip_6_bl2_50_5_200.bed_narrowPeak724
15	69191850	69192050	hs_setmar_chip_ip_6_bl2_50_5_200.bed_narrowPeak725
15	69197100	69197850	hs_setmar_chip_ip_6_bl2_50_5_200.bed_narrowPeak726
15	69235900	69236200	hs_setmar_chip_ip_6_bl2_50_5_200.bed_narrowPeak727
15	69249650	69249900	hs_setmar_chip_ip_6_bl2_50_5_200.bed_narrowPeak728
15	69423800	69424150	hs_setmar_chip_ip_6_bl2_50_5_200.bed_narrowPeak729
15	69492450	69492650	hs_setmar_chip_ip_6_bl2_50_5_200.bed_narrowPeak730
15	69964150	69964350	hs_setmar_chip_ip_6_bl2_50_5_200.bed_narrowPeak731
15	70331400	70331600	hs_setmar_chip_ip_6_bl2_50_5_200.bed_narrowPeak732
15	70622000	70622350	hs_setmar_chip_ip_6_bl2_50_5_200.bed_narrowPeak733
15	70667400	70667600	hs_setmar_chip_ip_6_bl2_50_5_200.bed_narrowPeak734
15	70847700	70847900	hs_setmar_chip_ip_6_bl2_50_5_200.bed_narrowPeak735
15	70849500	70849750	hs_setmar_chip_ip_6_bl2_50_5_200.bed_narrowPeak736
15	70878350	70878700	hs_setmar_chip_ip_6_bl2_50_5_200.bed_narrowPeak737
15	70888100	70888400	hs_setmar_chip_ip_6_bl2_50_5_200.bed_narrowPeak738
15	70897150	70897400	hs_setmar_chip_ip_6_bl2_50_5_200.bed_narrowPeak739
15	70898100	70898300	hs_setmar_chip_ip_6_bl2_50_5_200.bed_narrowPeak740
15	70911650	70911900	hs_setmar_chip_ip_6_bl2_50_5_200.bed_narrowPeak741
15	70923650	70923900	hs_setmar_chip_ip_6_bl2_50_5_200.bed_narrowPeak742
15	70929050	70929300	hs_setmar_chip_ip_6_bl2_50_5_200.bed_narrowPeak743
15	70950550	70950850	hs_setmar_chip_ip_6_bl2_50_5_200.bed_narrowPeak744
15	70957500	70957800	hs_setmar_chip_ip_6_bl2_50_5_200.bed_narrowPeak745
15	70958300	70958500	hs_setmar_chip_ip_6_bl2_50_5_200.bed_narrowPeak746
15	70979850	70980100	hs_setmar_chip_ip_6_bl2_50_5_200.bed_narrowPeak747
15	71010650	71010850	hs_setmar_chip_ip_6_bl2_50_5_200.bed_narrowPeak748
15	71037050	71037300	hs_setmar_chip_ip_6_bl2_50_5_200.bed_narrowPeak750
15	71162350	71162600	hs_setmar_chip_ip_6_bl2_50_5_200.bed_narrowPeak751
15	71411000	71411200	hs_setmar_chip_ip_6_bl2_50_5_200.bed_narrowPeak752
15	71557800	71558050	hs_setmar_chip_ip_6_bl2_50_5_200.bed_narrowPeak753
15	71713500	71714500	hs_setmar_chip_ip_6_bl2_50_5_200.bed_narrowPeak754
15	71772200	71772950	hs_setmar_chip_ip_6_bl2_50_5_200.bed_narrowPeak755
15	71844250	71844450	hs_setmar_chip_ip_6_bl2_50_5_200.bed_narrowPeak756
15	71865200	71865400	hs_setmar_chip_ip_6_bl2_50_5_200.bed_narrowPeak757
15	71883950	71884150	hs_setmar_chip_ip_6_bl2_50_5_200.bed_narrowPeak758
15	71899350	71899600	hs_setmar_chip_ip_6_bl2_50_5_200.bed_narrowPeak759
15	71904800	71905000	hs_setmar_chip_ip_6_bl2_50_5_200.bed_narrowPeak760
15	71910400	71910600	hs_setmar_chip_ip_6_bl2_50_5_200.bed_narrowPeak761
15	71913200	71913650	hs_setmar_chip_ip_6_bl2_50_5_200.bed_narrowPeak762
15	71915100	71915750	hs_setmar_chip_ip_6_bl2_50_5_200.bed_narrowPeak763
15	71917400	71917600	hs_setmar_chip_ip_6_bl2_50_5_200.bed_narrowPeak764
15	71930950	71931250	hs_setmar_chip_ip_6_bl2_50_5_200.bed_narrowPeak765
15	71933850	71934050	hs_setmar_chip_ip_6_bl2_50_5_200.bed_narrowPeak766
15	71958750	71959100	hs_setmar_chip_ip_6_bl2_50_5_200.bed_narrowPeak767
15	71959150	71959450	hs_setmar_chip_ip_6_bl2_50_5_200.bed_narrowPeak768
15	71969450	71969650	hs_setmar_chip_ip_6_bl2_50_5_200.bed_narrowPeak769
15	71982800	71983050	hs_setmar_chip_ip_6_bl2_50_5_200.bed_narrowPeak770
15	71994100	71994500	hs_setmar_chip_ip_6_bl2_50_5_200.bed_narrowPeak771
15	71997100	71997450	hs_setmar_chip_ip_6_bl2_50_5_200.bed_narrowPeak772
15	72017800	72018000	hs_setmar_chip_ip_6_bl2_50_5_200.bed_narrowPeak773
15	72019250	72019500	hs_setmar_chip_ip_6_bl2_50_5_200.bed_narrowPeak774
15	72020200	72020400	hs_setmar_chip_ip_6_bl2_50_5_200.bed_narrowPeak775
15	72026650	72027050	hs_setmar_chip_ip_6_bl2_50_5_200.bed_narrowPeak776
15	72081300	72081700	hs_setmar_chip_ip_6_bl2_50_5_200.bed_narrowPeak777
15	72115050	72115250	hs_setmar_chip_ip_6_bl2_50_5_200.bed_narrowPeak778
15	72115950	72116150	hs_setmar_chip_ip_6_bl2_50_5_200.bed_narrowPeak779
15	72124800	72125150	hs_setmar_chip_ip_6_bl2_50_5_200.bed_narrowPeak780
15	72131500	72131700	hs_setmar_chip_ip_6_bl2_50_5_200.bed_narrowPeak781
15	72136950	72137450	hs_setmar_chip_ip_6_bl2_50_5_200.bed_narrowPeak782
15	72140750	72141000	hs_setmar_chip_ip_6_bl2_50_5_200.bed_narrowPeak783
15	72189350	72189550	hs_setmar_chip_ip_6_bl2_50_5_200.bed_narrowPeak784
15	72247300	72247600	hs_setmar_chip_ip_6_bl2_50_5_200.bed_narrowPeak785
15	72297250	72297450	hs_setmar_chip_ip_6_bl2_50_5_200.bed_narrowPeak786
15	72424750	72425200	hs_setmar_chip_ip_6_bl2_50_5_200.bed_narrowPeak787
15	72499550	72499750	hs_setmar_chip_ip_6_bl2_50_5_200.bed_narrowPeak788
15	72501100	72501300	hs_setmar_chip_ip_6_bl2_50_5_200.bed_narrowPeak789
15	72512150	72512500	hs_setmar_chip_ip_6_bl2_50_5_200.bed_narrowPeak790
15	72512550	72512850	hs_setmar_chip_ip_6_bl2_50_5_200.bed_narrowPeak791
15	72541700	72541900	hs_setmar_chip_ip_6_bl2_50_5_200.bed_narrowPeak792
15	72542250	72542550	hs_setmar_chip_ip_6_bl2_50_5_200.bed_narrowPeak793
15	72547850	72548050	hs_setmar_chip_ip_6_bl2_50_5_200.bed_narrowPeak794
15	72565200	72565400	hs_setmar_chip_ip_6_bl2_50_5_200.bed_narrowPeak795
15	72582300	72582550	hs_setmar_chip_ip_6_bl2_50_5_200.bed_narrowPeak796
15	72588150	72588350	hs_setmar_chip_ip_6_bl2_50_5_200.bed_narrowPeak797
15	72594050	72594400	hs_setmar_chip_ip_6_bl2_50_5_200.bed_narrowPeak798
15	72695900	72696100	hs_setmar_chip_ip_6_bl2_50_5_200.bed_narrowPeak799
15	72721550	72721800	hs_setmar_chip_ip_6_bl2_50_5_200.bed_narrowPeak800
15	72925250	72925650	hs_setmar_chip_ip_6_bl2_50_5_200.bed_narrowPeak801
15	72980850	72981050	hs_setmar_chip_ip_6_bl2_50_5_200.bed_narrowPeak802
15	73057250	73057550	hs_setmar_chip_ip_6_bl2_50_5_200.bed_narrowPeak803
15	73180350	73180550	hs_setmar_chip_ip_6_bl2_50_5_200.bed_narrowPeak804
15	73498350	73500000	hs_setmar_chip_ip_6_bl2_50_5_200.bed_narrowPeak805
15	73628250	73628450	hs_setmar_chip_ip_6_bl2_50_5_200.bed_narrowPeak806
15	74000100	74000300	hs_setmar_chip_ip_6_bl2_50_5_200.bed_narrowPeak807
15	74463450	74463650	hs_setmar_chip_ip_6_bl2_50_5_200.bed_narrowPeak808
15	74477250	74477700	hs_setmar_chip_ip_6_bl2_50_5_200.bed_narrowPeak809
15	74676250	74676450	hs_setmar_chip_ip_6_bl2_50_5_200.bed_narrowPeak810
15	74697050	74697350	hs_setmar_chip_ip_6_bl2_50_5_200.bed_narrowPeak811
15	74712700	74712900	hs_setmar_chip_ip_6_bl2_50_5_200.bed_narrowPeak812
15	74928700	74929150	hs_setmar_chip_ip_6_bl2_50_5_200.bed_narrowPeak813
15	74976200	74976400	hs_setmar_chip_ip_6_bl2_50_5_200.bed_narrowPeak814
15	75075300	75075600	hs_setmar_chip_ip_6_bl2_50_5_200.bed_narrowPeak815
15	75080100	75080400	hs_setmar_chip_ip_6_bl2_50_5_200.bed_narrowPeak816
15	75379350	75379650	hs_setmar_chip_ip_6_bl2_50_5_200.bed_narrowPeak817
15	75511250	75511450	hs_setmar_chip_ip_6_bl2_50_5_200.bed_narrowPeak818
15	75566150	75566350	hs_setmar_chip_ip_6_bl2_50_5_200.bed_narrowPeak819
15	75570950	75571250	hs_setmar_chip_ip_6_bl2_50_5_200.bed_narrowPeak820
15	75628450	75629000	hs_setmar_chip_ip_6_bl2_50_5_200.bed_narrowPeak821
15	75811950	75812250	hs_setmar_chip_ip_6_bl2_50_5_200.bed_narrowPeak822
15	75820150	75820350	hs_setmar_chip_ip_6_bl2_50_5_200.bed_narrowPeak823
15	75825600	75825900	hs_setmar_chip_ip_6_bl2_50_5_200.bed_narrowPeak824
15	75851200	75851550	hs_setmar_chip_ip_6_bl2_50_5_200.bed_narrowPeak825
15	75852300	75852700	hs_setmar_chip_ip_6_bl2_50_5_200.bed_narrowPeak826
15	75876750	75876950	hs_setmar_chip_ip_6_bl2_50_5_200.bed_narrowPeak827
15	75881000	75881200	hs_setmar_chip_ip_6_bl2_50_5_200.bed_narrowPeak828
15	75888250	75888450	hs_setmar_chip_ip_6_bl2_50_5_200.bed_narrowPeak829
15	75890950	75891550	hs_setmar_chip_ip_6_bl2_50_5_200.bed_narrowPeak830
15	75892950	75893250	hs_setmar_chip_ip_6_bl2_50_5_200.bed_narrowPeak831
15	75900400	75900650	hs_setmar_chip_ip_6_bl2_50_5_200.bed_narrowPeak832
15	75918300	75918500	hs_setmar_chip_ip_6_bl2_50_5_200.bed_narrowPeak833
15	75930400	75930700	hs_setmar_chip_ip_6_bl2_50_5_200.bed_narrowPeak834
15	75934950	75935250	hs_setmar_chip_ip_6_bl2_50_5_200.bed_narrowPeak835
15	75936400	75936600	hs_setmar_chip_ip_6_bl2_50_5_200.bed_narrowPeak836
15	75938650	75938850	hs_setmar_chip_ip_6_bl2_50_5_200.bed_narrowPeak837
15	75940150	75940350	hs_setmar_chip_ip_6_bl2_50_5_200.bed_narrowPeak838
15	75941400	75941600	hs_setmar_chip_ip_6_bl2_50_5_200.bed_narrowPeak839
15	75944500	75944700	hs_setmar_chip_ip_6_bl2_50_5_200.bed_narrowPeak840
15	75969800	75970050	hs_setmar_chip_ip_6_bl2_50_5_200.bed_narrowPeak841
15	75971150	75971350	hs_setmar_chip_ip_6_bl2_50_5_200.bed_narrowPeak842
15	75979100	75979350	hs_setmar_chip_ip_6_bl2_50_5_200.bed_narrowPeak843
15	75979800	75980200	hs_setmar_chip_ip_6_bl2_50_5_200.bed_narrowPeak844
15	75994550	75994800	hs_setmar_chip_ip_6_bl2_50_5_200.bed_narrowPeak846
15	76000650	76000850	hs_setmar_chip_ip_6_bl2_50_5_200.bed_narrowPeak847
15	76002750	76003000	hs_setmar_chip_ip_6_bl2_50_5_200.bed_narrowPeak848
15	76003800	76004050	hs_setmar_chip_ip_6_bl2_50_5_200.bed_narrowPeak849
15	76009250	76009500	hs_setmar_chip_ip_6_bl2_50_5_200.bed_narrowPeak850
15	76009600	76009850	hs_setmar_chip_ip_6_bl2_50_5_200.bed_narrowPeak851
15	76010650	76010900	hs_setmar_chip_ip_6_bl2_50_5_200.bed_narrowPeak852
15	76011000	76011250	hs_setmar_chip_ip_6_bl2_50_5_200.bed_narrowPeak853
15	76025950	76026400	hs_setmar_chip_ip_6_bl2_50_5_200.bed_narrowPeak854
15	76028000	76028350	hs_setmar_chip_ip_6_bl2_50_5_200.bed_narrowPeak855
15	76032350	76032650	hs_setmar_chip_ip_6_bl2_50_5_200.bed_narrowPeak856
15	76041600	76042550	hs_setmar_chip_ip_6_bl2_50_5_200.bed_narrowPeak857
15	76042750	76043000	hs_setmar_chip_ip_6_bl2_50_5_200.bed_narrowPeak858
15	76046250	76046550	hs_setmar_chip_ip_6_bl2_50_5_200.bed_narrowPeak859
15	76221650	76222000	hs_setmar_chip_ip_6_bl2_50_5_200.bed_narrowPeak860
15	76226000	76226200	hs_setmar_chip_ip_6_bl2_50_5_200.bed_narrowPeak861
15	76232050	76232350	hs_setmar_chip_ip_6_bl2_50_5_200.bed_narrowPeak862
15	76244850	76245050	hs_setmar_chip_ip_6_bl2_50_5_200.bed_narrowPeak863
15	76256600	76256900	hs_setmar_chip_ip_6_bl2_50_5_200.bed_narrowPeak864
15	76412050	76412700	hs_setmar_chip_ip_6_bl2_50_5_200.bed_narrowPeak865
15	76413850	76414400	hs_setmar_chip_ip_6_bl2_50_5_200.bed_narrowPeak866
15	76414700	76414900	hs_setmar_chip_ip_6_bl2_50_5_200.bed_narrowPeak867
15	76434000	76434200	hs_setmar_chip_ip_6_bl2_50_5_200.bed_narrowPeak869
15	76443250	76443600	hs_setmar_chip_ip_6_bl2_50_5_200.bed_narrowPeak870
15	76444250	76444650	hs_setmar_chip_ip_6_bl2_50_5_200.bed_narrowPeak871
15	76448500	76448700	hs_setmar_chip_ip_6_bl2_50_5_200.bed_narrowPeak872
15	76454100	76454450	hs_setmar_chip_ip_6_bl2_50_5_200.bed_narrowPeak873
15	76456500	76456950	hs_setmar_chip_ip_6_bl2_50_5_200.bed_narrowPeak874
15	76457850	76458050	hs_setmar_chip_ip_6_bl2_50_5_200.bed_narrowPeak875
15	76464250	76464650	hs_setmar_chip_ip_6_bl2_50_5_200.bed_narrowPeak876
15	76488900	76489150	hs_setmar_chip_ip_6_bl2_50_5_200.bed_narrowPeak877
15	76489250	76489550	hs_setmar_chip_ip_6_bl2_50_5_200.bed_narrowPeak878
15	76522550	76522750	hs_setmar_chip_ip_6_bl2_50_5_200.bed_narrowPeak879
15	76526250	76526550	hs_setmar_chip_ip_6_bl2_50_5_200.bed_narrowPeak880
15	76528550	76528750	hs_setmar_chip_ip_6_bl2_50_5_200.bed_narrowPeak881
15	76530300	76530650	hs_setmar_chip_ip_6_bl2_50_5_200.bed_narrowPeak882
15	76531500	76531700	hs_setmar_chip_ip_6_bl2_50_5_200.bed_narrowPeak883
15	76538650	76539050	hs_setmar_chip_ip_6_bl2_50_5_200.bed_narrowPeak884
15	76544750	76545050	hs_setmar_chip_ip_6_bl2_50_5_200.bed_narrowPeak885
15	76546250	76546500	hs_setmar_chip_ip_6_bl2_50_5_200.bed_narrowPeak886
15	76547550	76548300	hs_setmar_chip_ip_6_bl2_50_5_200.bed_narrowPeak887
15	76550100	76550300	hs_setmar_chip_ip_6_bl2_50_5_200.bed_narrowPeak888
15	76561250	76561450	hs_setmar_chip_ip_6_bl2_50_5_200.bed_narrowPeak889
15	76567600	76567850	hs_setmar_chip_ip_6_bl2_50_5_200.bed_narrowPeak890
15	76585850	76586050	hs_setmar_chip_ip_6_bl2_50_5_200.bed_narrowPeak891
15	76617450	76617750	hs_setmar_chip_ip_6_bl2_50_5_200.bed_narrowPeak892
15	76620100	76620300	hs_setmar_chip_ip_6_bl2_50_5_200.bed_narrowPeak893
15	76638500	76638900	hs_setmar_chip_ip_6_bl2_50_5_200.bed_narrowPeak894
15	76649950	76651250	hs_setmar_chip_ip_6_bl2_50_5_200.bed_narrowPeak895
15	76674700	76674950	hs_setmar_chip_ip_6_bl2_50_5_200.bed_narrowPeak897
15	76684850	76685400	hs_setmar_chip_ip_6_bl2_50_5_200.bed_narrowPeak898
15	76696250	76696600	hs_setmar_chip_ip_6_bl2_50_5_200.bed_narrowPeak899
15	76696950	76697200	hs_setmar_chip_ip_6_bl2_50_5_200.bed_narrowPeak900
15	76710100	76710350	hs_setmar_chip_ip_6_bl2_50_5_200.bed_narrowPeak901
15	76717150	76717500	hs_setmar_chip_ip_6_bl2_50_5_200.bed_narrowPeak902
15	76741400	76741700	hs_setmar_chip_ip_6_bl2_50_5_200.bed_narrowPeak903
15	76749200	76749450	hs_setmar_chip_ip_6_bl2_50_5_200.bed_narrowPeak904
15	76758700	76759000	hs_setmar_chip_ip_6_bl2_50_5_200.bed_narrowPeak905
15	76771400	76771800	hs_setmar_chip_ip_6_bl2_50_5_200.bed_narrowPeak906
15	76774250	76774500	hs_setmar_chip_ip_6_bl2_50_5_200.bed_narrowPeak907
15	76796500	76796700	hs_setmar_chip_ip_6_bl2_50_5_200.bed_narrowPeak908
15	76801250	76801600	hs_setmar_chip_ip_6_bl2_50_5_200.bed_narrowPeak909
15	76803800	76804050	hs_setmar_chip_ip_6_bl2_50_5_200.bed_narrowPeak910
15	76804450	76804850	hs_setmar_chip_ip_6_bl2_50_5_200.bed_narrowPeak911
15	76811750	76811950	hs_setmar_chip_ip_6_bl2_50_5_200.bed_narrowPeak912
15	76855650	76855850	hs_setmar_chip_ip_6_bl2_50_5_200.bed_narrowPeak913
15	76857950	76858300	hs_setmar_chip_ip_6_bl2_50_5_200.bed_narrowPeak914
15	76865300	76865500	hs_setmar_chip_ip_6_bl2_50_5_200.bed_narrowPeak915
15	76877500	76878000	hs_setmar_chip_ip_6_bl2_50_5_200.bed_narrowPeak916
15	76893900	76894150	hs_setmar_chip_ip_6_bl2_50_5_200.bed_narrowPeak917
15	76894550	76894800	hs_setmar_chip_ip_6_bl2_50_5_200.bed_narrowPeak918
15	76898200	76898450	hs_setmar_chip_ip_6_bl2_50_5_200.bed_narrowPeak919
15	76922550	76922750	hs_setmar_chip_ip_6_bl2_50_5_200.bed_narrowPeak920
15	76961500	76961900	hs_setmar_chip_ip_6_bl2_50_5_200.bed_narrowPeak921
15	77060650	77060850	hs_setmar_chip_ip_6_bl2_50_5_200.bed_narrowPeak922
15	77092050	77092250	hs_setmar_chip_ip_6_bl2_50_5_200.bed_narrowPeak923
15	77111000	77111200	hs_setmar_chip_ip_6_bl2_50_5_200.bed_narrowPeak924
15	77118450	77118650	hs_setmar_chip_ip_6_bl2_50_5_200.bed_narrowPeak925
15	77126450	77126700	hs_setmar_chip_ip_6_bl2_50_5_200.bed_narrowPeak926
15	77141100	77141850	hs_setmar_chip_ip_6_bl2_50_5_200.bed_narrowPeak927
15	77171400	77171950	hs_setmar_chip_ip_6_bl2_50_5_200.bed_narrowPeak928
15	77221150	77221350	hs_setmar_chip_ip_6_bl2_50_5_200.bed_narrowPeak929
15	77233950	77234250	hs_setmar_chip_ip_6_bl2_50_5_200.bed_narrowPeak930
15	77237500	77237750	hs_setmar_chip_ip_6_bl2_50_5_200.bed_narrowPeak931
15	77241800	77242250	hs_setmar_chip_ip_6_bl2_50_5_200.bed_narrowPeak932
15	77286350	77286800	hs_setmar_chip_ip_6_bl2_50_5_200.bed_narrowPeak933
15	77287000	77287200	hs_setmar_chip_ip_6_bl2_50_5_200.bed_narrowPeak934
15	77288250	77288650	hs_setmar_chip_ip_6_bl2_50_5_200.bed_narrowPeak935
15	77303150	77304100	hs_setmar_chip_ip_6_bl2_50_5_200.bed_narrowPeak936
15	77316950	77317450	hs_setmar_chip_ip_6_bl2_50_5_200.bed_narrowPeak937
15	77353050	77353250	hs_setmar_chip_ip_6_bl2_50_5_200.bed_narrowPeak938
15	77353350	77353600	hs_setmar_chip_ip_6_bl2_50_5_200.bed_narrowPeak939
15	77360350	77360550	hs_setmar_chip_ip_6_bl2_50_5_200.bed_narrowPeak940
15	77366000	77366200	hs_setmar_chip_ip_6_bl2_50_5_200.bed_narrowPeak941
15	77396200	77396650	hs_setmar_chip_ip_6_bl2_50_5_200.bed_narrowPeak942
15	77400250	77401150	hs_setmar_chip_ip_6_bl2_50_5_200.bed_narrowPeak943
15	77477050	77477250	hs_setmar_chip_ip_6_bl2_50_5_200.bed_narrowPeak944
15	77486450	77486750	hs_setmar_chip_ip_6_bl2_50_5_200.bed_narrowPeak945
15	78462150	78462500	hs_setmar_chip_ip_6_bl2_50_5_200.bed_narrowPeak946
15	78463000	78463200	hs_setmar_chip_ip_6_bl2_50_5_200.bed_narrowPeak947
15	78485550	78485750	hs_setmar_chip_ip_6_bl2_50_5_200.bed_narrowPeak948
15	78488100	78488300	hs_setmar_chip_ip_6_bl2_50_5_200.bed_narrowPeak949
15	78521000	78521950	hs_setmar_chip_ip_6_bl2_50_5_200.bed_narrowPeak950
15	78563850	78564150	hs_setmar_chip_ip_6_bl2_50_5_200.bed_narrowPeak951
15	78580700	78581050	hs_setmar_chip_ip_6_bl2_50_5_200.bed_narrowPeak952
15	78698450	78698850	hs_setmar_chip_ip_6_bl2_50_5_200.bed_narrowPeak953
15	78699800	78700600	hs_setmar_chip_ip_6_bl2_50_5_200.bed_narrowPeak954
15	78885500	78885700	hs_setmar_chip_ip_6_bl2_50_5_200.bed_narrowPeak955
15	78893250	78893700	hs_setmar_chip_ip_6_bl2_50_5_200.bed_narrowPeak956
15	78919800	78920250	hs_setmar_chip_ip_6_bl2_50_5_200.bed_narrowPeak957
15	79262200	79262400	hs_setmar_chip_ip_6_bl2_50_5_200.bed_narrowPeak958
15	79585550	79585750	hs_setmar_chip_ip_6_bl2_50_5_200.bed_narrowPeak959
15	80322500	80323550	hs_setmar_chip_ip_6_bl2_50_5_200.bed_narrowPeak960
15	80852150	80852800	hs_setmar_chip_ip_6_bl2_50_5_200.bed_narrowPeak961
15	81040650	81041700	hs_setmar_chip_ip_6_bl2_50_5_200.bed_narrowPeak962
15	81066050	81066250	hs_setmar_chip_ip_6_bl2_50_5_200.bed_narrowPeak963
15	81085400	81086450	hs_setmar_chip_ip_6_bl2_50_5_200.bed_narrowPeak964
15	81647200	81647500	hs_setmar_chip_ip_6_bl2_50_5_200.bed_narrowPeak965
15	81922550	81922750	hs_setmar_chip_ip_6_bl2_50_5_200.bed_narrowPeak966
15	81922950	81923150	hs_setmar_chip_ip_6_bl2_50_5_200.bed_narrowPeak967
15	81978300	81978500	hs_setmar_chip_ip_6_bl2_50_5_200.bed_narrowPeak968
15	82156800	82157000	hs_setmar_chip_ip_6_bl2_50_5_200.bed_narrowPeak969
15	82158650	82158850	hs_setmar_chip_ip_6_bl2_50_5_200.bed_narrowPeak970
15	82160050	82160350	hs_setmar_chip_ip_6_bl2_50_5_200.bed_narrowPeak971
15	82276550	82276850	hs_setmar_chip_ip_6_bl2_50_5_200.bed_narrowPeak972
15	82282950	82283400	hs_setmar_chip_ip_6_bl2_50_5_200.bed_narrowPeak973
15	82595550	82595800	hs_setmar_chip_ip_6_bl2_50_5_200.bed_narrowPeak974
15	82599650	82599850	hs_setmar_chip_ip_6_bl2_50_5_200.bed_narrowPeak975
15	82600000	82600200	hs_setmar_chip_ip_6_bl2_50_5_200.bed_narrowPeak976
15	82615850	82616150	hs_setmar_chip_ip_6_bl2_50_5_200.bed_narrowPeak977
15	82794100	82794500	hs_setmar_chip_ip_6_bl2_50_5_200.bed_narrowPeak978
15	82828250	82828550	hs_setmar_chip_ip_6_bl2_50_5_200.bed_narrowPeak979
15	83004600	83004800	hs_setmar_chip_ip_6_bl2_50_5_200.bed_narrowPeak980
15	83028550	83028900	hs_setmar_chip_ip_6_bl2_50_5_200.bed_narrowPeak981
15	83042400	83042650	hs_setmar_chip_ip_6_bl2_50_5_200.bed_narrowPeak982
15	83095100	83095650	hs_setmar_chip_ip_6_bl2_50_5_200.bed_narrowPeak983
15	83137050	83137500	hs_setmar_chip_ip_6_bl2_50_5_200.bed_narrowPeak984
15	83138050	83138250	hs_setmar_chip_ip_6_bl2_50_5_200.bed_narrowPeak985
15	83158350	83158950	hs_setmar_chip_ip_6_bl2_50_5_200.bed_narrowPeak986
15	83195750	83196000	hs_setmar_chip_ip_6_bl2_50_5_200.bed_narrowPeak987
15	83265150	83265550	hs_setmar_chip_ip_6_bl2_50_5_200.bed_narrowPeak988
15	83330000	83330200	hs_setmar_chip_ip_6_bl2_50_5_200.bed_narrowPeak989
15	83543750	83544100	hs_setmar_chip_ip_6_bl2_50_5_200.bed_narrowPeak990
15	83552400	83552650	hs_setmar_chip_ip_6_bl2_50_5_200.bed_narrowPeak991
15	83616000	83616650	hs_setmar_chip_ip_6_bl2_50_5_200.bed_narrowPeak992
15	83853050	83853250	hs_setmar_chip_ip_6_bl2_50_5_200.bed_narrowPeak993
15	83911000	83911200	hs_setmar_chip_ip_6_bl2_50_5_200.bed_narrowPeak994
15	84026000	84026200	hs_setmar_chip_ip_6_bl2_50_5_200.bed_narrowPeak995
15	84679100	84679300	hs_setmar_chip_ip_6_bl2_50_5_200.bed_narrowPeak996
15	84688400	84688600	hs_setmar_chip_ip_6_bl2_50_5_200.bed_narrowPeak997
15	84710050	84710250	hs_setmar_chip_ip_6_bl2_50_5_200.bed_narrowPeak998
15	84729750	84729950	hs_setmar_chip_ip_6_bl2_50_5_200.bed_narrowPeak999
15	84772850	84773100	hs_setmar_chip_ip_6_bl2_50_5_200.bed_narrowPeak1000
15	84996000	84996250	hs_setmar_chip_ip_6_bl2_50_5_200.bed_narrowPeak1001
15	85014700	85014900	hs_setmar_chip_ip_6_bl2_50_5_200.bed_narrowPeak1002
15	85049900	85050100	hs_setmar_chip_ip_6_bl2_50_5_200.bed_narrowPeak1003
15	85060400	85060700	hs_setmar_chip_ip_6_bl2_50_5_200.bed_narrowPeak1004
15	85357550	85357800	hs_setmar_chip_ip_6_bl2_50_5_200.bed_narrowPeak1005
15	85388150	85388400	hs_setmar_chip_ip_6_bl2_50_5_200.bed_narrowPeak1006
15	85441650	85441850	hs_setmar_chip_ip_6_bl2_50_5_200.bed_narrowPeak1007
15	85491600	85491800	hs_setmar_chip_ip_6_bl2_50_5_200.bed_narrowPeak1008
15	85637450	85637700	hs_setmar_chip_ip_6_bl2_50_5_200.bed_narrowPeak1009
15	85825300	85826000	hs_setmar_chip_ip_6_bl2_50_5_200.bed_narrowPeak1010
15	87828050	87829400	hs_setmar_chip_ip_6_bl2_50_5_200.bed_narrowPeak1011
15	88444750	88444950	hs_setmar_chip_ip_6_bl2_50_5_200.bed_narrowPeak1012
15	89262450	89262850	hs_setmar_chip_ip_6_bl2_50_5_200.bed_narrowPeak1013
15	91231400	91231700	hs_setmar_chip_ip_6_bl2_50_5_200.bed_narrowPeak1014
15	97090900	97091600	hs_setmar_chip_ip_6_bl2_50_5_200.bed_narrowPeak1015
15	98213500	98214100	hs_setmar_chip_ip_6_bl2_50_5_200.bed_narrowPeak1016
16	2867500	2868100	hs_setmar_chip_ip_6_bl2_50_5_200.bed_narrowPeak1017
16	7474300	7474850	hs_setmar_chip_ip_6_bl2_50_5_200.bed_narrowPeak1018
16	11306250	11306750	hs_setmar_chip_ip_6_bl2_50_5_200.bed_narrowPeak1019
16	14647800	14648100	hs_setmar_chip_ip_6_bl2_50_5_200.bed_narrowPeak1020
16	15509700	15510450	hs_setmar_chip_ip_6_bl2_50_5_200.bed_narrowPeak1021
16	17238050	17238700	hs_setmar_chip_ip_6_bl2_50_5_200.bed_narrowPeak1022
16	20033650	20034100	hs_setmar_chip_ip_6_bl2_50_5_200.bed_narrowPeak1023
16	24012700	24013700	hs_setmar_chip_ip_6_bl2_50_5_200.bed_narrowPeak1024
16	24019900	24020850	hs_setmar_chip_ip_6_bl2_50_5_200.bed_narrowPeak1025
16	26736050	26736450	hs_setmar_chip_ip_6_bl2_50_5_200.bed_narrowPeak1026
16	27039250	27039600	hs_setmar_chip_ip_6_bl2_50_5_200.bed_narrowPeak1027
16	30646250	30647100	hs_setmar_chip_ip_6_bl2_50_5_200.bed_narrowPeak1028
16	48240250	48240950	hs_setmar_chip_ip_6_bl2_50_5_200.bed_narrowPeak1029
16	49913550	49914200	hs_setmar_chip_ip_6_bl2_50_5_200.bed_narrowPeak1030
16	49940500	49941050	hs_setmar_chip_ip_6_bl2_50_5_200.bed_narrowPeak1031
16	52254950	52256050	hs_setmar_chip_ip_6_bl2_50_5_200.bed_narrowPeak1032
16	52863200	52863600	hs_setmar_chip_ip_6_bl2_50_5_200.bed_narrowPeak1033
16	56118900	56119350	hs_setmar_chip_ip_6_bl2_50_5_200.bed_narrowPeak1034
16	56173000	56173650	hs_setmar_chip_ip_6_bl2_50_5_200.bed_narrowPeak1035
16	62720700	62721050	hs_setmar_chip_ip_6_bl2_50_5_200.bed_narrowPeak1036
16	63008850	63009050	hs_setmar_chip_ip_6_bl2_50_5_200.bed_narrowPeak1037
16	64426650	64427100	hs_setmar_chip_ip_6_bl2_50_5_200.bed_narrowPeak1038
16	68055400	68056300	hs_setmar_chip_ip_6_bl2_50_5_200.bed_narrowPeak1039
16	68223300	68223700	hs_setmar_chip_ip_6_bl2_50_5_200.bed_narrowPeak1040
16	70151250	70151500	hs_setmar_chip_ip_6_bl2_50_5_200.bed_narrowPeak1041
16	70154400	70154600	hs_setmar_chip_ip_6_bl2_50_5_200.bed_narrowPeak1042
16	70155600	70155800	hs_setmar_chip_ip_6_bl2_50_5_200.bed_narrowPeak1043
16	70158200	70158450	hs_setmar_chip_ip_6_bl2_50_5_200.bed_narrowPeak1044
16	70516000	70516200	hs_setmar_chip_ip_6_bl2_50_5_200.bed_narrowPeak1045
16	71844700	71845050	hs_setmar_chip_ip_6_bl2_50_5_200.bed_narrowPeak1046
16	73135950	73137150	hs_setmar_chip_ip_6_bl2_50_5_200.bed_narrowPeak1047
16	74080150	74080700	hs_setmar_chip_ip_6_bl2_50_5_200.bed_narrowPeak1048
16	74364150	74364700	hs_setmar_chip_ip_6_bl2_50_5_200.bed_narrowPeak1049
16	76503150	76503550	hs_setmar_chip_ip_6_bl2_50_5_200.bed_narrowPeak1050
16	76768250	76768750	hs_setmar_chip_ip_6_bl2_50_5_200.bed_narrowPeak1051
16	76769900	76770250	hs_setmar_chip_ip_6_bl2_50_5_200.bed_narrowPeak1052
16	77096200	77096550	hs_setmar_chip_ip_6_bl2_50_5_200.bed_narrowPeak1053
16	79669550	79669900	hs_setmar_chip_ip_6_bl2_50_5_200.bed_narrowPeak1054
16	80665400	80665750	hs_setmar_chip_ip_6_bl2_50_5_200.bed_narrowPeak1055
16	81635400	81635800	hs_setmar_chip_ip_6_bl2_50_5_200.bed_narrowPeak1056
16	81765200	81765450	hs_setmar_chip_ip_6_bl2_50_5_200.bed_narrowPeak1057
16	82241600	82242150	hs_setmar_chip_ip_6_bl2_50_5_200.bed_narrowPeak1058
16	83076750	83077000	hs_setmar_chip_ip_6_bl2_50_5_200.bed_narrowPeak1059
16	83654100	83654400	hs_setmar_chip_ip_6_bl2_50_5_200.bed_narrowPeak1060
16	86078850	86079450	hs_setmar_chip_ip_6_bl2_50_5_200.bed_narrowPeak1061
16	86402750	86403100	hs_setmar_chip_ip_6_bl2_50_5_200.bed_narrowPeak1062
16	86558300	86558550	hs_setmar_chip_ip_6_bl2_50_5_200.bed_narrowPeak1063
17	1202650	1203200	hs_setmar_chip_ip_6_bl2_50_5_200.bed_narrowPeak1064
17	4684200	4684650	hs_setmar_chip_ip_6_bl2_50_5_200.bed_narrowPeak1065
17	5833400	5833650	hs_setmar_chip_ip_6_bl2_50_5_200.bed_narrowPeak1066
17	10070650	10071250	hs_setmar_chip_ip_6_bl2_50_5_200.bed_narrowPeak1067
17	11741200	11741700	hs_setmar_chip_ip_6_bl2_50_5_200.bed_narrowPeak1068
17	12357450	12358050	hs_setmar_chip_ip_6_bl2_50_5_200.bed_narrowPeak1069
17	12403900	12404550	hs_setmar_chip_ip_6_bl2_50_5_200.bed_narrowPeak1070
17	13331500	13331700	hs_setmar_chip_ip_6_bl2_50_5_200.bed_narrowPeak1071
17	13543300	13543850	hs_setmar_chip_ip_6_bl2_50_5_200.bed_narrowPeak1072
17	14758950	14759500	hs_setmar_chip_ip_6_bl2_50_5_200.bed_narrowPeak1073
17	27726300	27727050	hs_setmar_chip_ip_6_bl2_50_5_200.bed_narrowPeak1074
17	27995050	27995250	hs_setmar_chip_ip_6_bl2_50_5_200.bed_narrowPeak1075
17	29053550	29054100	hs_setmar_chip_ip_6_bl2_50_5_200.bed_narrowPeak1076
17	42494450	42495150	hs_setmar_chip_ip_6_bl2_50_5_200.bed_narrowPeak1077
17	42640950	42641350	hs_setmar_chip_ip_6_bl2_50_5_200.bed_narrowPeak1078
17	43990300	43990800	hs_setmar_chip_ip_6_bl2_50_5_200.bed_narrowPeak1079
17	44646300	44646800	hs_setmar_chip_ip_6_bl2_50_5_200.bed_narrowPeak1080
17	47118200	47118950	hs_setmar_chip_ip_6_bl2_50_5_200.bed_narrowPeak1081
17	48443050	48443450	hs_setmar_chip_ip_6_bl2_50_5_200.bed_narrowPeak1082
17	49670900	49671700	hs_setmar_chip_ip_6_bl2_50_5_200.bed_narrowPeak1083
17	53537300	53537900	hs_setmar_chip_ip_6_bl2_50_5_200.bed_narrowPeak1084
17	53560600	53560800	hs_setmar_chip_ip_6_bl2_50_5_200.bed_narrowPeak1085
17	54385850	54386250	hs_setmar_chip_ip_6_bl2_50_5_200.bed_narrowPeak1086
[truncated: 192 more rows]

## Sheet: Peak_ITR_1227
# ITRs on the 754 Setmar BS (+-500 bp). ITRs have 0,1,2 or 3 mismatches
chr_ITR	start_ITR	end_ITR	length_ITR	strand_ITR	sequence_ITR	mismatch_ITR	ChIP-seq_mean	chr_Peak_764	start_Peak_764	end_Peak_764	name_Peak_764
1	11907751	11907769	19	-	GGTGCAAAAGTAATTGCGG	0	7.89206	1	11907300	11907900	hs_setmar_chip_ip_6_bl2_100_5_200.bed_narrowPeak1
1	17150117	17150135	19	+	GGTGCAAAAGTAATTGCAG	1	10.8716	1	17149800	17150500	hs_setmar_chip_ip_6_bl2_100_5_200.bed_narrowPeak2
1	17150163	17150181	19	-	GGTGCAAAAATAATTGCGG	1	10.8716	1	17149800	17150500	hs_setmar_chip_ip_6_bl2_100_5_200.bed_narrowPeak2
1	23270269	23270287	19	-	GGTGCAAAAGTAATTTCGG	1	8.16269	1	23269900	23270600	hs_setmar_chip_ip_6_bl2_100_5_200.bed_narrowPeak3
1	23270214	23270232	19	+	GGTGCAAAAGTAATTGCAA	2	8.16269	1	23269900	23270600	hs_setmar_chip_ip_6_bl2_100_5_200.bed_narrowPeak3
1	24279781	24279799	19	+	GGTGCAAAAGTAATTGCGG	0	9.71471	1	24279400	24280200	hs_setmar_chip_ip_6_bl2_100_5_200.bed_narrowPeak4
1	26656669	26656687	19	-	GGTGCAAAAATAATTGCAG	2	5.33321	1	26656600	26656800	hs_setmar_chip_ip_6_bl2_100_5_200.bed_narrowPeak5
1	26656622	26656640	19	+	GGTGCAAAAGCGATTGCAG	3	5.33321	1	26656600	26656800	hs_setmar_chip_ip_6_bl2_100_5_200.bed_narrowPeak5
1	30086552	30086570	19	-	GGTGCAAAAGTTATTGCGG	1	12.0773	1	30086200	30086900	hs_setmar_chip_ip_6_bl2_100_5_200.bed_narrowPeak6
1	31210261	31210279	19	+	GGTGCAAAAGTAATTGTGG	1	7.2977	1	31210400	31210900	hs_setmar_chip_ip_6_bl2_100_5_200.bed_narrowPeak7
1	31210613	31210631	19	-	GGTGCAAAAGAGATTGCGT	3	7.2977	1	31210400	31210900	hs_setmar_chip_ip_6_bl2_100_5_200.bed_narrowPeak7
1	34175922	34175940	19	-	GGTGCAAAAGTAATTGCGG	0	7.72597	1	34175700	34176100	hs_setmar_chip_ip_6_bl2_100_5_200.bed_narrowPeak8
1	34175875	34175893	19	+	GGTACAAAAGTAATTGTGG	2	7.72597	1	34175700	34176100	hs_setmar_chip_ip_6_bl2_100_5_200.bed_narrowPeak8
1	40021159	40021177	19	+	GGTGCAAAAGTTATTGCGG	1	10.8845	1	40020900	40021600	hs_setmar_chip_ip_6_bl2_100_5_200.bed_narrowPeak9
1	40021527	40021545	19	-	GGTGCAAAAGTAATTGTGG	1	10.8845	1	40020900	40021600	hs_setmar_chip_ip_6_bl2_100_5_200.bed_narrowPeak9
1	41759150	41759168	19	+	GGTGCAAAAGTAATTGCGG	0	7.14985	1	41758900	41759500	hs_setmar_chip_ip_6_bl2_100_5_200.bed_narrowPeak10
1	41759197	41759215	19	-	GGTGCAAAAGTAATTGCAG	1	7.14985	1	41758900	41759500	hs_setmar_chip_ip_6_bl2_100_5_200.bed_narrowPeak10
1	45232231	45232249	19	+	GGAGCAAAAGTAATTGCGG	1	5.94374	1	45232100	45232300	hs_setmar_chip_ip_6_bl2_100_5_200.bed_narrowPeak11
1	45232276	45232294	19	-	GGTGCAAAAGTAATTGCAG	1	5.94374	1	45232100	45232300	hs_setmar_chip_ip_6_bl2_100_5_200.bed_narrowPeak11
1	46624960	46624978	19	-	GGTGCAAAAGTAATTACAG	2	5.3781	1	46624900	46625100	hs_setmar_chip_ip_6_bl2_100_5_200.bed_narrowPeak12
1	46624920	46624938	19	+	GGTGGAAAAGTAATTGCAT	3	5.3781	1	46624900	46625100	hs_setmar_chip_ip_6_bl2_100_5_200.bed_narrowPeak12
1	50820998	50821016	19	+	GGTGCAAAAGTAATTGCGG	0	6.28493	1	50820900	50821300	hs_setmar_chip_ip_6_bl2_100_5_200.bed_narrowPeak13
1	50821045	50821063	19	-	GGTGCAGAAATAATTGTGG	3	6.28493	1	50820900	50821300	hs_setmar_chip_ip_6_bl2_100_5_200.bed_narrowPeak13
1	56377342	56377360	19	+	GGTGCAAAAGTAATTGCAG	1	5.72228	1	56377300	56377600	hs_setmar_chip_ip_6_bl2_100_5_200.bed_narrowPeak14
1	56377390	56377408	19	-	GGTGCAAAAGTAATTGCAG	1	5.72228	1	56377300	56377600	hs_setmar_chip_ip_6_bl2_100_5_200.bed_narrowPeak14
1	59940496	59940514	19	-	GGTGCAAAAGTAATTGCAG	1	5.5487	1	59940400	59940600	hs_setmar_chip_ip_6_bl2_100_5_200.bed_narrowPeak15
1	61480454	61480472	19	+	GGTGCAAAAGTAATTGCGG	0	5.68037	1	61480300	61480600	hs_setmar_chip_ip_6_bl2_100_5_200.bed_narrowPeak16
1	61650534	61650552	19	-	GGTGCAAAAGTAATTGAGG	1	5.27934	1	61650400	61650600	hs_setmar_chip_ip_6_bl2_100_5_200.bed_narrowPeak17
1	61650488	61650506	19	+	GGTGCAAAAGTAATCGCAG	2	5.27934	1	61650400	61650600	hs_setmar_chip_ip_6_bl2_100_5_200.bed_narrowPeak17
1	66874372	66874390	19	+	GGTGCAAAAGTAATTGCGG	0	8.41881	1	66874000	66874600	hs_setmar_chip_ip_6_bl2_100_5_200.bed_narrowPeak18
1	78599489	78599507	19	+	GGTGCAAAAGTAATTGCGG	0	6.43756	1	78599300	78599700	hs_setmar_chip_ip_6_bl2_100_5_200.bed_narrowPeak19
1	78599541	78599559	19	-	GGTGCAAACATAATTGCAG	3	6.43756	1	78599300	78599700	hs_setmar_chip_ip_6_bl2_100_5_200.bed_narrowPeak19
1	82121518	82121536	19	-	GGTGCAAAAGTAATTGCAG	1	5.58909	1	82121300	82121700	hs_setmar_chip_ip_6_bl2_100_5_200.bed_narrowPeak20
1	84183866	84183884	19	-	GGTGCATAAGTAATTGCGG	1	5.80607	1	84183700	84184000	hs_setmar_chip_ip_6_bl2_100_5_200.bed_narrowPeak21
1	87922801	87922819	19	+	AGTGCAAAAGTAATTGCGG	1	7.56884	1	87922800	87923400	hs_setmar_chip_ip_6_bl2_100_5_200.bed_narrowPeak22
1	87923082	87923100	19	-	GGTGCAAAAGTAATTACGG	1	7.56884	1	87922800	87923400	hs_setmar_chip_ip_6_bl2_100_5_200.bed_narrowPeak22
1	87922847	87922865	19	-	GGTGCAAAAGTATTTGTGG	2	7.56884	1	87922800	87923400	hs_setmar_chip_ip_6_bl2_100_5_200.bed_narrowPeak22
1	88753168	88753186	19	+	GGTGCAAAAGTAATTGCAG	1	5.27934	1	88753100	88753300	hs_setmar_chip_ip_6_bl2_100_5_200.bed_narrowPeak23
1	94395706	94395724	19	+	GGTGCAAAAGTAATTGCTG	1	6.94933	1	94395400	94395900	hs_setmar_chip_ip_6_bl2_100_5_200.bed_narrowPeak24
1	98286846	98286864	19	+	GGTGCAAAAGTGATTGCAG	2	5.49482	1	98286800	98287000	hs_setmar_chip_ip_6_bl2_100_5_200.bed_narrowPeak25
1	98286892	98286910	19	-	GGTGCAAAAGTAATTTCAG	2	5.49482	1	98286800	98287000	hs_setmar_chip_ip_6_bl2_100_5_200.bed_narrowPeak25
1	99516991	99517009	19	+	GGTGCAAAAGTAATTGCAG	1	5.11773	1	99517100	99517300	hs_setmar_chip_ip_6_bl2_100_5_200.bed_narrowPeak26
1	99517374	99517392	19	-	GGTGCAAAAGTAATTGCAG	1	5.11773	1	99517100	99517300	hs_setmar_chip_ip_6_bl2_100_5_200.bed_narrowPeak26
1	100401128	100401146	19	+	GGTGCAAAAGTAATTGCGG	0	7.71071	1	100400900	100401400	hs_setmar_chip_ip_6_bl2_100_5_200.bed_narrowPeak27
1	115485660	115485678	19	+	GGTGCAAAAGTGATTGCGG	1	5.21649	1	115485600	115485800	hs_setmar_chip_ip_6_bl2_100_5_200.bed_narrowPeak28
1	118178175	118178193	19	-	GGTGCAAAAGTAATTGCGG	0	6.61264	1	118178000	118178400	hs_setmar_chip_ip_6_bl2_100_5_200.bed_narrowPeak29
1	154529494	154529512	19	-	GGTGCAAAAATTATTGCGG	2	6.98525	1	154529300	154529800	hs_setmar_chip_ip_6_bl2_100_5_200.bed_narrowPeak30
1	162941204	162941222	19	+	GGTGCAAAAGTAATTGCGG	0	10.3103	1	162940900	162941500	hs_setmar_chip_ip_6_bl2_100_5_200.bed_narrowPeak31
1	168181549	168181567	19	+	GGTGCAAAAGTAATTGCGG	0	7.35112	1	168181100	168181900	hs_setmar_chip_ip_6_bl2_100_5_200.bed_narrowPeak32
1	168181583	168181601	19	-	GGTGCAAAAGTAATTGCGG	0	7.35112	1	168181100	168181900	hs_setmar_chip_ip_6_bl2_100_5_200.bed_narrowPeak32
1	172629366	172629384	19	-	GGTGCAAAAGTAATTGCGG	0	8.64754	1	172629000	172629700	hs_setmar_chip_ip_6_bl2_100_5_200.bed_narrowPeak33
1	172629320	172629338	19	+	GGTGCAAAAGTAATTGCAG	1	8.64754	1	172629000	172629700	hs_setmar_chip_ip_6_bl2_100_5_200.bed_narrowPeak33
1	174417093	174417111	19	-	GGTGCAAAAGTAATTGCGG	0	5.57264	1	174416900	174417200	hs_setmar_chip_ip_6_bl2_100_5_200.bed_narrowPeak34
1	177790136	177790154	19	-	GGTGCAAAAGTTATTGCGG	1	8.87328	1	177789800	177790500	hs_setmar_chip_ip_6_bl2_100_5_200.bed_narrowPeak35
1	177790090	177790108	19	+	GGTGCAAAAGTTACTGTGG	3	8.87328	1	177789800	177790500	hs_setmar_chip_ip_6_bl2_100_5_200.bed_narrowPeak35
1	178463703	178463721	19	+	GGTGCAAAAGTAATTGCAG	1	5.41402	1	178463600	178463800	hs_setmar_chip_ip_6_bl2_100_5_200.bed_narrowPeak36
1	178463737	178463755	19	-	GGTGCAAAAGTAATTGTGG	1	5.41402	1	178463600	178463800	hs_setmar_chip_ip_6_bl2_100_5_200.bed_narrowPeak36
1	179710262	179710280	19	+	GGTGCAAAAGTAATTGCGG	0	10.1389	1	179709900	179710700	hs_setmar_chip_ip_6_bl2_100_5_200.bed_narrowPeak37
1	179710309	179710327	19	-	GGTGCAAAAGTAATTGAGG	1	10.1389	1	179709900	179710700	hs_setmar_chip_ip_6_bl2_100_5_200.bed_narrowPeak37
1	180717906	180717924	19	-	GGTGCAAAAGTAATTGCGG	0	5.08181	1	180717800	180718000	hs_setmar_chip_ip_6_bl2_100_5_200.bed_narrowPeak38
1	180717859	180717877	19	+	GGTACAAAAGTAATTGTGT	3	5.08181	1	180717800	180718000	hs_setmar_chip_ip_6_bl2_100_5_200.bed_narrowPeak38
1	184189954	184189972	19	+	GGTGCAAAAGTAATTGTGG	1	7.10496	1	184189700	184190300	hs_setmar_chip_ip_6_bl2_100_5_200.bed_narrowPeak39
1	184190000	184190018	19	-	GGTGCAAAAGTAATTGCAG	1	7.10496	1	184189700	184190300	hs_setmar_chip_ip_6_bl2_100_5_200.bed_narrowPeak39
1	190373782	190373800	19	+	GCTGCAGAAGTAATTGTGG	3	5.2973	1	190373600	190373900	hs_setmar_chip_ip_6_bl2_100_5_200.bed_narrowPeak40
1	190373840	190373858	19	-	GGTGCAAAAGTAATCACAG	3	5.2973	1	190373600	190373900	hs_setmar_chip_ip_6_bl2_100_5_200.bed_narrowPeak40
1	190838298	190838316	19	-	GGTGCAAAAGTAATTGCAG	1	5.19853	1	190838200	190838400	hs_setmar_chip_ip_6_bl2_100_5_200.bed_narrowPeak41
1	199823631	199823649	19	-	GGTGCAAAAGTAATTGCAG	1	5.48285	1	199823500	199823800	hs_setmar_chip_ip_6_bl2_100_5_200.bed_narrowPeak42
1	204653112	204653130	19	+	GGTGCAAAAGTAATTGCGA	1	7.12172	1	204652900	204653400	hs_setmar_chip_ip_6_bl2_100_5_200.bed_narrowPeak43
1	204653159	204653177	19	-	AGTGCAAAAGTAATTGTGG	2	7.12172	1	204652900	204653400	hs_setmar_chip_ip_6_bl2_100_5_200.bed_narrowPeak43
1	208314628	208314646	19	+	GGTGCAAAAGTAATTGCGG	0	6.83082	1	208314400	208314900	hs_setmar_chip_ip_6_bl2_100_5_200.bed_narrowPeak44
1	212552129	212552147	19	+	GGTGCAAAAGTAATTGCGG	0	11.2308	1	212551800	212552500	hs_setmar_chip_ip_6_bl2_100_5_200.bed_narrowPeak45
1	212552181	212552199	19	-	GGTGCAAAAGTAATTGCCA	2	11.2308	1	212551800	212552500	hs_setmar_chip_ip_6_bl2_100_5_200.bed_narrowPeak45
1	212718209	212718227	19	+	GGTGCAAAAGTAATTGCGG	0	6.74283	1	212718000	212718400	hs_setmar_chip_ip_6_bl2_100_5_200.bed_narrowPeak46
1	213409266	213409284	19	-	GGTGCAAAAGTAATTGCGG	0	5.84797	1	213409100	213409400	hs_setmar_chip_ip_6_bl2_100_5_200.bed_narrowPeak47
1	213409219	213409237	19	+	GGTGCTAAAGTTATTGCGG	2	5.84797	1	213409100	213409400	hs_setmar_chip_ip_6_bl2_100_5_200.bed_narrowPeak47
1	215883189	215883207	19	-	GGTGCAAAAGTAATTACGG	1	5.95273	1	215883000	215883400	hs_setmar_chip_ip_6_bl2_100_5_200.bed_narrowPeak48
1	217370341	217370359	19	-	GGTGCAAAAGTAATTGCGG	0	7.51198	1	217370000	217370600	hs_setmar_chip_ip_6_bl2_100_5_200.bed_narrowPeak49
1	217370270	217370288	19	+	GGTGCAAAAGTAATTGAGG	1	7.51198	1	217370000	217370600	hs_setmar_chip_ip_6_bl2_100_5_200.bed_narrowPeak49
1	220437482	220437500	19	+	GGTGCAAAAGTAATTGTGG	1	7.33002	1	220437300	220437800	hs_setmar_chip_ip_6_bl2_100_5_200.bed_narrowPeak50
1	220437528	220437546	19	-	GGTGCAAAAGTAATTGCAG	1	7.33002	1	220437300	220437800	hs_setmar_chip_ip_6_bl2_100_5_200.bed_narrowPeak50
1	221249731	221249749	19	-	GGTGCGAAAGTAATTGCGG	1	5.78213	1	221249500	221249900	hs_setmar_chip_ip_6_bl2_100_5_200.bed_narrowPeak51
1	221449381	221449399	19	-	GGTGCAAAAGTTATTGCGG	1	7.35875	1	221449100	221449600	hs_setmar_chip_ip_6_bl2_100_5_200.bed_narrowPeak52
1	223183648	223183666	19	+	GGTGCAAAAGTAATTGCGG	0	7.03912	1	223183300	223183900	hs_setmar_chip_ip_6_bl2_100_5_200.bed_narrowPeak53
1	223838697	223838715	19	-	GGTGCAAAAGTAATTGCGG	0	5.52625	1	223838500	223838900	hs_setmar_chip_ip_6_bl2_100_5_200.bed_narrowPeak54
1	223838651	223838669	19	+	GATCCAAAAGTAATTGTGG	3	5.52625	1	223838500	223838900	hs_setmar_chip_ip_6_bl2_100_5_200.bed_narrowPeak54
1	225567778	225567796	19	-	GGTGCAAAAGTAATTGCAG	1	7.13249	1	225567500	225568000	hs_setmar_chip_ip_6_bl2_100_5_200.bed_narrowPeak55
1	225567735	225567753	19	+	GGTTCAAAAGTAATTGCAC	3	7.13249	1	225567500	225568000	hs_setmar_chip_ip_6_bl2_100_5_200.bed_narrowPeak55
1	234017753	234017771	19	+	GGTGCAAAAGTAATTGCTG	1	5.60855	1	234017700	234018000	hs_setmar_chip_ip_6_bl2_100_5_200.bed_narrowPeak56
1	234017800	234017818	19	-	GGTGCAAAAGTAATCACGG	2	5.60855	1	234017700	234018000	hs_setmar_chip_ip_6_bl2_100_5_200.bed_narrowPeak56
1	237415345	237415363	19	-	GGTGCAAAAGTTATTGCAG	2	5.15364	1	237415300	237415500	hs_setmar_chip_ip_6_bl2_100_5_200.bed_narrowPeak57
1	237635121	237635139	19	-	GGTGCAAAATTAATTGCGG	1	5.52625	1	237634900	237635300	hs_setmar_chip_ip_6_bl2_100_5_200.bed_narrowPeak58
1	237635075	237635093	19	+	GGTGCAGAAGTCATTGTGG	3	5.52625	1	237634900	237635300	hs_setmar_chip_ip_6_bl2_100_5_200.bed_narrowPeak58
1	239874666	239874684	19	+	GGTGCAAAAGTAATTGGGG	1	5.28831	1	239874900	239875100	hs_setmar_chip_ip_6_bl2_100_5_200.bed_narrowPeak59
1	239875023	239875041	19	-	GGTGCAAAAGTAATTGCGT	1	5.28831	1	239874900	239875100	hs_setmar_chip_ip_6_bl2_100_5_200.bed_narrowPeak59
1	244373687	244373705	19	+	GGTGCAAAAGTAATTGCAG	1	5.72826	1	244373600	244373900	hs_setmar_chip_ip_6_bl2_100_5_200.bed_narrowPeak60
1	244373739	244373757	19	-	GGTGTAAAAGTAATTGCGG	1	5.72826	1	244373600	244373900	hs_setmar_chip_ip_6_bl2_100_5_200.bed_narrowPeak60
1	244957294	244957312	19	+	GGTGCAAAATTAATTGCGG	1	5.41402	1	244957100	244957500	hs_setmar_chip_ip_6_bl2_100_5_200.bed_narrowPeak61
1	244957340	244957358	19	-	GGTGCAAAAGTAATTGCTG	1	5.41402	1	244957100	244957500	hs_setmar_chip_ip_6_bl2_100_5_200.bed_narrowPeak61
2	12968564	12968582	19	-	GGTGCAAAAGTAATTGCGG	0	5.84049	2	12968300	12968700	hs_setmar_chip_ip_6_bl2_100_5_200.bed_narrowPeak310
2	12968517	12968535	19	+	GGTGCAAAAGTAATTGTGT	2	5.84049	2	12968300	12968700	hs_setmar_chip_ip_6_bl2_100_5_200.bed_narrowPeak310
2	13234163	13234181	19	-	GGTGCAAAAGTAATTGCAG	1	5.89586	2	13234000	13234300	hs_setmar_chip_ip_6_bl2_100_5_200.bed_narrowPeak311
2	14064528	14064546	19	+	GGTGCAAAAGTAATTGCGG	0	6.48604	2	14064300	14064800	hs_setmar_chip_ip_6_bl2_100_5_200.bed_narrowPeak312
2	21587477	21587495	19	-	GGTGCAAAACTAATTGCGG	1	6.2562	2	21587200	21587700	hs_setmar_chip_ip_6_bl2_100_5_200.bed_narrowPeak313
2	23461949	23461967	19	+	GGTGCAAAAGTAATTGCGG	0	7.69006	2	23461800	23462200	hs_setmar_chip_ip_6_bl2_100_5_200.bed_narrowPeak314
2	23462000	23462018	19	-	GGTGGAAAAGTAATTGCAT	3	7.69006	2	23461800	23462200	hs_setmar_chip_ip_6_bl2_100_5_200.bed_narrowPeak314
2	26799044	26799062	19	-	GGTGCAAAAGTAATTGCGG	0	5.88987	2	26798800	26799200	hs_setmar_chip_ip_6_bl2_100_5_200.bed_narrowPeak315
2	34403681	34403699	19	+	GGTGCAAAAGTAATTGCGG	0	5.35116	2	34403500	34403800	hs_setmar_chip_ip_6_bl2_100_5_200.bed_narrowPeak316
2	34403728	34403746	19	-	GGTGCAAAAGTAATTGCGG	0	5.35116	2	34403500	34403800	hs_setmar_chip_ip_6_bl2_100_5_200.bed_narrowPeak316
2	39007701	39007719	19	-	GGTGCAAAAGTAATTGCAG	1	6.30288	2	39007500	39007900	hs_setmar_chip_ip_6_bl2_100_5_200.bed_narrowPeak317
2	43981874	43981892	19	-	GGTGCAAAAGTAATTGCAG	1	6.70691	2	43981700	43982100	hs_setmar_chip_ip_6_bl2_100_5_200.bed_narrowPeak318
2	43981833	43981851	19	+	GATGCAAAAGTAATTGCAG	2	6.70691	2	43981700	43982100	hs_setmar_chip_ip_6_bl2_100_5_200.bed_narrowPeak318
2	44752239	44752257	19	+	GGTGCAAAAGTAATTGCGG	0	6.08022	2	44752100	44752600	hs_setmar_chip_ip_6_bl2_100_5_200.bed_narrowPeak319
2	44752290	44752308	19	-	GGTGCAAAAGTAATTGCGG	0	6.08022	2	44752100	44752600	hs_setmar_chip_ip_6_bl2_100_5_200.bed_narrowPeak319
2	50646168	50646186	19	+	GGTGCAAAAGTAATTGCAG	1	5.42898	2	50646000	50646300	hs_setmar_chip_ip_6_bl2_100_5_200.bed_narrowPeak320
2	50798977	50798995	19	+	GGTGCAAAAGTAATTGCAG	1	7.20791	2	50798800	50799300	hs_setmar_chip_ip_6_bl2_100_5_200.bed_narrowPeak321
2	55108777	55108795	19	-	GGTGCAAAAGTAATTGCGG	0	5.78213	2	55108600	55109000	hs_setmar_chip_ip_6_bl2_100_5_200.bed_narrowPeak322
2	55108717	55108735	19	+	GGCACAAAAGTAATTGCGG	2	5.78213	2	55108600	55109000	hs_setmar_chip_ip_6_bl2_100_5_200.bed_narrowPeak322
2	55278733	55278751	19	+	GGTGCAAAAGTAATCGCGG	1	7.49163	2	55278500	55279000	hs_setmar_chip_ip_6_bl2_100_5_200.bed_narrowPeak323
2	60115901	60115919	19	+	GCTGCAAAAGTCATTGTGG	3	5.30328	2	60115800	60116100	hs_setmar_chip_ip_6_bl2_100_5_200.bed_narrowPeak324
2	60115948	60115966	19	-	GGTGCAAAAGTCCTTGCAG	3	5.30328	2	60115800	60116100	hs_setmar_chip_ip_6_bl2_100_5_200.bed_narrowPeak324
2	60961794	60961812	19	-	GGTGCAAAAGTAATTGCAG	1	5.54869	2	60961600	60961900	hs_setmar_chip_ip_6_bl2_100_5_200.bed_narrowPeak325
2	62747717	62747735	19	+	GGTGCAAAAGTAATTGCGG	0	5.94374	2	62747600	62747900	hs_setmar_chip_ip_6_bl2_100_5_200.bed_narrowPeak326
2	62747762	62747780	19	-	GGTGCAAAAGTAACTGCAG	2	5.94374	2	62747600	62747900	hs_setmar_chip_ip_6_bl2_100_5_200.bed_narrowPeak326
2	64046133	64046151	19	+	GGTGCAAAAGTAATTGCGG	0	14.6394	2	64045800	64046600	hs_setmar_chip_ip_6_bl2_100_5_200.bed_narrowPeak327
2	64046167	64046185	19	-	GGTGCAAAAGTTATTGTGG	2	14.6394	2	64045800	64046600	hs_setmar_chip_ip_6_bl2_100_5_200.bed_narrowPeak327
2	70455548	70455566	19	+	GGTGCAAAAGTAATTGTGG	1	6.3388	2	70455400	70455800	hs_setmar_chip_ip_6_bl2_100_5_200.bed_narrowPeak328
2	70455595	70455613	19	-	GGTGCAAAAGTAATTGCAG	1	6.3388	2	70455400	70455800	hs_setmar_chip_ip_6_bl2_100_5_200.bed_narrowPeak328
2	72326793	72326811	19	-	GGTGCAAAAGTAATTGCGG	0	5.26138	2	72326700	72327000	hs_setmar_chip_ip_6_bl2_100_5_200.bed_narrowPeak329
2	72326747	72326765	19	+	GGTGCAAAAGTAATTGTGG	1	5.26138	2	72326700	72327000	hs_setmar_chip_ip_6_bl2_100_5_200.bed_narrowPeak329
2	72749461	72749479	19	+	GGTGCAAAAGTAATTGCGG	0	5.836	2	72749400	72749700	hs_setmar_chip_ip_6_bl2_100_5_200.bed_narrowPeak330
2	72749573	72749591	19	-	GGTGCAAAAGTAATTGCAG	1	5.836	2	72749400	72749700	hs_setmar_chip_ip_6_bl2_100_5_200.bed_narrowPeak330
2	72824405	72824423	19	+	GGTGCAAAAGTAATTGCGG	0	11.4694	2	72824100	72824800	hs_setmar_chip_ip_6_bl2_100_5_200.bed_narrowPeak331
2	77779365	77779383	19	+	GGTGCAAAAGTAACTGCGG	1	6.7967	2	77779200	77779600	hs_setmar_chip_ip_6_bl2_100_5_200.bed_narrowPeak332
2	77779412	77779430	19	-	GGTGCAAAAGTAGCTGCAG	3	6.7967	2	77779200	77779600	hs_setmar_chip_ip_6_bl2_100_5_200.bed_narrowPeak332
2	85331032	85331050	19	-	GGTGCAAAAGTAATTGCTG	1	6.82812	2	85330800	85331200	hs_setmar_chip_ip_6_bl2_100_5_200.bed_narrowPeak333
2	85330994	85331012	19	+	GGTACAAAAGCAATTGCGT	3	6.82812	2	85330800	85331200	hs_setmar_chip_ip_6_bl2_100_5_200.bed_narrowPeak333
2	88462823	88462841	19	-	GGTGCAAAAGTAATTGCGG	0	5.75519	2	88462700	88462900	hs_setmar_chip_ip_6_bl2_100_5_200.bed_narrowPeak334
2	101294241	101294259	19	-	GGTGCAAAAGTAATCGCAG	2	5.37511	2	101294100	101294400	hs_setmar_chip_ip_6_bl2_100_5_200.bed_narrowPeak335
2	105007565	105007583	19	+	GGTGCAAAAGTTATTGCGG	1	5.7941	2	105007400	105007700	hs_setmar_chip_ip_6_bl2_100_5_200.bed_narrowPeak336
2	107349512	107349530	19	-	GGTGCAAAAGTAATTGCGG	0	6.52555	2	107349300	107349800	hs_setmar_chip_ip_6_bl2_100_5_200.bed_narrowPeak337
2	112670692	112670710	19	-	GGTGCAAAAGTAATTGCGG	0	10.0529	2	112670400	112671000	hs_setmar_chip_ip_6_bl2_100_5_200.bed_narrowPeak338
2	112670645	112670663	19	+	GGTGCAATAGTAATTGCGG	1	10.0529	2	112670400	112671000	hs_setmar_chip_ip_6_bl2_100_5_200.bed_narrowPeak338
2	117340314	117340332	19	+	GGTGCAAAAGTAATTGCGG	0	7.73584	2	117340200	117340700	hs_setmar_chip_ip_6_bl2_100_5_200.bed_narrowPeak339
2	117340639	117340657	19	-	GGTGCAAAAGTAATTGCCG	1	7.73584	2	117340200	117340700	hs_setmar_chip_ip_6_bl2_100_5_200.bed_narrowPeak339
2	117846933	117846951	19	+	GGTGCAAAATTAATTGCGG	1	6.28044	2	117846700	117847100	hs_setmar_chip_ip_6_bl2_100_5_200.bed_narrowPeak340
2	117846962	117846980	19	-	GGTGCCAAATTAATTGTGG	3	6.28044	2	117846700	117847100	hs_setmar_chip_ip_6_bl2_100_5_200.bed_narrowPeak340
2	124473952	124473970	19	+	GGTGCAAATGTAATTGCGG	1	5.23145	2	124473900	124474200	hs_setmar_chip_ip_6_bl2_100_5_200.bed_narrowPeak341
2	125855388	125855406	19	-	GGTGCAAAAGTAATTGCGG	0	7.67479	2	125855100	125855600	hs_setmar_chip_ip_6_bl2_100_5_200.bed_narrowPeak342
2	125855342	125855360	19	+	GGTGCAAAAGTAGTTGTGG	2	7.67479	2	125855100	125855600	hs_setmar_chip_ip_6_bl2_100_5_200.bed_narrowPeak342
2	147466686	147466704	19	-	GGTGCAAAAGTAATTGCAG	1	6.35675	2	147466400	147466800	hs_setmar_chip_ip_6_bl2_100_5_200.bed_narrowPeak343
2	147466639	147466657	19	+	GGTGCAAAAGTCATTGCGC	2	6.35675	2	147466400	147466800	hs_setmar_chip_ip_6_bl2_100_5_200.bed_narrowPeak343
2	155294541	155294559	19	-	GGTGCAAAAGTAATTGCGG	0	7.08581	2	155294300	155294800	hs_setmar_chip_ip_6_bl2_100_5_200.bed_narrowPeak344
2	156932180	156932198	19	+	GGTGCAAAAGTAATTGCGA	1	9.48126	2	156931900	156932500	hs_setmar_chip_ip_6_bl2_100_5_200.bed_narrowPeak345
2	156932227	156932245	19	-	GGTGCAAAAATAATTGTGG	2	9.48126	2	156931900	156932500	hs_setmar_chip_ip_6_bl2_100_5_200.bed_narrowPeak345
2	157015184	157015202	19	+	GGTGCAAAAGTAATTGCGG	0	7.87232	2	157015000	157015500	hs_setmar_chip_ip_6_bl2_100_5_200.bed_narrowPeak346
2	157015230	157015248	19	-	GGTGCAAAAGTGATTGCAG	2	7.87232	2	157015000	157015500	hs_setmar_chip_ip_6_bl2_100_5_200.bed_narrowPeak346
2	164842783	164842801	19	-	GGTGCAAAAGTAATTGCGG	0	16.8197	2	164842300	164843200	hs_setmar_chip_ip_6_bl2_100_5_200.bed_narrowPeak347
2	164842724	164842742	19	+	GGTGCAAAAGTAACTGCGG	1	16.8197	2	164842300	164843200	hs_setmar_chip_ip_6_bl2_100_5_200.bed_narrowPeak347
2	167078512	167078530	19	+	GGTGCAAAAGTAATTGCGG	0	6.71589	2	167078400	167078700	hs_setmar_chip_ip_6_bl2_100_5_200.bed_narrowPeak348
2	167078868	167078886	19	-	GGTGCAAAAGTCATTGTGA	3	6.71589	2	167078400	167078700	hs_setmar_chip_ip_6_bl2_100_5_200.bed_narrowPeak348
2	168904086	168904104	19	+	GGTGCAAAAGTAATTGCGG	0	8.05668	2	168903800	168904400	hs_setmar_chip_ip_6_bl2_100_5_200.bed_narrowPeak349
2	168904133	168904151	19	-	AATGCAAGAGTAATTGCGG	3	8.05668	2	168903800	168904400	hs_setmar_chip_ip_6_bl2_100_5_200.bed_narrowPeak349
2	171507095	171507113	19	+	GGTGCAAAAGTAATTGCAG	1	6.01557	2	171506900	171507300	hs_setmar_chip_ip_6_bl2_100_5_200.bed_narrowPeak350
2	171507454	171507472	19	-	GGTGCAAAAGAAATTGTGG	2	6.01557	2	171506900	171507300	hs_setmar_chip_ip_6_bl2_100_5_200.bed_narrowPeak350
2	173194302	173194320	19	-	GGTGCAAAAGTAATTGCAG	1	7.06426	2	173194100	173194600	hs_setmar_chip_ip_6_bl2_100_5_200.bed_narrowPeak351
2	173194255	173194273	19	+	GATGCAAAAGTAATTGAAG	3	7.06426	2	173194100	173194600	hs_setmar_chip_ip_6_bl2_100_5_200.bed_narrowPeak351
2	175330391	175330409	19	+	GGTGCAAAAGTAATTGCGG	0	6.70512	2	175330200	175330700	hs_setmar_chip_ip_6_bl2_100_5_200.bed_narrowPeak352
2	175330438	175330456	19	-	GGTGCAAAAGCAATTGCAG	2	6.70512	2	175330200	175330700	hs_setmar_chip_ip_6_bl2_100_5_200.bed_narrowPeak352
2	175849500	175849518	19	-	GGTGCAAAAGTAATTGCGG	0	7.7538	2	175849200	175849700	hs_setmar_chip_ip_6_bl2_100_5_200.bed_narrowPeak353
2	175849458	175849476	19	+	GGTGCAAAAGTAATTGTGG	1	7.7538	2	175849200	175849700	hs_setmar_chip_ip_6_bl2_100_5_200.bed_narrowPeak353
2	176858428	176858446	19	+	GGTGCAAAAGTAATTGGGG	1	5.93776	2	176858300	176858600	hs_setmar_chip_ip_6_bl2_100_5_200.bed_narrowPeak354
2	176858473	176858491	19	-	GGTGCAAAAGTAATTGCAG	1	5.93776	2	176858300	176858600	hs_setmar_chip_ip_6_bl2_100_5_200.bed_narrowPeak354
2	178676257	178676275	19	-	GGTGCAAAAGTAATTGCGG	0	10.3663	2	178675900	178676600	hs_setmar_chip_ip_6_bl2_100_5_200.bed_narrowPeak355
2	178676211	178676229	19	+	GGTGCAAAAATAATTGCGG	1	10.3663	2	178675900	178676600	hs_setmar_chip_ip_6_bl2_100_5_200.bed_narrowPeak355
2	179993176	179993194	19	-	GGTGCAAAAGTAATTGCAG	1	6.16521	2	179993000	179993300	hs_setmar_chip_ip_6_bl2_100_5_200.bed_narrowPeak356
2	182740800	182740818	19	+	GGTGCAAAAGTAATTGCAG	1	6.28133	2	182740600	182741100	hs_setmar_chip_ip_6_bl2_100_5_200.bed_narrowPeak357
2	182740848	182740866	19	-	TGTGCAAAAGTAACTGTGG	3	6.28133	2	182740600	182741100	hs_setmar_chip_ip_6_bl2_100_5_200.bed_narrowPeak357
2	187224509	187224527	19	+	GGTGCAAAAGTCATTGCGG	1	7.29052	2	187224300	187224700	hs_setmar_chip_ip_6_bl2_100_5_200.bed_narrowPeak358
2	191184068	191184086	19	+	GGTGCAAAAGTAATTACGG	1	7.48086	2	191183800	191184300	hs_setmar_chip_ip_6_bl2_100_5_200.bed_narrowPeak359
2	191288851	191288869	19	-	GGTGCAAAAGTAATTGCAG	1	6.19065	2	191288600	191289000	hs_setmar_chip_ip_6_bl2_100_5_200.bed_narrowPeak360
2	191288805	191288823	19	+	GGTGCAAAAGCAATTGTGA	3	6.19065	2	191288600	191289000	hs_setmar_chip_ip_6_bl2_100_5_200.bed_narrowPeak360
2	193991064	193991082	19	+	GGTGCAAAAGTCATTGCGG	1	5.3368	2	193990900	193991400	hs_setmar_chip_ip_6_bl2_100_5_200.bed_narrowPeak361
2	193991112	193991130	19	-	GGTGCAAAAGTCATTGCTG	2	5.3368	2	193990900	193991400	hs_setmar_chip_ip_6_bl2_100_5_200.bed_narrowPeak361
2	194558186	194558204	19	+	GGTGCAAAAGTAATTACGG	1	6.57224	2	194558100	194558400	hs_setmar_chip_ip_6_bl2_100_5_200.bed_narrowPeak362
2	194558248	194558266	19	-	GGTGCAAAAGTAATCACTG	3	6.57224	2	194558100	194558400	hs_setmar_chip_ip_6_bl2_100_5_200.bed_narrowPeak362
2	197126816	197126834	19	-	GGTGCAAAAGTAATTGCGG	0	5.32124	2	197126600	197126900	hs_setmar_chip_ip_6_bl2_100_5_200.bed_narrowPeak363
2	197126779	197126797	19	+	GGTGCAAAAGTAATTGCAT	2	5.32124	2	197126600	197126900	hs_setmar_chip_ip_6_bl2_100_5_200.bed_narrowPeak363
2	200270497	200270515	19	-	GGTGCAAAAATAATTGCGG	1	7.98186	2	200270300	200270700	hs_setmar_chip_ip_6_bl2_100_5_200.bed_narrowPeak364
2	200270450	200270468	19	+	AGTGCAAAAGTAGTTGCAG	3	7.98186	2	200270300	200270700	hs_setmar_chip_ip_6_bl2_100_5_200.bed_narrowPeak364
2	201841138	201841156	19	+	GGTGCAAAAGTAATTGCAG	1	5.35715	2	201841000	201841300	hs_setmar_chip_ip_6_bl2_100_5_200.bed_narrowPeak365
2	204330686	204330704	19	+	GGTGCAAAAGTAATTGCGT	1	7.16781	2	204330400	204331000	hs_setmar_chip_ip_6_bl2_100_5_200.bed_narrowPeak366
2	204391801	204391819	19	+	GGTGCAAAAGTAATTGCAG	1	5.76418	2	204391600	204391900	hs_setmar_chip_ip_6_bl2_100_5_200.bed_narrowPeak367
2	204391847	204391865	19	-	AGTGCAAAAGTAATTGCGG	1	5.76418	2	204391600	204391900	hs_setmar_chip_ip_6_bl2_100_5_200.bed_narrowPeak367
2	206406615	206406633	19	-	GGTGCAAAAGTAGTTGCGG	1	7.74303	2	206406400	206406900	hs_setmar_chip_ip_6_bl2_100_5_200.bed_narrowPeak368
2	206406560	206406578	19	+	GCTGCAAAAGTAATTGTGT	3	7.74303	2	206406400	206406900	hs_setmar_chip_ip_6_bl2_100_5_200.bed_narrowPeak368
2	206683737	206683755	19	-	GGTGCAAAAGTAATTGCGG	0	6.47647	2	206683600	206683900	hs_setmar_chip_ip_6_bl2_100_5_200.bed_narrowPeak369
2	210307835	210307853	19	+	GGTGCAAAAGTAATTGCGG	0	5.87192	2	210307700	210308000	hs_setmar_chip_ip_6_bl2_100_5_200.bed_narrowPeak370
2	210505245	210505263	19	+	GGTGCAAAAGTAATTGCAG	1	5.53972	2	210505200	210505400	hs_setmar_chip_ip_6_bl2_100_5_200.bed_narrowPeak371
2	210505292	210505310	19	-	GGTGCTAAAGTAATTGCAG	2	5.53972	2	210505200	210505400	hs_setmar_chip_ip_6_bl2_100_5_200.bed_narrowPeak371
2	215878845	215878863	19	+	GGTGCAAAAGTAATTGCGG	0	7.93696	2	215878500	215879200	hs_setmar_chip_ip_6_bl2_100_5_200.bed_narrowPeak372
2	215878892	215878910	19	-	GGTGCAAAAGTAATTGCGA	1	7.93696	2	215878500	215879200	hs_setmar_chip_ip_6_bl2_100_5_200.bed_narrowPeak372
2	219911803	219911821	19	+	GGTGCAAAAGTGATTGCGG	1	6.8775	2	219911600	219912100	hs_setmar_chip_ip_6_bl2_100_5_200.bed_narrowPeak373
2	219911843	219911861	19	-	GGTGCAAAAGTGATTGCAC	3	6.8775	2	219911600	219912100	hs_setmar_chip_ip_6_bl2_100_5_200.bed_narrowPeak373
2	220361587	220361605	19	+	GGTGCAAAAATAATTGCGG	1	6.11433	2	220361400	220361800	hs_setmar_chip_ip_6_bl2_100_5_200.bed_narrowPeak374
2	220361627	220361645	19	-	GGTGCAAAAGTAATCGTGT	3	6.11433	2	220361400	220361800	hs_setmar_chip_ip_6_bl2_100_5_200.bed_narrowPeak374
2	220477065	220477083	19	-	GGTGCAAAAGTAATTGCGG	0	8.33972	2	220476700	220477400	hs_setmar_chip_ip_6_bl2_100_5_200.bed_narrowPeak375
2	220782785	220782803	19	-	GGTGCAAAAGTAATTGCGT	1	6.31725	2	220782500	220783000	hs_setmar_chip_ip_6_bl2_100_5_200.bed_narrowPeak376
2	222779337	222779355	19	+	GGTGCAAAAGTAATTGCGG	0	6.64855	2	222779200	222779600	hs_setmar_chip_ip_6_bl2_100_5_200.bed_narrowPeak377
2	223439382	223439400	19	+	GGTGCAAAATTTATTGCGG	2	6.48694	2	223439200	223439600	hs_setmar_chip_ip_6_bl2_100_5_200.bed_narrowPeak378
2	223439429	223439447	19	-	AGTGCAAAAGCAATTGTGG	3	6.48694	2	223439200	223439600	hs_setmar_chip_ip_6_bl2_100_5_200.bed_narrowPeak378
2	224239479	224239497	19	+	GGTGCAAAAGTAATTTCGG	1	6.06496	2	224239300	224239700	hs_setmar_chip_ip_6_bl2_100_5_200.bed_narrowPeak379
2	224239526	224239544	19	-	GGTGCAAAAGTAATTGAGG	1	6.06496	2	224239300	224239700	hs_setmar_chip_ip_6_bl2_100_5_200.bed_narrowPeak379
2	227124264	227124282	19	+	GGTGCAAAAGTAATTGTGG	1	5.64446	2	227124100	227124400	hs_setmar_chip_ip_6_bl2_100_5_200.bed_narrowPeak380
2	227124312	227124330	19	-	GGTGAAGAAGTAATTGCGG	2	5.64446	2	227124100	227124400	hs_setmar_chip_ip_6_bl2_100_5_200.bed_narrowPeak380
2	230496527	230496545	19	+	GGTGCAAAAGTAATTGTGG	1	5.07284	2	230496500	230496700	hs_setmar_chip_ip_6_bl2_100_5_200.bed_narrowPeak381
2	230496581	230496599	19	-	GGTGCAAAAGTAATTGCAG	1	5.07284	2	230496500	230496700	hs_setmar_chip_ip_6_bl2_100_5_200.bed_narrowPeak381
2	233316875	233316893	19	+	GGTGCAAAAGTAATTGCAG	1	5.32722	2	233316800	233317100	hs_setmar_chip_ip_6_bl2_100_5_200.bed_narrowPeak382
2	236682059	236682077	19	-	GGTGCAAAAGTAATTGCGA	1	8.47927	2	236681800	236682300	hs_setmar_chip_ip_6_bl2_100_5_200.bed_narrowPeak383
2	236682012	236682030	19	+	GGTACAAAAGTTATTACGG	3	8.47927	2	236681800	236682300	hs_setmar_chip_ip_6_bl2_100_5_200.bed_narrowPeak383
2	236880721	236880739	19	+	GGTGCAAAAGTAATTGCGG	0	8.40026	2	236880500	236881000	hs_setmar_chip_ip_6_bl2_100_5_200.bed_narrowPeak384
2	236881044	236881062	19	-	GGTGTAAAAGTAATTGCCG	2	8.40026	2	236880500	236881000	hs_setmar_chip_ip_6_bl2_100_5_200.bed_narrowPeak384
3	1365697	1365715	19	-	GGTGCAAAAGTAATTGCGG	0	6.10536	3	1365600	1365900	hs_setmar_chip_ip_6_bl2_100_5_200.bed_narrowPeak425
3	2074197	2074215	19	+	GGTGCAAAAGTTATTGCAG	2	5.65643	3	2074100	2074300	hs_setmar_chip_ip_6_bl2_100_5_200.bed_narrowPeak426
3	8478361	8478379	19	+	GGTGCAAAAGTAATTGTGG	1	9.4992	3	8478100	8478700	hs_setmar_chip_ip_6_bl2_100_5_200.bed_narrowPeak428
3	8478397	8478415	19	-	GGTGCAAAAGTAATTGCGT	1	9.4992	3	8478100	8478700	hs_setmar_chip_ip_6_bl2_100_5_200.bed_narrowPeak428
3	9026519	9026537	19	+	GGTGCAAAAGTAATTGCGG	0	7.28692	3	9026300	9026800	hs_setmar_chip_ip_6_bl2_100_5_200.bed_narrowPeak429
3	9026567	9026585	19	-	GATGCCAAAGTAATTGTGG	3	7.28692	3	9026300	9026800	hs_setmar_chip_ip_6_bl2_100_5_200.bed_narrowPeak429
3	9458872	9458890	19	+	GGTGCAAAAGTAATTGCGT	1	5.22547	3	9458800	9459000	hs_setmar_chip_ip_6_bl2_100_5_200.bed_narrowPeak430
3	10037814	10037832	19	+	GGTGCAAAAGTAATTGCAG	1	5.99313	3	10037700	10038100	hs_setmar_chip_ip_6_bl2_100_5_200.bed_narrowPeak431
3	21138274	21138292	19	+	GGTGCAAAAGTAATTGCGG	0	9.30767	3	21138000	21138600	hs_setmar_chip_ip_6_bl2_100_5_200.bed_narrowPeak432
3	21138321	21138339	19	-	GGTGCAAAAGCAATTGTGG	2	9.30767	3	21138000	21138600	hs_setmar_chip_ip_6_bl2_100_5_200.bed_narrowPeak432
3	21195400	21195418	19	-	GGTGCAGAAGTAATTGCGG	1	6.18168	3	21195200	21195600	hs_setmar_chip_ip_6_bl2_100_5_200.bed_narrowPeak433
3	21195355	21195373	19	+	GGTGCAGAAGTAATTGTGG	2	6.18168	3	21195200	21195600	hs_setmar_chip_ip_6_bl2_100_5_200.bed_narrowPeak433
3	22971868	22971886	19	+	GGTGCAAAAGTAATTGCGG	0	5.56665	3	22971800	22972100	hs_setmar_chip_ip_6_bl2_100_5_200.bed_narrowPeak434
3	22971915	22971933	19	-	GATGCAAAAGTAATTGCGG	1	5.56665	3	22971800	22972100	hs_setmar_chip_ip_6_bl2_100_5_200.bed_narrowPeak434
3	25237799	25237817	19	-	GGTGCAAAAGTAATTGCGG	0	8.23505	3	25237500	25238000	hs_setmar_chip_ip_6_bl2_100_5_200.bed_narrowPeak435
3	25270813	25270831	19	+	GGTGCAAAGGTAATTGCGG	1	5.91381	3	25270700	25271000	hs_setmar_chip_ip_6_bl2_100_5_200.bed_narrowPeak436
3	25270876	25270894	19	-	GGGGCGAAAGTATTTGCGG	3	5.91381	3	25270700	25271000	hs_setmar_chip_ip_6_bl2_100_5_200.bed_narrowPeak436
3	43633173	43633191	19	+	GGTGCAAAAGTTATTGCGG	1	8.97077	3	43632800	43633500	hs_setmar_chip_ip_6_bl2_100_5_200.bed_narrowPeak437
3	43633220	43633238	19	-	GATGCAAAAGTTATTGTGG	3	8.97077	3	43632800	43633500	hs_setmar_chip_ip_6_bl2_100_5_200.bed_narrowPeak437
3	51434502	51434520	19	-	GGTGCAAAAGTAATTGCGG	0	8.22068	3	51434200	51434700	hs_setmar_chip_ip_6_bl2_100_5_200.bed_narrowPeak438
3	62728176	62728194	19	-	GGTGCAAAAGTAATTGCGG	0	5.36912	3	62728100	62728300	hs_setmar_chip_ip_6_bl2_100_5_200.bed_narrowPeak439
3	62728134	62728152	19	+	GCTGCAAAAGTAATTGCGG	1	5.36912	3	62728100	62728300	hs_setmar_chip_ip_6_bl2_100_5_200.bed_narrowPeak439
3	64720015	64720033	19	+	GGTGCAAAAGTAATTGTGG	1	5.69235	3	64719900	64720200	hs_setmar_chip_ip_6_bl2_100_5_200.bed_narrowPeak440
3	64720055	64720073	19	-	GGTGCAAAAGTAATTGCAG	1	5.69235	3	64719900	64720200	hs_setmar_chip_ip_6_bl2_100_5_200.bed_narrowPeak440
3	67641475	67641493	19	-	GGTGCAAAAGTAATTGCGG	0	9.49665	3	67641100	67641800	hs_setmar_chip_ip_6_bl2_100_5_200.bed_narrowPeak441
3	67981263	67981281	19	-	GGTGCAAAAGTTATTGCGG	1	11.3428	3	67980800	67981700	hs_setmar_chip_ip_6_bl2_100_5_200.bed_narrowPeak442
3	67981216	67981234	19	+	GCTGCAAAAATTATTGCGG	3	11.3428	3	67980800	67981700	hs_setmar_chip_ip_6_bl2_100_5_200.bed_narrowPeak442
3	70227628	70227646	19	-	GGTGCAAAAGTAATTGCGG	0	5.36015	3	70227500	70227700	hs_setmar_chip_ip_6_bl2_100_5_200.bed_narrowPeak443
3	72262335	72262353	19	+	GGTGCAAAAGTAATTGCGA	1	8.13705	3	72262000	72262700	hs_setmar_chip_ip_6_bl2_100_5_200.bed_narrowPeak444
3	72262382	72262400	19	-	GGTGCAAAAGTAATTGCAG	1	8.13705	3	72262000	72262700	hs_setmar_chip_ip_6_bl2_100_5_200.bed_narrowPeak444
3	73485143	73485161	19	+	GGTGCAAAAATAATTGCGG	1	6.39865	3	73485000	73485300	hs_setmar_chip_ip_6_bl2_100_5_200.bed_narrowPeak445
3	73485175	73485193	19	-	GGTGAAAAAGTAATTGCCA	3	6.39865	3	73485000	73485300	hs_setmar_chip_ip_6_bl2_100_5_200.bed_narrowPeak445
3	73908402	73908420	19	-	GGTGCAAAAGTAATTGCGG	0	7.48445	3	73908100	73908600	hs_setmar_chip_ip_6_bl2_100_5_200.bed_narrowPeak446
3	73908345	73908363	19	+	GGTGCAAAAGTAGCTGTGG	3	7.48445	3	73908100	73908600	hs_setmar_chip_ip_6_bl2_100_5_200.bed_narrowPeak446
3	83337263	83337281	19	-	GGTGCAAAAGTAATTGCGT	1	6.32533	3	83337100	83337500	hs_setmar_chip_ip_6_bl2_100_5_200.bed_narrowPeak447
3	89261826	89261844	19	+	GGTGCAAAAGTCATTGCGG	1	5.21948	3	89261700	89262000	hs_setmar_chip_ip_6_bl2_100_5_200.bed_narrowPeak448
3	89261872	89261890	19	-	GGTGCAAAATTCATTGCGG	2	5.21948	3	89261700	89262000	hs_setmar_chip_ip_6_bl2_100_5_200.bed_narrowPeak448
3	96280014	96280032	19	-	GGTGCAAAAGTAATTGCTG	1	5.09977	3	96279900	96280100	hs_setmar_chip_ip_6_bl2_100_5_200.bed_narrowPeak449
3	96666252	96666270	19	-	GGTGCAAAAGTAATTGCGG	0	5.60256	3	96666100	96666400	hs_setmar_chip_ip_6_bl2_100_5_200.bed_narrowPeak450
3	96666205	96666223	19	+	GGTGCAAAAGTAATTGTGA	2	5.60256	3	96666100	96666400	hs_setmar_chip_ip_6_bl2_100_5_200.bed_narrowPeak450
3	99998188	99998206	19	-	GGTGCAAAAGTAATTGCAG	1	5.63399	3	99998000	99998400	hs_setmar_chip_ip_6_bl2_100_5_200.bed_narrowPeak451
3	104227233	104227251	19	-	GGTGCAAAAGTTATTGCAG	2	5.44993	3	104227100	104227300	hs_setmar_chip_ip_6_bl2_100_5_200.bed_narrowPeak452
3	104742240	104742258	19	-	GGTGCAAAAGTAATTGCGG	0	7.02475	3	104742000	104742500	hs_setmar_chip_ip_6_bl2_100_5_200.bed_narrowPeak453
3	104742193	104742211	19	+	AGTGCAAAAGTAATTGCAG	2	7.02475	3	104742000	104742500	hs_setmar_chip_ip_6_bl2_100_5_200.bed_narrowPeak453
3	105107728	105107746	19	-	GGTGCAAAAGTAATTGCAG	1	5.01896	3	105107600	105107800	hs_setmar_chip_ip_6_bl2_100_5_200.bed_narrowPeak454
3	105107681	105107699	19	+	GGTGCAAAAATAATTTCGG	2	5.01896	3	105107600	105107800	hs_setmar_chip_ip_6_bl2_100_5_200.bed_narrowPeak454
3	106181467	106181485	19	+	GGTGCAAAAGTAATTGCGG	0	7.28333	3	106181200	106181700	hs_setmar_chip_ip_6_bl2_100_5_200.bed_narrowPeak455
3	106181513	106181531	19	-	GGTGCAAAAGTGATTACAG	3	7.28333	3	106181200	106181700	hs_setmar_chip_ip_6_bl2_100_5_200.bed_narrowPeak455
3	107365205	107365223	19	+	GGTGCAAAAGTAATTGCGG	0	6.49442	3	107364900	107365500	hs_setmar_chip_ip_6_bl2_100_5_200.bed_narrowPeak456
3	107365252	107365270	19	-	GGTGCAAAAGTAATTGCGG	0	6.49442	3	107364900	107365500	hs_setmar_chip_ip_6_bl2_100_5_200.bed_narrowPeak456
3	108865836	108865854	19	+	GGTGCAAAAGTAATTGCAG	1	6.09937	3	108865700	108866000	hs_setmar_chip_ip_6_bl2_100_5_200.bed_narrowPeak457
3	113541561	113541579	19	+	GGTGCAAAAGTAATTGCAG	1	7.71549	3	113541300	113541900	hs_setmar_chip_ip_6_bl2_100_5_200.bed_narrowPeak458
3	113541608	113541626	19	-	GGTGCAAAAGTAATTGTGG	1	7.71549	3	113541300	113541900	hs_setmar_chip_ip_6_bl2_100_5_200.bed_narrowPeak458
3	113766778	113766796	19	+	GGTGCAAAAGTAATTGCAG	1	5.30628	3	113766700	113766900	hs_setmar_chip_ip_6_bl2_100_5_200.bed_narrowPeak459
3	113766824	113766842	19	-	GCTGCAAAAGTAATTGCTG	2	5.30628	3	113766700	113766900	hs_setmar_chip_ip_6_bl2_100_5_200.bed_narrowPeak459
3	114019677	114019695	19	+	GGTGCAAAAGTAATTGCGG	0	6.45013	3	114019500	114020000	hs_setmar_chip_ip_6_bl2_100_5_200.bed_narrowPeak460
3	114019725	114019743	19	-	GGTGCAAAAGTTACTGCAG	3	6.45013	3	114019500	114020000	hs_setmar_chip_ip_6_bl2_100_5_200.bed_narrowPeak460
3	117416854	117416872	19	+	GGTGCAAAAGTCATTGCAG	2	6.18167	3	117416700	117417100	hs_setmar_chip_ip_6_bl2_100_5_200.bed_narrowPeak461
3	117416904	117416922	19	-	CGTGCAAAAGTAATTGCGT	2	6.18167	3	117416700	117417100	hs_setmar_chip_ip_6_bl2_100_5_200.bed_narrowPeak461
3	125790501	125790519	19	-	GGTGCAAAAGTAATTGCGG	0	7.30847	3	125790300	125790700	hs_setmar_chip_ip_6_bl2_100_5_200.bed_narrowPeak462
3	127664716	127664734	19	+	GGTGCAAAAGTAATTGCGG	0	10.8896	3	127664400	127665100	hs_setmar_chip_ip_6_bl2_100_5_200.bed_narrowPeak463
3	127664763	127664781	19	-	GGTGCAAAGGTAATTGCGG	1	10.8896	3	127664400	127665100	hs_setmar_chip_ip_6_bl2_100_5_200.bed_narrowPeak463
3	132576733	132576751	19	+	GGTGCAAAAGTAATTGCGG	0	5.75819	3	132576600	132576900	hs_setmar_chip_ip_6_bl2_100_5_200.bed_narrowPeak464
3	132576778	132576796	19	+	GGTGCAAAAGTAATTGCAG	1	5.75819	3	132576600	132576900	hs_setmar_chip_ip_6_bl2_100_5_200.bed_narrowPeak464
3	132576805	132576823	19	-	CGTGCAAAAGTTATTGCGG	2	5.75819	3	132576600	132576900	hs_setmar_chip_ip_6_bl2_100_5_200.bed_narrowPeak464
3	134410110	134410128	19	-	GGTGCAAAAGTAATTGCTG	1	7.90105	3	134409900	134410300	hs_setmar_chip_ip_6_bl2_100_5_200.bed_narrowPeak465
3	134410063	134410081	19	+	GGTGCAAAAATAATTGCTG	2	7.90105	3	134409900	134410300	hs_setmar_chip_ip_6_bl2_100_5_200.bed_narrowPeak465
3	141167858	141167876	19	-	GGTGCAAAAGTAATTGCGG	0	8.72449	3	141167500	141168200	hs_setmar_chip_ip_6_bl2_100_5_200.bed_narrowPeak466
3	144152126	144152144	19	-	GGTGCAAAAGTAATTGCGG	0	5.78213	3	144151900	144152300	hs_setmar_chip_ip_6_bl2_100_5_200.bed_narrowPeak467
3	144152076	144152094	19	+	GGTGCAAAAGTAATTGCAG	1	5.78213	3	144151900	144152300	hs_setmar_chip_ip_6_bl2_100_5_200.bed_narrowPeak467
3	146800665	146800683	19	+	GGTGCAAAAGTAATTGCGG	0	13.663	3	146800300	146801100	hs_setmar_chip_ip_6_bl2_100_5_200.bed_narrowPeak468
3	146800712	146800730	19	-	GGTGCAAAAGTTATTGCGG	1	13.663	3	146800300	146801100	hs_setmar_chip_ip_6_bl2_100_5_200.bed_narrowPeak468
3	147152653	147152671	19	-	GGTGCAAAAGTAATTGCGG	0	7.92978	3	147152400	147152900	hs_setmar_chip_ip_6_bl2_100_5_200.bed_narrowPeak469
3	147152620	147152638	19	+	GGTGCAAAAGTAATTGTGG	1	7.92978	3	147152400	147152900	hs_setmar_chip_ip_6_bl2_100_5_200.bed_narrowPeak469
3	148080892	148080910	19	-	GGTGCAAAAGTAATTGCGA	1	7.15584	3	148080700	148081100	hs_setmar_chip_ip_6_bl2_100_5_200.bed_narrowPeak470
3	148080845	148080863	19	+	GGTGCAAAAGTAATTGCAC	2	7.15584	3	148080700	148081100	hs_setmar_chip_ip_6_bl2_100_5_200.bed_narrowPeak470
3	148464690	148464708	19	-	GGTGCAAAAGTAATTGCGG	0	7.07144	3	148464500	148465000	hs_setmar_chip_ip_6_bl2_100_5_200.bed_narrowPeak471
3	148464640	148464658	19	+	GGTGCAACAGTAATTGTGG	2	7.07144	3	148464500	148465000	hs_setmar_chip_ip_6_bl2_100_5_200.bed_narrowPeak471
3	150261608	150261626	19	+	GGTGCAAAAGTAATTGCGT	1	7.78253	3	150261400	150261900	hs_setmar_chip_ip_6_bl2_100_5_200.bed_narrowPeak472
3	150405258	150405276	19	+	GGTGCAAAAGTAATTGCAG	1	6.4196	3	150405000	150405500	hs_setmar_chip_ip_6_bl2_100_5_200.bed_narrowPeak473
3	150405304	150405322	19	-	GGTGCAAAAGTAATTGTGG	1	6.4196	3	150405000	150405500	hs_setmar_chip_ip_6_bl2_100_5_200.bed_narrowPeak473
3	151235957	151235975	19	+	GGTGCAAAAGTAATTGTGG	1	5.55468	3	151235900	151236200	hs_setmar_chip_ip_6_bl2_100_5_200.bed_narrowPeak474
3	151236004	151236022	19	-	GGTGCAAAAGTAATTGCAG	1	5.55468	3	151235900	151236200	hs_setmar_chip_ip_6_bl2_100_5_200.bed_narrowPeak474
3	151824558	151824576	19	+	GGTGCAAAAGTTATTGCGG	1	6.3388	3	151824400	151824800	hs_setmar_chip_ip_6_bl2_100_5_200.bed_narrowPeak475
3	151961371	151961389	19	+	GGTGCAAAAGTAATTGCGG	0	9.68104	3	151961000	151961800	hs_setmar_chip_ip_6_bl2_100_5_200.bed_narrowPeak476
3	151961418	151961436	19	-	GCTGCAAAAGTATTTGTGG	3	9.68104	3	151961000	151961800	hs_setmar_chip_ip_6_bl2_100_5_200.bed_narrowPeak476
3	152284536	152284554	19	+	GGTGCAAAAGTAATTGCAG	1	6.24542	3	152284300	152284800	hs_setmar_chip_ip_6_bl2_100_5_200.bed_narrowPeak477
3	152284577	152284595	19	-	GGTGCAAAAGTAATTTCAG	2	6.24542	3	152284300	152284800	hs_setmar_chip_ip_6_bl2_100_5_200.bed_narrowPeak477
3	160722472	160722490	19	+	GGTGCAAAAGTAATTGCAG	1	7.4198	3	160722300	160722800	hs_setmar_chip_ip_6_bl2_100_5_200.bed_narrowPeak478
3	160722520	160722538	19	-	GGTGCAAAAGTAATTACGG	1	7.4198	3	160722300	160722800	hs_setmar_chip_ip_6_bl2_100_5_200.bed_narrowPeak478
3	170530100	170530118	19	-	GGTGCAAAAGTAATTGCGG	0	8.87073	3	170529800	170530400	hs_setmar_chip_ip_6_bl2_100_5_200.bed_narrowPeak479
3	170530061	170530079	19	+	GGCACAAAAGTAATTGCAG	3	8.87073	3	170529800	170530400	hs_setmar_chip_ip_6_bl2_100_5_200.bed_narrowPeak479
3	180967155	180967173	19	+	GGTGCAAAAGTAATTGCAG	1	6.09189	3	180966900	180967300	hs_setmar_chip_ip_6_bl2_100_5_200.bed_narrowPeak480
3	187388020	187388038	19	-	GGTGCAAAAGTAATTGCGG	0	5.43197	3	187387900	187388100	hs_setmar_chip_ip_6_bl2_100_5_200.bed_narrowPeak482
3	190027598	190027616	19	+	GGTGCAAAAGTAATTGCGG	0	5.57263	3	190027500	190027800	hs_setmar_chip_ip_6_bl2_100_5_200.bed_narrowPeak483
3	190027655	190027673	19	-	GGTGCAAAAGTAATTGCAG	1	5.57263	3	190027500	190027800	hs_setmar_chip_ip_6_bl2_100_5_200.bed_narrowPeak483
3	191166716	191166734	19	+	GGTGCAAAAGTAATTGCAG	1	5.62651	3	191166600	191166900	hs_setmar_chip_ip_6_bl2_100_5_200.bed_narrowPeak484
3	191166786	191166804	19	-	GGTACAAAAGTAATTGAAG	3	5.62651	3	191166600	191166900	hs_setmar_chip_ip_6_bl2_100_5_200.bed_narrowPeak484
3	196318448	196318466	19	+	GGTGCAGAAGTAATTGCGG	1	5.78214	3	196318400	196318600	hs_setmar_chip_ip_6_bl2_100_5_200.bed_narrowPeak485
3	196774878	196774896	19	+	GGTGCAAAAGTAATTGCAG	1	6.18078	3	196774700	196775200	hs_setmar_chip_ip_6_bl2_100_5_200.bed_narrowPeak486
4	4084367	4084385	19	+	GGTGCAAAAGTAATTGCGG	0	6.73834	4	4084200	4084600	hs_setmar_chip_ip_6_bl2_100_5_200.bed_narrowPeak488
4	4084414	4084432	19	-	GGTACAAAAATAATTGCTG	3	6.73834	4	4084200	4084600	hs_setmar_chip_ip_6_bl2_100_5_200.bed_narrowPeak488
4	13112216	13112234	19	+	GGTGCAAAAGTAATTGCGG	0	5.15364	4	13112100	13112300	hs_setmar_chip_ip_6_bl2_100_5_200.bed_narrowPeak489
4	13112477	13112495	19	-	GGTGCAAAAGCAATTGCGG	1	5.15364	4	13112100	13112300	hs_setmar_chip_ip_6_bl2_100_5_200.bed_narrowPeak489
4	13233953	13233971	19	+	GGTGCAAAAGTAATTGCGG	0	6.32533	4	13233800	13234200	hs_setmar_chip_ip_6_bl2_100_5_200.bed_narrowPeak490
4	13637378	13637396	19	-	GGTGCAAAAGTTATTGCGG	1	5.62052	4	13637200	13637500	hs_setmar_chip_ip_6_bl2_100_5_200.bed_narrowPeak491
4	15231627	15231645	19	-	GGTGCAAAAGTAATTGCGG	0	8.49361	4	15231200	15231900	hs_setmar_chip_ip_6_bl2_100_5_200.bed_narrowPeak492
4	15231580	15231598	19	+	GGTGTAAAAGTATTTGCAG	3	8.49361	4	15231200	15231900	hs_setmar_chip_ip_6_bl2_100_5_200.bed_narrowPeak492
4	17470363	17470381	19	+	GGTGCAAAAGTGATTGCGG	1	6.69794	4	17470200	17470600	hs_setmar_chip_ip_6_bl2_100_5_200.bed_narrowPeak493
4	17470410	17470428	19	-	GCTGCAAAAGTCATTGCGG	2	6.69794	4	17470200	17470600	hs_setmar_chip_ip_6_bl2_100_5_200.bed_narrowPeak493
4	19154456	19154474	19	+	GGTGCAAAAGTAATTGCGG	0	6.90444	4	19154300	19154700	hs_setmar_chip_ip_6_bl2_100_5_200.bed_narrowPeak494
4	19154816	19154834	19	-	GGTGCAAAAGCAATTGAGG	2	6.90444	4	19154300	19154700	hs_setmar_chip_ip_6_bl2_100_5_200.bed_narrowPeak494
4	28947788	28947806	19	-	GGTGCAAAAGTAATTGTGT	2	5.63847	4	28947700	28947900	hs_setmar_chip_ip_6_bl2_100_5_200.bed_narrowPeak495
4	31755970	31755988	19	-	GGTGCAAAAGTAATTGCGG	0	9.16316	4	31755600	31756300	hs_setmar_chip_ip_6_bl2_100_5_200.bed_narrowPeak496
4	31755924	31755942	19	+	GGTGCAAAAGTTGTTGCGG	2	9.16316	4	31755600	31756300	hs_setmar_chip_ip_6_bl2_100_5_200.bed_narrowPeak496
4	38238622	38238640	19	+	GGTGCAAAAGTAATCACGG	2	5.35715	4	38238500	38238800	hs_setmar_chip_ip_6_bl2_100_5_200.bed_narrowPeak497
4	38238669	38238687	19	-	GGTGCAAAAGTAATCGTGG	2	5.35715	4	38238500	38238800	hs_setmar_chip_ip_6_bl2_100_5_200.bed_narrowPeak497
4	40463772	40463790	19	-	GGTGCAAAAGTAATTGCAG	1	6.47048	4	40463600	40463900	hs_setmar_chip_ip_6_bl2_100_5_200.bed_narrowPeak498
4	40463725	40463743	19	+	GGTGCAAAAGTGATTGCAG	2	6.47048	4	40463600	40463900	hs_setmar_chip_ip_6_bl2_100_5_200.bed_narrowPeak498
4	40556554	40556572	19	-	GGTGCAAAAGTAATTGCGG	0	6.03952	4	40556400	40556700	hs_setmar_chip_ip_6_bl2_100_5_200.bed_narrowPeak499
4	45098745	45098763	19	+	GGTGCGAAAGTAATTGCGG	1	6.66202	4	45098600	45099000	hs_setmar_chip_ip_6_bl2_100_5_200.bed_narrowPeak500
4	53611660	53611678	19	-	GGTGCAAAAGTAATTGCAG	1	5.17159	4	53611500	53611700	hs_setmar_chip_ip_6_bl2_100_5_200.bed_narrowPeak501
4	53611618	53611636	19	+	GGGGCAAAAGTAATTGTGG	2	5.17159	4	53611500	53611700	hs_setmar_chip_ip_6_bl2_100_5_200.bed_narrowPeak501
4	55272287	55272305	19	+	GGTGCAAAAGTAATTGCGG	0	5.78812	4	55272200	55272500	hs_setmar_chip_ip_6_bl2_100_5_200.bed_narrowPeak502
4	55272350	55272368	19	-	GGTGCAAAAGTAATTGCAG	1	5.78812	4	55272200	55272500	hs_setmar_chip_ip_6_bl2_100_5_200.bed_narrowPeak502
4	55907496	55907514	19	-	GGTGCAAAAGTAATTGCAG	1	7.96091	4	55907200	55907800	hs_setmar_chip_ip_6_bl2_100_5_200.bed_narrowPeak503
4	60663955	60663973	19	+	GGTGCAAAAGTAATTGCGG	0	5.17758	4	60663800	60664100	hs_setmar_chip_ip_6_bl2_100_5_200.bed_narrowPeak504
4	60664002	60664020	19	-	GGTGCAAAAGTAATTGCGG	0	5.17758	4	60663800	60664100	hs_setmar_chip_ip_6_bl2_100_5_200.bed_narrowPeak504
4	67394087	67394105	19	+	GGTGCAAAAGTTATTGCGG	1	8.73784	4	67393900	67394400	hs_setmar_chip_ip_6_bl2_100_5_200.bed_narrowPeak505
4	67394139	67394157	19	-	GGTGCAAAAGCAATTGCTG	2	8.73784	4	67393900	67394400	hs_setmar_chip_ip_6_bl2_100_5_200.bed_narrowPeak505
4	67704241	67704259	19	-	GGTGCAAAAGTAATTGCAG	1	5.3781	4	67704100	67704300	hs_setmar_chip_ip_6_bl2_100_5_200.bed_narrowPeak506
4	69938357	69938375	19	+	GGTGCAAAAGTAATTGCAG	1	5.72228	4	69938200	69938500	hs_setmar_chip_ip_6_bl2_100_5_200.bed_narrowPeak507
4	69938399	69938417	19	-	GGTGCAAAAGTAATTGAGG	1	5.72228	4	69938200	69938500	hs_setmar_chip_ip_6_bl2_100_5_200.bed_narrowPeak507
4	69938301	69938319	19	+	GGTGCAAAAGTTATTGTGC	3	5.72228	4	69938200	69938500	hs_setmar_chip_ip_6_bl2_100_5_200.bed_narrowPeak507
4	70149552	70149570	19	-	GGTGCAAAAGTAATTGCAG	1	6.21908	4	70149400	70149700	hs_setmar_chip_ip_6_bl2_100_5_200.bed_narrowPeak508
4	77219458	77219476	19	+	GGTGCAAAAGTAATTGCGG	0	6.61893	4	77219200	77219700	hs_setmar_chip_ip_6_bl2_100_5_200.bed_narrowPeak509
4	78551327	78551345	19	-	GGTGCAAAAGTAATTGCGG	0	5.39606	4	78551200	78551400	hs_setmar_chip_ip_6_bl2_100_5_200.bed_narrowPeak510
4	80102159	80102177	19	-	GGTGCAAAAGTAATCACGG	2	6.94933	4	80101900	80102400	hs_setmar_chip_ip_6_bl2_100_5_200.bed_narrowPeak511
4	81024956	81024974	19	+	GGTGCAAAAGTAATTACGG	1	6.17718	4	81024800	81025200	hs_setmar_chip_ip_6_bl2_100_5_200.bed_narrowPeak512
4	81025003	81025021	19	-	GGTGCAAAAGCAATTGCAG	2	6.17718	4	81024800	81025200	hs_setmar_chip_ip_6_bl2_100_5_200.bed_narrowPeak512
4	81076529	81076547	19	-	GGTGCAAAACTAATTGCGG	1	5.6699	4	81076300	81076700	hs_setmar_chip_ip_6_bl2_100_5_200.bed_narrowPeak513
4	81076481	81076499	19	+	GCTGCAAAAGTAATTGCAG	2	5.6699	4	81076300	81076700	hs_setmar_chip_ip_6_bl2_100_5_200.bed_narrowPeak513
4	99249016	99249034	19	+	GGTGCAAAAGTGATTGCAG	2	6.15474	4	99248900	99249300	hs_setmar_chip_ip_6_bl2_100_5_200.bed_narrowPeak514
4	100129958	100129976	19	+	GGTGCAAAAGTAATTGCGG	0	5.92579	4	100129800	100130200	hs_setmar_chip_ip_6_bl2_100_5_200.bed_narrowPeak515
4	100130005	100130023	19	-	GGTGCAAAAGTAATTGCAG	1	5.92579	4	100129800	100130200	hs_setmar_chip_ip_6_bl2_100_5_200.bed_narrowPeak515
4	101727653	101727671	19	+	GGTGCAAAAGTAACTGCGG	1	7.03912	4	101727400	101727900	hs_setmar_chip_ip_6_bl2_100_5_200.bed_narrowPeak516
4	104519600	104519618	19	-	GGTGCAAAAGTAATTGCAG	1	5.33321	4	104519500	104519700	hs_setmar_chip_ip_6_bl2_100_5_200.bed_narrowPeak517
4	108424564	108424582	19	+	GGTGCAAAAGTAATTGCGG	0	7.39107	4	108424300	108424800	hs_setmar_chip_ip_6_bl2_100_5_200.bed_narrowPeak518
4	109350315	109350333	19	+	GGTGCAAAAGTAATTGCGG	0	9.0939	4	109350000	109350700	hs_setmar_chip_ip_6_bl2_100_5_200.bed_narrowPeak519
4	110853434	110853452	19	-	GGTGCAAAAGTAATTGCGG	0	10.3791	4	110853100	110853800	hs_setmar_chip_ip_6_bl2_100_5_200.bed_narrowPeak520
4	111826113	111826131	19	+	GGTGCAAAAGTAATTGCGG	0	8.47567	4	111825800	111826300	hs_setmar_chip_ip_6_bl2_100_5_200.bed_narrowPeak521
4	117830645	117830663	19	-	GGTGCAAAAGTAATTGCAG	1	6.3343	4	117830500	117830900	hs_setmar_chip_ip_6_bl2_100_5_200.bed_narrowPeak522
4	119942071	119942089	19	+	GGTGCAAAAGTAATTGCTG	1	5.79111	4	119942000	119942200	hs_setmar_chip_ip_6_bl2_100_5_200.bed_narrowPeak523
4	123403914	123403932	19	+	GGTGCAAAAGTAATTGCAG	1	6.11134	4	123403800	123404100	hs_setmar_chip_ip_6_bl2_100_5_200.bed_narrowPeak524
4	123403958	123403976	19	-	GGTGCAAAAGTAACTGTGT	3	6.11134	4	123403800	123404100	hs_setmar_chip_ip_6_bl2_100_5_200.bed_narrowPeak524
4	134043474	134043492	19	+	GGTGCAAAAGTAATTGCGG	0	7.98785	4	134043200	134043800	hs_setmar_chip_ip_6_bl2_100_5_200.bed_narrowPeak525
4	134145109	134145127	19	+	GGTGCAAAAGTAATTGCAG	1	5.44993	4	134145000	134145200	hs_setmar_chip_ip_6_bl2_100_5_200.bed_narrowPeak526
4	137228152	137228170	19	+	GGTGCAAAAATAATTGCGG	1	5.66092	4	137227900	137228300	hs_setmar_chip_ip_6_bl2_100_5_200.bed_narrowPeak527
4	137228199	137228217	19	-	GGTGCAAAAATAATTGTGG	2	5.66092	4	137227900	137228300	hs_setmar_chip_ip_6_bl2_100_5_200.bed_narrowPeak527
4	143044490	143044508	19	-	GGTGCAAAAGTAATTGCAG	1	5.20751	4	143044400	143044600	hs_setmar_chip_ip_6_bl2_100_5_200.bed_narrowPeak528
4	147110460	147110478	19	-	GGTGCAAAAGTAATTGCGT	1	6.81645	4	147110200	147110700	hs_setmar_chip_ip_6_bl2_100_5_200.bed_narrowPeak529
4	150867351	150867369	19	+	GGTGCAAAAATAATTGCAG	2	7.17559	4	150867200	150867700	hs_setmar_chip_ip_6_bl2_100_5_200.bed_narrowPeak530
4	150867376	150867394	19	-	GCTGAAAAAGTAGTTGCGG	3	7.17559	4	150867200	150867700	hs_setmar_chip_ip_6_bl2_100_5_200.bed_narrowPeak530
4	151438579	151438597	19	+	GGTGCAAAAGTAATTGCGG	0	6.77336	4	151438400	151438900	hs_setmar_chip_ip_6_bl2_100_5_200.bed_narrowPeak531
4	151565782	151565800	19	-	GGTGCAAAAGTAATTGCGG	0	6.38189	4	151565500	151566000	hs_setmar_chip_ip_6_bl2_100_5_200.bed_narrowPeak532
4	151565735	151565753	19	+	GGTGCAAAAATAATTGCGG	1	6.38189	4	151565500	151566000	hs_setmar_chip_ip_6_bl2_100_5_200.bed_narrowPeak532
4	151689658	151689676	19	-	GGTGCAAAAGTAATTGCGG	0	5.75819	4	151689500	151689800	hs_setmar_chip_ip_6_bl2_100_5_200.bed_narrowPeak533
4	151689614	151689632	19	+	GGTGCAAAAGTAACTGCAG	2	5.75819	4	151689500	151689800	hs_setmar_chip_ip_6_bl2_100_5_200.bed_narrowPeak533
4	152900975	152900993	19	+	GGTGCAAAAGTAATTGCGG	0	8.79292	4	152900700	152901300	hs_setmar_chip_ip_6_bl2_100_5_200.bed_narrowPeak534
4	152901047	152901065	19	-	GGTGCAAAAGTAATTGCAG	1	8.79292	4	152900700	152901300	hs_setmar_chip_ip_6_bl2_100_5_200.bed_narrowPeak534
4	155366500	155366518	19	-	GGTGCAAAAGTAATTGCAG	1	6.28493	4	155366200	155366700	hs_setmar_chip_ip_6_bl2_100_5_200.bed_narrowPeak535
4	155542605	155542623	19	-	GGTGCAAAAGTAATTGCGG	0	5.43197	4	155542500	155542700	hs_setmar_chip_ip_6_bl2_100_5_200.bed_narrowPeak536
4	155542554	155542572	19	+	GGTGCAAAATTAATTGCGA	2	5.43197	4	155542500	155542700	hs_setmar_chip_ip_6_bl2_100_5_200.bed_narrowPeak536
4	157588207	157588225	19	-	GGTGCAAAAGTAATTGCGG	0	6.25799	4	157588000	157588400	hs_setmar_chip_ip_6_bl2_100_5_200.bed_narrowPeak537
4	157588160	157588178	19	+	GGTGCAAATGTAATTGTGG	2	6.25799	4	157588000	157588400	hs_setmar_chip_ip_6_bl2_100_5_200.bed_narrowPeak537
4	162742600	162742618	19	+	GGTGCAAAAGTAATTGCGG	0	9.37651	4	162742300	162742900	hs_setmar_chip_ip_6_bl2_100_5_200.bed_narrowPeak538
4	162742646	162742664	19	-	GGTGCAAAAGTAATTGTGG	1	9.37651	4	162742300	162742900	hs_setmar_chip_ip_6_bl2_100_5_200.bed_narrowPeak538
4	164380190	164380208	19	-	GGTGCAAAAGTAATTGTGG	1	5.2973	4	164380100	164380300	hs_setmar_chip_ip_6_bl2_100_5_200.bed_narrowPeak539
4	166321429	166321447	19	+	GGTGCAAAAGTAATTGCTA	2	6.89546	4	166321300	166321800	hs_setmar_chip_ip_6_bl2_100_5_200.bed_narrowPeak540
4	166321527	166321545	19	-	GGTGCAAAAGTCATTGCTG	2	6.89546	4	166321300	166321800	hs_setmar_chip_ip_6_bl2_100_5_200.bed_narrowPeak540
4	174746896	174746914	19	-	GGTGCAAAAATAATTGCGG	1	7.58142	4	174746600	174747100	hs_setmar_chip_ip_6_bl2_100_5_200.bed_narrowPeak541
4	174746858	174746876	19	+	GGTGCAAAAGTAATTGTCA	3	7.58142	4	174746600	174747100	hs_setmar_chip_ip_6_bl2_100_5_200.bed_narrowPeak541
4	176879908	176879926	19	+	GGTGCAAAAGTTATTGCGG	1	9.05799	4	176879600	176880300	hs_setmar_chip_ip_6_bl2_100_5_200.bed_narrowPeak542
4	176879949	176879967	19	-	GGTGCAAAAGTTATTGCAG	2	9.05799	4	176879600	176880300	hs_setmar_chip_ip_6_bl2_100_5_200.bed_narrowPeak542
4	177662407	177662425	19	-	GGTGCAAAAGTAATTGCAG	1	5.06386	4	177662300	177662500	hs_setmar_chip_ip_6_bl2_100_5_200.bed_narrowPeak543
4	180062655	180062673	19	-	GGTGCAAATGTAATTGCGG	1	10.0687	4	180062300	180063000	hs_setmar_chip_ip_6_bl2_100_5_200.bed_narrowPeak544
4	187423864	187423882	19	-	GGTGCAAAAGTGATTGCGG	1	6.24542	4	187423600	187424100	hs_setmar_chip_ip_6_bl2_100_5_200.bed_narrowPeak545
4	187423816	187423834	19	+	GGTGCAAAAATAATTGCAT	3	6.24542	4	187423600	187424100	hs_setmar_chip_ip_6_bl2_100_5_200.bed_narrowPeak545
4	188704478	188704496	19	+	GGTGCAAAAGTAGTTGCGG	1	5.09079	4	188704400	188704600	hs_setmar_chip_ip_6_bl2_100_5_200.bed_narrowPeak546
4	188704525	188704543	19	-	GGTGCAAAGGTAATTGCGG	1	5.09079	4	188704400	188704600	hs_setmar_chip_ip_6_bl2_100_5_200.bed_narrowPeak546
5	262797	262815	19	+	GGTGCAAAAGTAATTGCAG	1	7.40724	5	262600	263000	hs_setmar_chip_ip_6_bl2_100_5_200.bed_narrowPeak547
5	262844	262862	19	-	GGTGCAAAAGTAATCGTGG	2	7.40724	5	262600	263000	hs_setmar_chip_ip_6_bl2_100_5_200.bed_narrowPeak547
5	589583	589601	19	-	GGTGCAAAAGTAATTGCAG	1	5.38708	5	589500	589700	hs_setmar_chip_ip_6_bl2_100_5_200.bed_narrowPeak548
5	6154424	6154442	19	-	GGTGCAAAAGTAATTGCGG	0	6.0874	5	6154200	6154500	hs_setmar_chip_ip_6_bl2_100_5_200.bed_narrowPeak549
5	6154377	6154395	19	+	GATGCAAACGTAATTGCGG	2	6.0874	5	6154200	6154500	hs_setmar_chip_ip_6_bl2_100_5_200.bed_narrowPeak549
5	15933980	15933998	19	+	GGTGCAAAAGTAATTGCGG	0	8.05369	5	15933700	15934300	hs_setmar_chip_ip_6_bl2_100_5_200.bed_narrowPeak550
5	19274771	19274789	19	-	GGTGCAAAAATAATTGCGG	1	8.12012	5	19274500	19275000	hs_setmar_chip_ip_6_bl2_100_5_200.bed_narrowPeak551
5	24864421	24864439	19	+	GGTGCAAAAGTAATTGCGG	0	7.51797	5	24864200	24864800	hs_setmar_chip_ip_6_bl2_100_5_200.bed_narrowPeak552
5	24864468	24864486	19	-	GGTGCAAAAGTAATTTCGG	1	7.51797	5	24864200	24864800	hs_setmar_chip_ip_6_bl2_100_5_200.bed_narrowPeak552
5	25355071	25355089	19	-	GGTGCAAAAGTAATTGCAG	1	7.42339	5	25354800	25355300	hs_setmar_chip_ip_6_bl2_100_5_200.bed_narrowPeak553
5	25355024	25355042	19	+	GGTGCAAAAATAATTGCTG	2	7.42339	5	25354800	25355300	hs_setmar_chip_ip_6_bl2_100_5_200.bed_narrowPeak553
5	27986258	27986276	19	-	GGTGCAAAAGTAATTGCGG	0	5.87192	5	27986100	27986400	hs_setmar_chip_ip_6_bl2_100_5_200.bed_narrowPeak554
5	27986188	27986206	19	+	GGTGCAAAAGTAATCGTGG	2	5.87192	5	27986100	27986400	hs_setmar_chip_ip_6_bl2_100_5_200.bed_narrowPeak554
5	35574303	35574321	19	+	GGTGCAAAAGTAATTGCGT	1	5.70432	5	35574200	35574500	hs_setmar_chip_ip_6_bl2_100_5_200.bed_narrowPeak555
5	36270046	36270064	19	+	GGTGCAAAAGTTATTGCAG	2	7.44956	5	36269700	36270400	hs_setmar_chip_ip_6_bl2_100_5_200.bed_narrowPeak556
5	36270093	36270111	19	-	GGTGCAAAAGTAATTGCAA	2	7.44956	5	36269700	36270400	hs_setmar_chip_ip_6_bl2_100_5_200.bed_narrowPeak556
5	41558482	41558500	19	-	GGTGCAAAAGTAATTGCGG	0	6.53632	5	41558200	41558700	hs_setmar_chip_ip_6_bl2_100_5_200.bed_narrowPeak557
5	51061526	51061544	19	-	GGTGCAAAAGTAGTTGCGG	1	6.6692	5	51061300	51061800	hs_setmar_chip_ip_6_bl2_100_5_200.bed_narrowPeak558
5	51061480	51061498	19	+	GGTGCAAAAATAATTGAGG	2	6.6692	5	51061300	51061800	hs_setmar_chip_ip_6_bl2_100_5_200.bed_narrowPeak558
5	51799036	51799054	19	-	GGTGCAAAAGTAATTGCAG	1	5.30627	5	51798900	51799100	hs_setmar_chip_ip_6_bl2_100_5_200.bed_narrowPeak559
5	55569994	55570012	19	-	GGTGCAAAAGTAATTGCGT	1	11.8583	5	55569600	55570400	hs_setmar_chip_ip_6_bl2_100_5_200.bed_narrowPeak560
5	57642912	57642930	19	+	GGTGCAAAAGTAATTGCGG	0	13.6001	5	57642500	57643300	hs_setmar_chip_ip_6_bl2_100_5_200.bed_narrowPeak561
5	57642959	57642977	19	-	GGTGCAAAAGTTATTGCGG	1	13.6001	5	57642500	57643300	hs_setmar_chip_ip_6_bl2_100_5_200.bed_narrowPeak561
5	60407779	60407797	19	-	GGTGCAAAAGTAATTGCGG	0	7.56705	5	60407500	60408000	hs_setmar_chip_ip_6_bl2_100_5_200.bed_narrowPeak562
5	65562503	65562521	19	+	GGTGCAAAAGTAATTGCAG	1	5.27036	5	65562400	65562600	hs_setmar_chip_ip_6_bl2_100_5_200.bed_narrowPeak563
5	66214873	66214891	19	+	GGTGCAAAAGTAATTGCAG	1	5.77615	5	66214700	66215000	hs_setmar_chip_ip_6_bl2_100_5_200.bed_narrowPeak564
5	67430448	67430466	19	+	GGTGCAAAAGTAATTGCGG	0	7.2977	5	67430200	67430700	hs_setmar_chip_ip_6_bl2_100_5_200.bed_narrowPeak565
5	72020171	72020189	19	+	GGTGCAAAAGTATTTGCGG	1	6.89546	5	72020000	72020400	hs_setmar_chip_ip_6_bl2_100_5_200.bed_narrowPeak566
5	88528051	88528069	19	-	GGTGCAAAAGTAATTGCGG	0	7.76637	5	88527800	88528400	hs_setmar_chip_ip_6_bl2_100_5_200.bed_narrowPeak567
5	90530472	90530490	19	-	GGTGCAAAAGTAGTTGCGG	1	14.4666	5	90530100	90530900	hs_setmar_chip_ip_6_bl2_100_5_200.bed_narrowPeak568
5	95090952	95090970	19	-	GGTGCAAAAGTAATTGCGT	1	5.35117	5	95090800	95091100	hs_setmar_chip_ip_6_bl2_100_5_200.bed_narrowPeak569
5	101458741	101458759	19	+	GGTGCAAAAGTAATTGCGG	0	8.69715	5	101458500	101459100	hs_setmar_chip_ip_6_bl2_100_5_200.bed_narrowPeak570
5	101458788	101458806	19	-	GGTGCAAAAGTAATTGCGG	0	8.69715	5	101458500	101459100	hs_setmar_chip_ip_6_bl2_100_5_200.bed_narrowPeak570
5	107431320	107431338	19	+	GGTGCAAAAGTAATTGCGG	0	6.46	5	107431100	107431500	hs_setmar_chip_ip_6_bl2_100_5_200.bed_narrowPeak571
5	107849302	107849320	19	-	GGTGCAAAAGTAATTGCGG	0	9.02978	5	107849000	107849700	hs_setmar_chip_ip_6_bl2_100_5_200.bed_narrowPeak572
5	109685589	109685607	19	+	GGTGCAAAAGTAATTGCGG	0	5.27934	5	109685500	109685700	hs_setmar_chip_ip_6_bl2_100_5_200.bed_narrowPeak573
5	109685658	109685676	19	-	GGTGCAAAAGTATTTGCGG	1	5.27934	5	109685500	109685700	hs_setmar_chip_ip_6_bl2_100_5_200.bed_narrowPeak573
5	112727044	112727062	19	+	GGTGCAAAAATAATTGCGG	1	6.50759	5	112726800	112727400	hs_setmar_chip_ip_6_bl2_100_5_200.bed_narrowPeak574
5	112727090	112727108	19	-	GGTGCAAAAGTAATTGCGT	1	6.50759	5	112726800	112727400	hs_setmar_chip_ip_6_bl2_100_5_200.bed_narrowPeak574
5	115192099	115192117	19	+	GGTGCAAAAGTAATTGCAG	1	6.31635	5	115191900	115192300	hs_setmar_chip_ip_6_bl2_100_5_200.bed_narrowPeak575
5	115192125	115192143	19	-	GGTGCAAAAGTAATTGCAG	1	6.31635	5	115191900	115192300	hs_setmar_chip_ip_6_bl2_100_5_200.bed_narrowPeak575
5	116043180	116043198	19	+	GGTGCAAAAGTAATTGCGA	1	6.69281	5	116042900	116043600	hs_setmar_chip_ip_6_bl2_100_5_200.bed_narrowPeak576
5	116043226	116043244	19	-	GGTGCAAAAGTAATTGCAG	1	6.69281	5	116042900	116043600	hs_setmar_chip_ip_6_bl2_100_5_200.bed_narrowPeak576
5	122776442	122776460	19	+	GGTGCAAAAGTAATTGTGG	1	5.10874	5	122776400	122776600	hs_setmar_chip_ip_6_bl2_100_5_200.bed_narrowPeak577
5	122776490	122776508	19	-	TGTGCAAAAGTAATTGCGG	1	5.10874	5	122776400	122776600	hs_setmar_chip_ip_6_bl2_100_5_200.bed_narrowPeak577
5	125127348	125127366	19	-	GGTGCAAAAATAATTGCAG	2	5.61453	5	125127200	125127500	hs_setmar_chip_ip_6_bl2_100_5_200.bed_narrowPeak578
5	125127302	125127320	19	+	GCTGCAAAAGTAATTAAGG	3	5.61453	5	125127200	125127500	hs_setmar_chip_ip_6_bl2_100_5_200.bed_narrowPeak578
5	127404369	127404387	19	+	GGTGCAAAAGTAATTGCGG	0	8.26378	5	127404100	127404600	hs_setmar_chip_ip_6_bl2_100_5_200.bed_narrowPeak579
5	127404416	127404434	19	-	GGTGTAAAAGTAATTGCGG	1	8.26378	5	127404100	127404600	hs_setmar_chip_ip_6_bl2_100_5_200.bed_narrowPeak579
5	128591803	128591821	19	-	GGTGCAAAAGTAATTGCGG	0	5.88089	5	128591700	128591900	hs_setmar_chip_ip_6_bl2_100_5_200.bed_narrowPeak580
5	128591758	128591776	19	+	GGTGCAAAAATAATTGCGG	1	5.88089	5	128591700	128591900	hs_setmar_chip_ip_6_bl2_100_5_200.bed_narrowPeak580
5	135945597	135945615	19	-	GGTGCAAAAGTAATCACGG	2	7.85915	5	135945300	135945900	hs_setmar_chip_ip_6_bl2_100_5_200.bed_narrowPeak581
5	138804836	138804854	19	-	GGTGCAAAAGTAATTGCAG	1	5.9198	5	138804700	138805000	hs_setmar_chip_ip_6_bl2_100_5_200.bed_narrowPeak582
5	138804786	138804804	19	+	GGTGCAAAAGTAGTTATGG	3	5.9198	5	138804700	138805000	hs_setmar_chip_ip_6_bl2_100_5_200.bed_narrowPeak582
5	140160606	140160624	19	-	GGTGCAAAAGTAATTGCGG	0	9.6309	5	140160300	140160900	hs_setmar_chip_ip_6_bl2_100_5_200.bed_narrowPeak583
5	142626404	142626422	19	-	GGTGCAAAAGTAATTGCGC	1	8.52655	5	142626100	142626700	hs_setmar_chip_ip_6_bl2_100_5_200.bed_narrowPeak584
5	143443313	143443331	19	+	GGTGCAAAAGTAACTGCGG	1	6.43756	5	143443100	143443500	hs_setmar_chip_ip_6_bl2_100_5_200.bed_narrowPeak585
5	156207626	156207644	19	-	GGTGCAAAAGTAATTGCGG	0	6.17719	5	156207500	156207800	hs_setmar_chip_ip_6_bl2_100_5_200.bed_narrowPeak586
5	156207585	156207603	19	+	GGTGCAAAAGTAACTGCAG	2	6.17719	5	156207500	156207800	hs_setmar_chip_ip_6_bl2_100_5_200.bed_narrowPeak586
5	157078347	157078365	19	+	GGTGCAAAAGTTATTACGG	2	7.26058	5	157078100	157078700	hs_setmar_chip_ip_6_bl2_100_5_200.bed_narrowPeak587
5	161709432	161709450	19	+	GGTGCAAAAATAATTGCGG	1	7.47008	5	161709200	161709700	hs_setmar_chip_ip_6_bl2_100_5_200.bed_narrowPeak588
5	161709480	161709498	19	-	GGTGCAAAAGTAATTTCGG	1	7.47008	5	161709200	161709700	hs_setmar_chip_ip_6_bl2_100_5_200.bed_narrowPeak588
5	166863227	166863245	19	+	GGTGCAAAAGTAATTGCAG	1	5.50081	5	166863100	166863400	hs_setmar_chip_ip_6_bl2_100_5_200.bed_narrowPeak589
5	166863273	166863291	19	-	GGTGCAAAAGTAATTGTGG	1	5.50081	5	166863100	166863400	hs_setmar_chip_ip_6_bl2_100_5_200.bed_narrowPeak589
5	175196422	175196440	19	-	GGTGCAAAAGTAATTGCGG	0	10.5736	5	175196100	175196700	hs_setmar_chip_ip_6_bl2_100_5_200.bed_narrowPeak590
5	175196375	175196393	19	+	GGTGCAAAAGTAATTGCAA	2	10.5736	5	175196100	175196700	hs_setmar_chip_ip_6_bl2_100_5_200.bed_narrowPeak590
5	175701988	175702006	19	+	GGTGCAAAAGTAATTGCGG	0	10.4846	5	175701600	175702400	hs_setmar_chip_ip_6_bl2_100_5_200.bed_narrowPeak591
5	176661495	176661513	19	-	GGTGCAAAAGTAGTTGCGG	1	8.2542	5	176661200	176661800	hs_setmar_chip_ip_6_bl2_100_5_200.bed_narrowPeak592
5	179494297	179494315	19	+	GGTGCAAAAGTAATCACGG	2	14.3348	5	179494100	179494800	hs_setmar_chip_ip_6_bl2_100_5_200.bed_narrowPeak593
5	179494652	179494670	19	-	GGTGCAAAAGTAATCGCAG	2	14.3348	5	179494100	179494800	hs_setmar_chip_ip_6_bl2_100_5_200.bed_narrowPeak593
6	2344135	2344153	19	-	GGTGCAAAAGTAATTGCAG	1	5.76417	6	2344100	2344300	hs_setmar_chip_ip_6_bl2_100_5_200.bed_narrowPeak594
6	2344086	2344104	19	+	GATGCAAAAGTAGTTGCGA	3	5.76417	6	2344100	2344300	hs_setmar_chip_ip_6_bl2_100_5_200.bed_narrowPeak594
6	3768700	3768718	19	+	GGTGCAAAAGTAATTGCGG	0	7.59219	6	3768500	3769000	hs_setmar_chip_ip_6_bl2_100_5_200.bed_narrowPeak595
6	8507477	8507495	19	+	GGTGCAAAAGTAATTGCGG	0	6.49143	6	8507300	8507700	hs_setmar_chip_ip_6_bl2_100_5_200.bed_narrowPeak596
6	13815457	13815475	19	-	GGTGCAAAAGTAATTGCGG	0	8.17399	6	13815200	13815700	hs_setmar_chip_ip_6_bl2_100_5_200.bed_narrowPeak597
6	13815410	13815428	19	+	GGTGCAAAAGTAGTTGCGG	1	8.17399	6	13815200	13815700	hs_setmar_chip_ip_6_bl2_100_5_200.bed_narrowPeak597
6	20331222	20331240	19	+	GGTGCAAAAGTAATTGCGG	0	8.00161	6	20331000	20331500	hs_setmar_chip_ip_6_bl2_100_5_200.bed_narrowPeak598
6	22620927	22620945	19	-	GGTGCAAAAGTAATTGCAG	1	5.14466	6	22620800	22621000	hs_setmar_chip_ip_6_bl2_100_5_200.bed_narrowPeak599
6	22620578	22620596	19	+	GGTGCAAAAGTAATTATGG	2	5.14466	6	22620800	22621000	hs_setmar_chip_ip_6_bl2_100_5_200.bed_narrowPeak599
6	32936928	32936946	19	+	GGTGCAAAAGTAATTGCGG	0	9.0922	6	32936700	32937300	hs_setmar_chip_ip_6_bl2_100_5_200.bed_narrowPeak600
6	32936975	32936993	19	-	GGTGCAAAAGTAATTGCAG	1	9.0922	6	32936700	32937300	hs_setmar_chip_ip_6_bl2_100_5_200.bed_narrowPeak600
6	37802587	37802605	19	+	GGTGCAAAAGTAATTGCGG	0	6.52914	6	37802400	37802900	hs_setmar_chip_ip_6_bl2_100_5_200.bed_narrowPeak601
6	37802633	37802651	19	-	AGTGCAAAAGTAATTGCAG	2	6.52914	6	37802400	37802900	hs_setmar_chip_ip_6_bl2_100_5_200.bed_narrowPeak601
6	42205617	42205635	19	-	GGTGCAAAAGTAATTGCAG	1	5.81805	6	42205500	42205800	hs_setmar_chip_ip_6_bl2_100_5_200.bed_narrowPeak602
6	44493781	44493799	19	-	GGTGCAAAAGTAATTGCGG	0	8.58701	6	44493500	44494000	hs_setmar_chip_ip_6_bl2_100_5_200.bed_narrowPeak603
6	44998462	44998480	19	+	GGTGCAAAAGTAATTGCGG	0	5.08181	6	44998500	44998700	hs_setmar_chip_ip_6_bl2_100_5_200.bed_narrowPeak604
6	44998621	44998639	19	-	GGTGCAAAAGTAATTGCAG	1	5.08181	6	44998500	44998700	hs_setmar_chip_ip_6_bl2_100_5_200.bed_narrowPeak604
6	48403773	48403791	19	+	GGTGCAAAAGTACTTGCGG	1	5.74023	6	48403600	48404000	hs_setmar_chip_ip_6_bl2_100_5_200.bed_narrowPeak605
6	51549036	51549054	19	+	GGTGCAAAAGTAATTGCGG	0	6.55428	6	51548700	51549200	hs_setmar_chip_ip_6_bl2_100_5_200.bed_narrowPeak606
6	51549134	51549152	19	+	TTTGCAAAAGTAATTGCGG	2	6.55428	6	51548700	51549200	hs_setmar_chip_ip_6_bl2_100_5_200.bed_narrowPeak606
6	51549236	51549254	19	-	TTTGCAAAAGGAATTGCGG	3	6.55428	6	51548700	51549200	hs_setmar_chip_ip_6_bl2_100_5_200.bed_narrowPeak606
6	52061632	52061650	19	+	GGTGCAAAAGTAATTGCGG	0	6.52606	6	52061300	52062000	hs_setmar_chip_ip_6_bl2_100_5_200.bed_narrowPeak607
6	52061679	52061697	19	-	GGTGCAAAAGTAATTGCGG	0	6.52606	6	52061300	52062000	hs_setmar_chip_ip_6_bl2_100_5_200.bed_narrowPeak607
6	53830783	53830801	19	+	GGTGCAAAAGTAATTACGG	1	7.93439	6	53830500	53831200	hs_setmar_chip_ip_6_bl2_100_5_200.bed_narrowPeak608
6	53830877	53830895	19	+	GGTGCAAAAGTAATTATGG	2	7.93439	6	53830500	53831200	hs_setmar_chip_ip_6_bl2_100_5_200.bed_narrowPeak608
6	53831009	53831027	19	-	GGTGCAAAAGTAATTACAG	2	7.93439	6	53830500	53831200	hs_setmar_chip_ip_6_bl2_100_5_200.bed_narrowPeak608
6	62683237	62683255	19	-	GGTGCAAAAGTAATTGCGG	0	7.09658	6	62683000	62683500	hs_setmar_chip_ip_6_bl2_100_5_200.bed_narrowPeak609
6	62683190	62683208	19	+	GATGCAAAAGTAATTGTGG	2	7.09658	6	62683000	62683500	hs_setmar_chip_ip_6_bl2_100_5_200.bed_narrowPeak609
6	62983140	62983158	19	-	GGTGCAAAAGTAATTGCGG	0	15.006	6	62982700	62983600	hs_setmar_chip_ip_6_bl2_100_5_200.bed_narrowPeak610
6	63350122	63350140	19	-	GGTGCAAAAGTATTTGCGG	1	5.94973	6	63350000	63350300	hs_setmar_chip_ip_6_bl2_100_5_200.bed_narrowPeak611
6	64729706	64729724	19	-	GGTGCAAAAGTTATTGCGG	1	6.99961	6	64729400	64729900	hs_setmar_chip_ip_6_bl2_100_5_200.bed_narrowPeak612
6	67643870	67643888	19	+	GGTGCAAAAGTAATTGCAG	1	5.15364	6	67643800	67644000	hs_setmar_chip_ip_6_bl2_100_5_200.bed_narrowPeak613
6	75893631	75893649	19	+	GGTGCGAAAATAATTGCGG	2	7.06606	6	75893500	75893900	hs_setmar_chip_ip_6_bl2_100_5_200.bed_narrowPeak614
6	75893668	75893686	19	-	GGTGCAAAAGTTATTGCAG	2	7.06606	6	75893500	75893900	hs_setmar_chip_ip_6_bl2_100_5_200.bed_narrowPeak614
6	78593392	78593410	19	-	GGTGCAAAAGTAATTGCAG	1	5.74023	6	78593100	78593400	hs_setmar_chip_ip_6_bl2_100_5_200.bed_narrowPeak615
6	78593040	78593058	19	+	GGTGCAAAAGTTATTGCCG	2	5.74023	6	78593100	78593400	hs_setmar_chip_ip_6_bl2_100_5_200.bed_narrowPeak615
6	79020137	79020155	19	+	GGTGCAAAAATAATTGCGG	1	5.66092	6	79020000	79020400	hs_setmar_chip_ip_6_bl2_100_5_200.bed_narrowPeak616
6	79020208	79020226	19	-	GGTGCAAAAATAATTGCAG	2	5.66092	6	79020000	79020400	hs_setmar_chip_ip_6_bl2_100_5_200.bed_narrowPeak616
6	80696046	80696064	19	-	GGTGCAAAAGTAATTGCGG	0	5.59658	6	80695900	80696200	hs_setmar_chip_ip_6_bl2_100_5_200.bed_narrowPeak617
6	80695999	80696017	19	+	AGTGCAAAAGTAATTGCTG	2	5.59658	6	80695900	80696200	hs_setmar_chip_ip_6_bl2_100_5_200.bed_narrowPeak617
6	84837270	84837288	19	+	GGTGCAAAAGTAATTGCGG	0	5.94973	6	84837100	84837400	hs_setmar_chip_ip_6_bl2_100_5_200.bed_narrowPeak618
6	87833012	87833030	19	+	GGTGCAAAAGTAATTGCAG	1	5.99761	6	87832900	87833200	hs_setmar_chip_ip_6_bl2_100_5_200.bed_narrowPeak619
6	90945260	90945278	19	-	GGTGCAAAAGTAATTGCTG	1	5.8779	6	90945100	90945400	hs_setmar_chip_ip_6_bl2_100_5_200.bed_narrowPeak620
6	90945214	90945232	19	+	GGTGCAAAAGTAGCTGCAG	3	5.8779	6	90945100	90945400	hs_setmar_chip_ip_6_bl2_100_5_200.bed_narrowPeak620
6	98962880	98962898	19	+	GGTGCAAAAGTAATTGCGG	0	5.21649	6	98962800	98963000	hs_setmar_chip_ip_6_bl2_100_5_200.bed_narrowPeak621
6	100229557	100229575	19	+	GGTGCAAAAGTAATTGCTG	1	5.35116	6	100229500	100229700	hs_setmar_chip_ip_6_bl2_100_5_200.bed_narrowPeak622
6	100229608	100229626	19	-	AGTGCAAAAGTAATTGCAG	2	5.35116	6	100229500	100229700	hs_setmar_chip_ip_6_bl2_100_5_200.bed_narrowPeak622
6	106372214	106372232	19	+	GGTGCAAAAGTAATTGAGG	1	5.26736	6	106372400	106372700	hs_setmar_chip_ip_6_bl2_100_5_200.bed_narrowPeak623
6	106372579	106372597	19	-	GGTGCAAAAGTAATTGCAG	1	5.26736	6	106372400	106372700	hs_setmar_chip_ip_6_bl2_100_5_200.bed_narrowPeak623
6	107776346	107776364	19	-	GGTGCAAAAGTAATTGCGG	0	8.06625	6	107776100	107776600	hs_setmar_chip_ip_6_bl2_100_5_200.bed_narrowPeak624
6	114277396	114277414	19	+	GGTGCAAAAGTAATTGCGG	0	7.09812	6	114277100	114277800	hs_setmar_chip_ip_6_bl2_100_5_200.bed_narrowPeak625
6	114277443	114277461	19	-	GGTGCAAAAGTAATTGCGG	0	7.09812	6	114277100	114277800	hs_setmar_chip_ip_6_bl2_100_5_200.bed_narrowPeak625
6	116155077	116155095	19	+	GGTGCAAAAGTAATTGCGG	0	5.69235	6	116154900	116155300	hs_setmar_chip_ip_6_bl2_100_5_200.bed_narrowPeak626
6	120411574	120411592	19	-	GGTGCAAAAGTTATTGCGA	2	7.39825	6	120411400	120411800	hs_setmar_chip_ip_6_bl2_100_5_200.bed_narrowPeak627
6	120411527	120411545	19	+	GGTGATAAAGTAATTGTGG	3	7.39825	6	120411400	120411800	hs_setmar_chip_ip_6_bl2_100_5_200.bed_narrowPeak627
6	129745055	129745073	19	+	GGTGCAAAAGTAATTGCGG	0	6.47886	6	129744800	129745300	hs_setmar_chip_ip_6_bl2_100_5_200.bed_narrowPeak628
6	129745099	129745117	19	-	GGTGCAAAAGTAATTGCGG	0	6.47886	6	129744800	129745300	hs_setmar_chip_ip_6_bl2_100_5_200.bed_narrowPeak628
6	129747745	129747763	19	+	GGTGCAAAAGTAATTGCGG	0	9.41456	6	129747400	129748100	hs_setmar_chip_ip_6_bl2_100_5_200.bed_narrowPeak629
6	129747792	129747810	19	-	GGTGCAAAAGTAATTGCGG	0	9.41456	6	129747400	129748100	hs_setmar_chip_ip_6_bl2_100_5_200.bed_narrowPeak629
6	130629049	130629067	19	-	GGTGCAAAAGTAATTGCGG	0	7.23305	6	130628800	130629300	hs_setmar_chip_ip_6_bl2_100_5_200.bed_narrowPeak630
6	133265260	133265278	19	+	GGTGCAAAAATAATTGCGG	1	8.24222	6	133265000	133265600	hs_setmar_chip_ip_6_bl2_100_5_200.bed_narrowPeak631
6	133265307	133265325	19	-	TGTGCAAAAACAATTGCGG	3	8.24222	6	133265000	133265600	hs_setmar_chip_ip_6_bl2_100_5_200.bed_narrowPeak631
6	134715185	134715203	19	+	GGTGCAAAAGTAATTGCCG	1	6.97088	6	134715000	134715500	hs_setmar_chip_ip_6_bl2_100_5_200.bed_narrowPeak632
6	134715223	134715241	19	-	GGTGCAAAAGTAATTGCTG	1	6.97088	6	134715000	134715500	hs_setmar_chip_ip_6_bl2_100_5_200.bed_narrowPeak632
6	135362350	135362368	19	+	GGTGCAAAAGTAATTGCAG	1	5.33321	6	135362200	135362500	hs_setmar_chip_ip_6_bl2_100_5_200.bed_narrowPeak633
6	135362398	135362416	19	-	GGTGCAAAAGTTACTGCAG	3	5.33321	6	135362200	135362500	hs_setmar_chip_ip_6_bl2_100_5_200.bed_narrowPeak633
6	135977869	135977887	19	-	GGTGCAAAAGTAATTGCGG	0	8.60735	6	135977600	135978200	hs_setmar_chip_ip_6_bl2_100_5_200.bed_narrowPeak634
6	135977824	135977842	19	+	GGGGCAAAAGTAATTGTGG	2	8.60735	6	135977600	135978200	hs_setmar_chip_ip_6_bl2_100_5_200.bed_narrowPeak634
6	138300662	138300680	19	-	GGTGCAAAAGTAATTGCGG	0	5.48285	6	138300500	138300800	hs_setmar_chip_ip_6_bl2_100_5_200.bed_narrowPeak635
6	138300622	138300640	19	+	GGTGTAAAAGTAATTGTGA	3	5.48285	6	138300500	138300800	hs_setmar_chip_ip_6_bl2_100_5_200.bed_narrowPeak635
6	138701432	138701450	19	-	GGTGCAAAAGTAATTGCGG	0	6.31725	6	138701200	138701700	hs_setmar_chip_ip_6_bl2_100_5_200.bed_narrowPeak636
6	145062989	145063007	19	-	GGTGCAAAAGTAATTGCAG	1	6.01557	6	145062800	145063100	hs_setmar_chip_ip_6_bl2_100_5_200.bed_narrowPeak637
6	145062943	145062961	19	+	GGTGCGAAAGTAATTGCAA	3	6.01557	6	145062800	145063100	hs_setmar_chip_ip_6_bl2_100_5_200.bed_narrowPeak637
6	145348818	145348836	19	-	GGTGCAAAAGTAATTGCCG	1	6.64855	6	145348600	145349000	hs_setmar_chip_ip_6_bl2_100_5_200.bed_narrowPeak638
6	146928704	146928722	19	+	GGTGCAAAAGTAATTGCGG	0	6.26098	6	146928600	146928900	hs_setmar_chip_ip_6_bl2_100_5_200.bed_narrowPeak639
6	146928751	146928769	19	-	GGTGCAAAAGTAATTGTGG	1	6.26098	6	146928600	146928900	hs_setmar_chip_ip_6_bl2_100_5_200.bed_narrowPeak639
6	153718134	153718152	19	+	GGTGCAAAAGTAATTGCAG	1	5.28532	6	153718000	153718300	hs_setmar_chip_ip_6_bl2_100_5_200.bed_narrowPeak640
6	154096474	154096492	19	+	GGTGCAAAAGTAATTGCGG	0	18.2016	6	154096100	154096900	hs_setmar_chip_ip_6_bl2_100_5_200.bed_narrowPeak641
6	154096521	154096539	19	-	GGTGCAAAAATAATTGCGG	1	18.2016	6	154096100	154096900	hs_setmar_chip_ip_6_bl2_100_5_200.bed_narrowPeak641
6	155762831	155762849	19	+	GGTGCAAAAGTAATTGCGG	0	6.3388	6	155762600	155763100	hs_setmar_chip_ip_6_bl2_100_5_200.bed_narrowPeak642
6	155762877	155762895	19	-	GGTGCAAAAGTAATTGCGG	0	6.3388	6	155762600	155763100	hs_setmar_chip_ip_6_bl2_100_5_200.bed_narrowPeak642
6	159919998	159920016	19	+	GGTGCAAAAGTTATTGCGG	1	9.73264	6	159919700	159920300	hs_setmar_chip_ip_6_bl2_100_5_200.bed_narrowPeak643
7	7415408	7415426	19	+	GGTGCAAAAGTAATTGCGG	0	6.85506	7	7415200	7415600	hs_setmar_chip_ip_6_bl2_100_5_200.bed_narrowPeak644
7	14693553	14693571	19	+	GGTGCAAAAGTCATTGCGT	2	5.38708	7	14693500	14693700	hs_setmar_chip_ip_6_bl2_100_5_200.bed_narrowPeak645
7	14775430	14775448	19	+	GGTGCAAAAGTAATTGCGG	0	6.13229	7	14775200	14775600	hs_setmar_chip_ip_6_bl2_100_5_200.bed_narrowPeak646
7	14775477	14775495	19	-	GGTGCAAAAGTAATTGCAG	1	6.13229	7	14775200	14775600	hs_setmar_chip_ip_6_bl2_100_5_200.bed_narrowPeak646
7	21186058	21186076	19	+	GGTGCAAAAGTAATTGCGG	0	13.3959	7	21185800	21186500	hs_setmar_chip_ip_6_bl2_100_5_200.bed_narrowPeak647
7	21186104	21186122	19	-	GGTGCAAAAGTAACTGCGG	1	13.3959	7	21185800	21186500	hs_setmar_chip_ip_6_bl2_100_5_200.bed_narrowPeak647
7	25570731	25570749	19	-	GGTGCAAAAGTAATTGCGG	0	7.52395	7	25570400	25571000	hs_setmar_chip_ip_6_bl2_100_5_200.bed_narrowPeak648
7	28392478	28392496	19	-	GGTGCAAAAGTAATTGCGG	0	14.1552	7	28392100	28392800	hs_setmar_chip_ip_6_bl2_100_5_200.bed_narrowPeak649
7	28392431	28392449	19	+	GGTGTAAAAATAATTGCGG	2	14.1552	7	28392100	28392800	hs_setmar_chip_ip_6_bl2_100_5_200.bed_narrowPeak649
7	31317059	31317077	19	-	GGTGCAAAAGTAATTGCGG	0	9.26835	7	31316700	31317400	hs_setmar_chip_ip_6_bl2_100_5_200.bed_narrowPeak650
7	31317012	31317030	19	+	GGTGCAAAAGTAATTGTGG	1	9.26835	7	31316700	31317400	hs_setmar_chip_ip_6_bl2_100_5_200.bed_narrowPeak650
7	36619885	36619903	19	-	GGTGCAAAAGTAATTGCAG	1	6.96729	7	36619700	36620100	hs_setmar_chip_ip_6_bl2_100_5_200.bed_narrowPeak651
7	41303854	41303872	19	+	GGTGCACAAGTAATTGCGG	1	8.55648	7	41303600	41304200	hs_setmar_chip_ip_6_bl2_100_5_200.bed_narrowPeak652
7	41303898	41303916	19	-	GGTGCAAAAATAATTGCGG	1	8.55648	7	41303600	41304200	hs_setmar_chip_ip_6_bl2_100_5_200.bed_narrowPeak652
7	43916174	43916192	19	+	GGTGCAAAAGTAGTTGCAG	2	7.07862	7	43916000	43916500	hs_setmar_chip_ip_6_bl2_100_5_200.bed_narrowPeak653
7	47705097	47705115	19	-	GGTGCAAAAGTAATTACGT	2	8.47566	7	47704700	47705400	hs_setmar_chip_ip_6_bl2_100_5_200.bed_narrowPeak654
7	67976685	67976703	19	+	GGTGAAAAATTAATTGCAG	3	5.70133	7	67976500	67976900	hs_setmar_chip_ip_6_bl2_100_5_200.bed_narrowPeak655
7	69190150	69190168	19	+	GGTGCAAAAGTAATTGCAG	1	8.05188	7	69190000	69190500	hs_setmar_chip_ip_6_bl2_100_5_200.bed_narrowPeak656
7	69190197	69190215	19	-	GGTGCAAAAGTTATTGCGG	1	8.05188	7	69190000	69190500	hs_setmar_chip_ip_6_bl2_100_5_200.bed_narrowPeak656
7	72316359	72316377	19	-	GGTGCAAAAGTAATTGCGG	0	11.2333	7	72316000	72316700	hs_setmar_chip_ip_6_bl2_100_5_200.bed_narrowPeak657
7	72316312	72316330	19	+	GGTGCAAAAGTAATTACGG	1	11.2333	7	72316000	72316700	hs_setmar_chip_ip_6_bl2_100_5_200.bed_narrowPeak657
7	73315797	73315815	19	+	GGTTCAAAAGTAATTGCGG	1	5.68636	7	73316100	73316400	hs_setmar_chip_ip_6_bl2_100_5_200.bed_narrowPeak658
7	73316216	73316234	19	-	GGTGCAAAAGTAATTGCAG	1	5.68636	7	73316100	73316400	hs_setmar_chip_ip_6_bl2_100_5_200.bed_narrowPeak658
7	82290086	82290104	19	+	GGTGCAAAAGTAATTGCGG	0	11.2257	7	82289800	82290500	hs_setmar_chip_ip_6_bl2_100_5_200.bed_narrowPeak659
7	83398363	83398381	19	-	GGTGCAAAAGTAATTGCGG	0	6.07842	7	83398100	83398500	hs_setmar_chip_ip_6_bl2_100_5_200.bed_narrowPeak660
7	99672013	99672031	19	+	GGTGCAAAAGTTATTGCAG	2	6.21908	7	99671900	99672200	hs_setmar_chip_ip_6_bl2_100_5_200.bed_narrowPeak661
7	102137311	102137329	19	+	GGTGCAAAAGTAATTGCGG	0	5.38708	7	102137300	102137500	hs_setmar_chip_ip_6_bl2_100_5_200.bed_narrowPeak662
7	102137660	102137678	19	-	GGTGCAAAAGTAACTGTGG	2	5.38708	7	102137300	102137500	hs_setmar_chip_ip_6_bl2_100_5_200.bed_narrowPeak662
7	103495119	103495137	19	+	GGTGTAAAAGTAATTGCGG	1	5.24342	7	103495100	103495500	hs_setmar_chip_ip_6_bl2_100_5_200.bed_narrowPeak663
7	103495470	103495488	19	-	GGTGCAAAAGTAATTGCAG	1	5.24342	7	103495100	103495500	hs_setmar_chip_ip_6_bl2_100_5_200.bed_narrowPeak663
7	104572180	104572198	19	+	GGTGCAAAAGTTATTGCGA	2	7.22767	7	104572000	104572400	hs_setmar_chip_ip_6_bl2_100_5_200.bed_narrowPeak664
7	104572227	104572245	19	-	GGTGCAAAAGTAACTGCAG	2	7.22767	7	104572000	104572400	hs_setmar_chip_ip_6_bl2_100_5_200.bed_narrowPeak664
7	105058754	105058772	19	+	GGTGCAAAAGTAATTGCAG	1	5.50679	7	105058600	105058900	hs_setmar_chip_ip_6_bl2_100_5_200.bed_narrowPeak665
7	107672334	107672352	19	+	GGTGCAAAAGTAATTGCGG	0	7.26743	7	107672000	107672700	hs_setmar_chip_ip_6_bl2_100_5_200.bed_narrowPeak666
7	107672383	107672401	19	-	GGTGCAAAAGTAATTGCGG	0	7.26743	7	107672000	107672700	hs_setmar_chip_ip_6_bl2_100_5_200.bed_narrowPeak666
7	112278296	112278314	19	-	GGTGCAAAAGTAATTGCTG	1	6.56775	7	112278100	112278500	hs_setmar_chip_ip_6_bl2_100_5_200.bed_narrowPeak667
7	119738793	119738811	19	-	GGTGCAAAAGTAATTGCAG	1	8.6732	7	119738500	119739100	hs_setmar_chip_ip_6_bl2_100_5_200.bed_narrowPeak668
7	119738746	119738764	19	+	GGTGCAAAAATAATCGCTG	3	8.6732	7	119738500	119739100	hs_setmar_chip_ip_6_bl2_100_5_200.bed_narrowPeak668
7	123210397	123210415	19	+	GGTGCAAAAGTAATTGCGG	0	10.0619	7	123210100	123210700	hs_setmar_chip_ip_6_bl2_100_5_200.bed_narrowPeak669
7	123210443	123210461	19	-	GGTGCAAAAGTAATTGCAT	2	10.0619	7	123210100	123210700	hs_setmar_chip_ip_6_bl2_100_5_200.bed_narrowPeak669
7	124805913	124805931	19	-	GGTGCAAAAGTAATTGCAG	1	7.36533	7	124805600	124806200	hs_setmar_chip_ip_6_bl2_100_5_200.bed_narrowPeak670
7	128906786	128906804	19	+	GGTGCAAAAGTAATTGCGG	0	12.3264	7	128906400	128907300	hs_setmar_chip_ip_6_bl2_100_5_200.bed_narrowPeak671
7	128906833	128906851	19	-	GGTGCAAAAGTAATTGCGG	0	12.3264	7	128906400	128907300	hs_setmar_chip_ip_6_bl2_100_5_200.bed_narrowPeak671
7	132690382	132690400	19	+	GGTGCAAAAGTAATTGCGG	0	9.65409	7	132690000	132690800	hs_setmar_chip_ip_6_bl2_100_5_200.bed_narrowPeak672
7	132690428	132690446	19	-	GGTGCAAAAGCAGTTGAGG	3	9.65409	7	132690000	132690800	hs_setmar_chip_ip_6_bl2_100_5_200.bed_narrowPeak672
7	139211168	139211186	19	+	GGTGCGAAAGTAATCGCGG	2	5.1716	7	139211100	139211300	hs_setmar_chip_ip_6_bl2_100_5_200.bed_narrowPeak673
7	139211215	139211233	19	-	GATGCAAAAGTAATTGCAT	3	5.1716	7	139211100	139211300	hs_setmar_chip_ip_6_bl2_100_5_200.bed_narrowPeak673
7	147557849	147557867	19	-	GGTGCAAAAGTAATTGCGG	0	5.32423	7	147557800	147558000	hs_setmar_chip_ip_6_bl2_100_5_200.bed_narrowPeak674
7	153100537	153100555	19	+	GGTGCAAAAGTAATTGCGG	0	9.24269	7	153100400	153101100	hs_setmar_chip_ip_6_bl2_100_5_200.bed_narrowPeak675
7	153100884	153100902	19	-	GGTGCAAAAGTAATTGCGG	0	9.24269	7	153100400	153101100	hs_setmar_chip_ip_6_bl2_100_5_200.bed_narrowPeak675
8	3356716	3356734	19	-	GGTGCAAAAGTAATTGCGG	0	7.39825	8	3356400	3356900	hs_setmar_chip_ip_6_bl2_100_5_200.bed_narrowPeak676
8	4506150	4506168	19	+	GGTGCAAAAGTAATTGCGG	0	7.14686	8	4506000	4506400	hs_setmar_chip_ip_6_bl2_100_5_200.bed_narrowPeak677
8	9101794	9101812	19	+	GGTGCAAAAGTAATTGCGG	0	5.72826	8	9101700	9102000	hs_setmar_chip_ip_6_bl2_100_5_200.bed_narrowPeak678
8	9101826	9101844	19	-	GGTGCAAAAGTAATTACTT	3	5.72826	8	9101700	9102000	hs_setmar_chip_ip_6_bl2_100_5_200.bed_narrowPeak678
8	10087928	10087946	19	+	GGTGCAAAAGTAATTGCGG	0	6.89187	8	10087700	10088200	hs_setmar_chip_ip_6_bl2_100_5_200.bed_narrowPeak679
8	15360528	15360546	19	+	GGTGCAAAAGTAATTACGG	1	5.44693	8	15360400	15360700	hs_setmar_chip_ip_6_bl2_100_5_200.bed_narrowPeak680
8	15360575	15360593	19	-	GGTGCAAAAGTAATTGTGG	1	5.44693	8	15360400	15360700	hs_setmar_chip_ip_6_bl2_100_5_200.bed_narrowPeak680
8	17144925	17144943	19	-	GGTGCAAAAGTAATTGCGG	0	5.64207	8	17144400	17145000	hs_setmar_chip_ip_6_bl2_100_5_200.bed_narrowPeak681
8	17144511	17144529	19	+	GGTGCAAAAGTAATCACGG	2	5.64207	8	17144400	17145000	hs_setmar_chip_ip_6_bl2_100_5_200.bed_narrowPeak681
8	19315048	19315066	19	+	GGTGCAAAAGTAATTGCGG	0	6.67998	8	19314900	19315300	hs_setmar_chip_ip_6_bl2_100_5_200.bed_narrowPeak682
8	19315114	19315132	19	-	GGTGCAAAAGTTATTGTGT	3	6.67998	8	19314900	19315300	hs_setmar_chip_ip_6_bl2_100_5_200.bed_narrowPeak682
8	19693836	19693854	19	+	GGTGCAAAAGTAATTACGG	1	6.26697	8	19693700	19694000	hs_setmar_chip_ip_6_bl2_100_5_200.bed_narrowPeak683
8	23287681	23287699	19	+	GGTGCAAAAGTAATTGCGG	0	8.29011	8	23287400	23288000	hs_setmar_chip_ip_6_bl2_100_5_200.bed_narrowPeak684
8	25146440	25146458	19	-	GGTGCAAAAATAATTGCGG	1	5.87192	8	25146300	25146600	hs_setmar_chip_ip_6_bl2_100_5_200.bed_narrowPeak685
8	26436998	26437016	19	+	GGTGCAAAAGTCATTGAGG	2	5.34218	8	26436900	26437100	hs_setmar_chip_ip_6_bl2_100_5_200.bed_narrowPeak686
8	26437045	26437063	19	-	GGTGCAAAAGTCATTGCAG	2	5.34218	8	26436900	26437100	hs_setmar_chip_ip_6_bl2_100_5_200.bed_narrowPeak686
8	27224895	27224913	19	-	GGTGCAAAAGTAATTGCAG	1	5.35715	8	27224800	27225100	hs_setmar_chip_ip_6_bl2_100_5_200.bed_narrowPeak687
8	27224950	27224968	19	+	GGTGCACAAGTAATTGTGG	2	5.35715	8	27224800	27225100	hs_setmar_chip_ip_6_bl2_100_5_200.bed_narrowPeak687
8	27224873	27224891	19	+	GGTGCAAAAGTAATGGCAA	3	5.35715	8	27224800	27225100	hs_setmar_chip_ip_6_bl2_100_5_200.bed_narrowPeak687
8	29698801	29698819	19	-	GGTGTAAAAGTAATTGCGG	1	5.66242	8	29698600	29698900	hs_setmar_chip_ip_6_bl2_100_5_200.bed_narrowPeak688
8	32724044	32724062	19	-	GGTGCAAAAGTAATTACGG	1	6.36872	8	32723900	32724200	hs_setmar_chip_ip_6_bl2_100_5_200.bed_narrowPeak689
8	37949745	37949763	19	+	GGTGCAAAAGTAATTGCAG	1	7.56286	8	37949500	37950100	hs_setmar_chip_ip_6_bl2_100_5_200.bed_narrowPeak690
8	37949807	37949825	19	-	GGTGCAAAAGTAATTGCGT	1	7.56286	8	37949500	37950100	hs_setmar_chip_ip_6_bl2_100_5_200.bed_narrowPeak690
8	39002062	39002080	19	-	GGTGCAAAAGTAATTGCAG	1	6.81017	8	39001800	39002200	hs_setmar_chip_ip_6_bl2_100_5_200.bed_narrowPeak691
8	39574440	39574458	19	-	GGTGCAAAAGTAATTACGG	1	5.20751	8	39574300	39574500	hs_setmar_chip_ip_6_bl2_100_5_200.bed_narrowPeak692
8	41152809	41152827	19	+	GGTGCAAAAGTAATTGCGG	0	5.8779	8	41152700	41153000	hs_setmar_chip_ip_6_bl2_100_5_200.bed_narrowPeak693
8	51755932	51755950	19	+	GGTGCAAAAGTAATTGCGG	0	6.38548	8	51755700	51756200	hs_setmar_chip_ip_6_bl2_100_5_200.bed_narrowPeak694
8	53029518	53029536	19	-	GGTGCAAAAGTAATTGCGG	0	8.42539	8	53029300	53029800	hs_setmar_chip_ip_6_bl2_100_5_200.bed_narrowPeak695
8	53029544	53029562	19	-	GGTGCAAAAGTAATTGCAG	1	8.42539	8	53029300	53029800	hs_setmar_chip_ip_6_bl2_100_5_200.bed_narrowPeak695
8	53029476	53029494	19	+	GGTACAAAAGTAATTGCAC	3	8.42539	8	53029300	53029800	hs_setmar_chip_ip_6_bl2_100_5_200.bed_narrowPeak695
8	56042383	56042401	19	+	GGTGCAAAAGTAATTGCTG	1	5.37511	8	56042300	56042600	hs_setmar_chip_ip_6_bl2_100_5_200.bed_narrowPeak696
8	56042431	56042449	19	-	GGTGCAAAAGTAATTACGG	1	5.37511	8	56042300	56042600	hs_setmar_chip_ip_6_bl2_100_5_200.bed_narrowPeak696
8	67829951	67829969	19	-	GGTGCAAAAGTAATTGCGG	0	6.31186	8	67829700	67830100	hs_setmar_chip_ip_6_bl2_100_5_200.bed_narrowPeak697
8	67829636	67829654	19	+	TGTGCAAAAGTAATTGCAG	2	6.31186	8	67829700	67830100	hs_setmar_chip_ip_6_bl2_100_5_200.bed_narrowPeak697
8	68053367	68053385	19	+	GGTGCAAAAGTTATTGCAG	2	5.7522	8	68053200	68053500	hs_setmar_chip_ip_6_bl2_100_5_200.bed_narrowPeak698
8	68127205	68127223	19	+	GGTGCAAAAGTAATTGCTG	1	5.836	8	68127100	68127400	hs_setmar_chip_ip_6_bl2_100_5_200.bed_narrowPeak699
8	69731339	69731357	19	-	GGTGCAAAAGTAATTGCGG	0	7.71378	8	69730900	69731600	hs_setmar_chip_ip_6_bl2_100_5_200.bed_narrowPeak700
8	69730983	69731001	19	+	GGTGCAAAAGTAATTGCAA	2	7.71378	8	69730900	69731600	hs_setmar_chip_ip_6_bl2_100_5_200.bed_narrowPeak700
8	73243949	73243967	19	-	GGTGCAAAAGTAATTGCGG	0	6.11613	8	73243700	73244200	hs_setmar_chip_ip_6_bl2_100_5_200.bed_narrowPeak701
8	73243921	73243939	19	+	GGTGCAAAAGTAATTGCAG	1	6.11613	8	73243700	73244200	hs_setmar_chip_ip_6_bl2_100_5_200.bed_narrowPeak701
8	82088389	82088407	19	+	GGTGCAAAAGTAATTGCGG	0	10.2025	8	82088100	82088700	hs_setmar_chip_ip_6_bl2_100_5_200.bed_narrowPeak702
8	82088436	82088454	19	-	GGTGCAAAAGTCATTGCGA	2	10.2025	8	82088100	82088700	hs_setmar_chip_ip_6_bl2_100_5_200.bed_narrowPeak702
8	89982400	89982418	19	-	GGTGCAAAAGTAATTGCTG	1	7.32044	8	89982100	89982700	hs_setmar_chip_ip_6_bl2_100_5_200.bed_narrowPeak703
8	95719762	95719780	19	+	GGTGCAAAAGTAATTGCGA	1	6.78772	8	95719500	95720000	hs_setmar_chip_ip_6_bl2_100_5_200.bed_narrowPeak704
8	95719889	95719907	19	-	AGTGCAAAAGTAATTGTGG	2	6.78772	8	95719500	95720000	hs_setmar_chip_ip_6_bl2_100_5_200.bed_narrowPeak704
8	95720194	95720212	19	-	GGTGCAAAAGTAATTATGA	3	6.78772	8	95719500	95720000	hs_setmar_chip_ip_6_bl2_100_5_200.bed_narrowPeak704
8	96232105	96232123	19	+	GGTGCAAAAGTAATTGCAG	1	5.43496	8	96232000	96232300	hs_setmar_chip_ip_6_bl2_100_5_200.bed_narrowPeak705
8	98709953	98709971	19	-	GGTGCAAAAGTAATTTCGG	1	5.80009	8	98709800	98710100	hs_setmar_chip_ip_6_bl2_100_5_200.bed_narrowPeak706
8	98709899	98709917	19	+	GGTGCAAAAGTAATCGCAG	2	5.80009	8	98709800	98710100	hs_setmar_chip_ip_6_bl2_100_5_200.bed_narrowPeak706
8	100058569	100058587	19	-	GGTGCAAAAGTTATTGCAG	2	6.31186	8	100058400	100058800	hs_setmar_chip_ip_6_bl2_100_5_200.bed_narrowPeak707
8	100787007	100787025	19	+	GGTGCAAAAGTAATTGCGG	0	6.37471	8	100786800	100787200	hs_setmar_chip_ip_6_bl2_100_5_200.bed_narrowPeak708
8	102378685	102378703	19	-	GGTGCAAAAGTAATTGCGG	0	6.30737	8	102378400	102378800	hs_setmar_chip_ip_6_bl2_100_5_200.bed_narrowPeak709
8	102378317	102378335	19	+	GGTACAAAAGTAATTGCAG	2	6.30737	8	102378400	102378800	hs_setmar_chip_ip_6_bl2_100_5_200.bed_narrowPeak709
8	102467049	102467067	19	-	GGTGCAAAAGTAATTGCAG	1	5.8779	8	102466900	102467200	hs_setmar_chip_ip_6_bl2_100_5_200.bed_narrowPeak710
8	102467002	102467020	19	+	GGTGCAAAAATAATTGCAG	2	5.8779	8	102466900	102467200	hs_setmar_chip_ip_6_bl2_100_5_200.bed_narrowPeak710
8	102733642	102733660	19	+	GGTGCAAAAGTAATTGCGG	0	7.20073	8	102733400	102734000	hs_setmar_chip_ip_6_bl2_100_5_200.bed_narrowPeak711
8	102733689	102733707	19	-	GGTGCAAAAGTAATTGTGG	1	7.20073	8	102733400	102734000	hs_setmar_chip_ip_6_bl2_100_5_200.bed_narrowPeak711
8	102891236	102891254	19	+	GGTGCAAAAGTAATTGCGG	0	11.3872	8	102890900	102891600	hs_setmar_chip_ip_6_bl2_100_5_200.bed_narrowPeak712
8	102891268	102891286	19	-	GGTGCAAAAGTAATTGCCA	2	11.3872	8	102890900	102891600	hs_setmar_chip_ip_6_bl2_100_5_200.bed_narrowPeak712
8	102992797	102992815	19	+	GGTGCAAAAGTTATTGCAG	2	6.07393	8	102992600	102993000	hs_setmar_chip_ip_6_bl2_100_5_200.bed_narrowPeak713
8	102992846	102992864	19	-	GATGCAAAAGTTATTGCAG	3	6.07393	8	102992600	102993000	hs_setmar_chip_ip_6_bl2_100_5_200.bed_narrowPeak713
8	104425410	104425428	19	-	GGTGCAAAAGTAATTGCAG	1	5.31525	8	104425300	104425500	hs_setmar_chip_ip_6_bl2_100_5_200.bed_narrowPeak714
8	105892733	105892751	19	-	GGTGCAAAAGTAATTGCGT	1	6.47886	8	105892500	105893000	hs_setmar_chip_ip_6_bl2_100_5_200.bed_narrowPeak715
8	106406904	106406922	19	+	GGTGCAAAAGTAATTGCGG	0	7.0032	8	106406600	106407200	hs_setmar_chip_ip_6_bl2_100_5_200.bed_narrowPeak716
8	106406950	106406968	19	-	AGTGCAGAAGTAATTGCAG	3	7.0032	8	106406600	106407200	hs_setmar_chip_ip_6_bl2_100_5_200.bed_narrowPeak716
8	106788455	106788473	19	+	GGTGCAAAAGTAATTGCTG	1	6.60815	8	106788300	106788600	hs_setmar_chip_ip_6_bl2_100_5_200.bed_narrowPeak717
8	106788497	106788515	19	-	GGTGCAAAAGTAATTGCAT	2	6.60815	8	106788300	106788600	hs_setmar_chip_ip_6_bl2_100_5_200.bed_narrowPeak717
8	106914104	106914122	19	-	GGTGCAAAAGTAATTGCGG	0	9.33163	8	106913800	106914400	hs_setmar_chip_ip_6_bl2_100_5_200.bed_narrowPeak718
8	107285328	107285346	19	+	GGTGCAAAAGTAATTGCAG	1	7.18995	8	107285100	107285600	hs_setmar_chip_ip_6_bl2_100_5_200.bed_narrowPeak719
8	107285375	107285393	19	-	GGTGCAAAAGTAATTATGG	2	7.18995	8	107285100	107285600	hs_setmar_chip_ip_6_bl2_100_5_200.bed_narrowPeak719
8	117014112	117014130	19	-	GGTGCAAAAGTAATTGCGG	0	7.44315	8	117013800	117014400	hs_setmar_chip_ip_6_bl2_100_5_200.bed_narrowPeak720
8	117014066	117014084	19	+	GGTGCAATAGTATTTGCAG	3	7.44315	8	117013800	117014400	hs_setmar_chip_ip_6_bl2_100_5_200.bed_narrowPeak720
8	120164465	120164483	19	+	GGTGCAAAAGTAATTGCAG	1	8.31106	8	120164200	120164800	hs_setmar_chip_ip_6_bl2_100_5_200.bed_narrowPeak721
8	120164512	120164530	19	-	GGTGCAAAAGTAATTGCGA	1	8.31106	8	120164200	120164800	hs_setmar_chip_ip_6_bl2_100_5_200.bed_narrowPeak721
8	121872850	121872868	19	-	GGTGCAAAAGTAATTGCGG	0	6.78772	8	121872600	121873100	hs_setmar_chip_ip_6_bl2_100_5_200.bed_narrowPeak722
8	121872412	121872430	19	+	GGTGCAAAAGTAATTAAGG	2	6.78772	8	121872600	121873100	hs_setmar_chip_ip_6_bl2_100_5_200.bed_narrowPeak722
8	123002838	123002856	19	+	GGTGCAAAAGTCATTGCAG	2	5.32722	8	123002700	123003000	hs_setmar_chip_ip_6_bl2_100_5_200.bed_narrowPeak723
8	125702636	125702654	19	-	GGTGCAAAAGTAATTGCGG	0	8.38948	8	125702300	125702800	hs_setmar_chip_ip_6_bl2_100_5_200.bed_narrowPeak724
8	126416967	126416985	19	-	GGTGCAAAAGTAATTGCGG	0	6.13528	8	126416800	126417100	hs_setmar_chip_ip_6_bl2_100_5_200.bed_narrowPeak725
8	128092415	128092433	19	+	GGTGCAAAAGTAATTGCAG	1	5.65284	8	128092300	128092800	hs_setmar_chip_ip_6_bl2_100_5_200.bed_narrowPeak728
8	128092818	128092836	19	-	GGTGCAAAAATAATTGCAG	2	5.65284	8	128092300	128092800	hs_setmar_chip_ip_6_bl2_100_5_200.bed_narrowPeak728
8	130505117	130505135	19	+	GGTGCAAAAGTAATTGCGG	0	8.55649	8	130504800	130505400	hs_setmar_chip_ip_6_bl2_100_5_200.bed_narrowPeak729
8	130920527	130920545	19	+	GGTGCAAAAGTAATTGCGG	0	5.54869	8	130920500	130920700	hs_setmar_chip_ip_6_bl2_100_5_200.bed_narrowPeak730
8	132917862	132917880	19	+	GGTGCAAAAGTAATTACGG	1	7.94722	8	132917500	132918200	hs_setmar_chip_ip_6_bl2_100_5_200.bed_narrowPeak731
8	132917917	132917935	19	-	GGCGCAAAAGTAATTGTGG	2	7.94722	8	132917500	132918200	hs_setmar_chip_ip_6_bl2_100_5_200.bed_narrowPeak731
8	141498686	141498704	19	+	GGTGCAAAAGTAATTGCGA	1	6.78772	8	141498400	141498900	hs_setmar_chip_ip_6_bl2_100_5_200.bed_narrowPeak732
8	143135485	143135503	19	-	GGTGCGAAAGTAATTGCTG	2	6.28941	8	143135300	143135700	hs_setmar_chip_ip_6_bl2_100_5_200.bed_narrowPeak733
8	143135438	143135456	19	+	GATGCAAAAGTAACTGTGG	3	6.28941	8	143135300	143135700	hs_setmar_chip_ip_6_bl2_100_5_200.bed_narrowPeak733
9	8230450	8230468	19	-	GGTGCAAAAGTAATTGCGG	0	6.98525	9	8230200	8230700	hs_setmar_chip_ip_6_bl2_100_5_200.bed_narrowPeak734
9	15384983	15385001	19	+	GGTGCAAAAGTAATTGCAG	1	6.25799	9	15384800	15385200	hs_setmar_chip_ip_6_bl2_100_5_200.bed_narrowPeak735
9	15385028	15385046	19	-	GGTGCAAAAGTAATTGCAA	2	6.25799	9	15384800	15385200	hs_setmar_chip_ip_6_bl2_100_5_200.bed_narrowPeak735
9	18507508	18507526	19	+	GGTGCAAAAGTAATTGCAG	1	6.09339	9	18507400	18507700	hs_setmar_chip_ip_6_bl2_100_5_200.bed_narrowPeak736
9	30771161	30771179	19	-	GGTGCAAAAGTAATTGCGG	0	5.22547	9	30771000	30771200	hs_setmar_chip_ip_6_bl2_100_5_200.bed_narrowPeak737
9	30771114	30771132	19	+	GGTGCAAAAGTAATTGCAG	1	5.22547	9	30771000	30771200	hs_setmar_chip_ip_6_bl2_100_5_200.bed_narrowPeak737
9	32708657	32708675	19	+	GGTGCAAAAGTAATTGCGG	0	6.72667	9	32708400	32708900	hs_setmar_chip_ip_6_bl2_100_5_200.bed_narrowPeak738
9	32708704	32708722	19	-	GGTGCAAAAGTAATTGCAG	1	6.72667	9	32708400	32708900	hs_setmar_chip_ip_6_bl2_100_5_200.bed_narrowPeak738
9	32764308	32764326	19	+	GGTGCAAAAGTAATTGCGG	0	7.39569	9	32764000	32764700	hs_setmar_chip_ip_6_bl2_100_5_200.bed_narrowPeak739
9	32764355	32764373	19	-	GGTGCAAAAGTAATTGCGA	1	7.39569	9	32764000	32764700	hs_setmar_chip_ip_6_bl2_100_5_200.bed_narrowPeak739
9	37296077	37296095	19	-	GGTGCAAAAGTAATTGTGG	1	5.39605	9	37296000	37296200	hs_setmar_chip_ip_6_bl2_100_5_200.bed_narrowPeak740
9	37296030	37296048	19	+	GGTGCAAAAGTAGTTGTGG	2	5.39605	9	37296000	37296200	hs_setmar_chip_ip_6_bl2_100_5_200.bed_narrowPeak740
9	69344005	69344023	19	-	GGTGCAAAATTAATTGCGG	1	5.19853	9	69343900	69344100	hs_setmar_chip_ip_6_bl2_100_5_200.bed_narrowPeak741
9	70291828	70291846	19	+	GGTGCAAAAGTAATTGCAT	2	5.42299	9	70291700	70292000	hs_setmar_chip_ip_6_bl2_100_5_200.bed_narrowPeak742
9	70987572	70987590	19	-	GGTGCAAAATTAATTGCGG	1	6.88828	9	70987300	70987800	hs_setmar_chip_ip_6_bl2_100_5_200.bed_narrowPeak743
9	73733970	73733988	19	+	GGTGCAAAAGTAATTGCGG	0	6.99961	9	73733800	73734300	hs_setmar_chip_ip_6_bl2_100_5_200.bed_narrowPeak744
9	73734006	73734024	19	-	GGTGCAAAAGTAATTGCAG	1	6.99961	9	73733800	73734300	hs_setmar_chip_ip_6_bl2_100_5_200.bed_narrowPeak744
9	74098736	74098754	19	-	GGTGCAAAAGTAATTGCAG	1	5.22547	9	74098600	74098900	hs_setmar_chip_ip_6_bl2_100_5_200.bed_narrowPeak745
9	74513420	74513438	19	-	GGTGCAAAAGTTATTGCGG	1	8.47268	9	74513100	74513700	hs_setmar_chip_ip_6_bl2_100_5_200.bed_narrowPeak746
9	79390258	79390276	19	-	GGTGCAAAAGTAATTGCGG	0	5.81805	9	79390100	79390400	hs_setmar_chip_ip_6_bl2_100_5_200.bed_narrowPeak747
9	79390214	79390232	19	+	GGTGCAAAAGTGATTGTGG	2	5.81805	9	79390100	79390400	hs_setmar_chip_ip_6_bl2_100_5_200.bed_narrowPeak747
9	82947370	82947388	19	+	GGTGCAAAAGTTATTGCGT	2	7.22318	9	82947200	82947600	hs_setmar_chip_ip_6_bl2_100_5_200.bed_narrowPeak748
9	85008396	85008414	19	-	GGTGCAAAAGTAATTGCGG	0	7.27555	9	85008100	85008700	hs_setmar_chip_ip_6_bl2_100_5_200.bed_narrowPeak749
9	85008350	85008368	19	+	GGTGCAAAAGTAGTTGCAG	2	7.27555	9	85008100	85008700	hs_setmar_chip_ip_6_bl2_100_5_200.bed_narrowPeak749
9	98712740	98712758	19	+	GGTGCAAAAGTAATTGCAG	1	6.06496	9	98712600	98713000	hs_setmar_chip_ip_6_bl2_100_5_200.bed_narrowPeak750
9	98712787	98712805	19	-	GGTACAAAAGTAATTGCAG	2	6.06496	9	98712600	98713000	hs_setmar_chip_ip_6_bl2_100_5_200.bed_narrowPeak750
9	100652404	100652422	19	+	GGTGCAAAAGTAATTGCAG	1	6.41062	9	100652300	100652700	hs_setmar_chip_ip_6_bl2_100_5_200.bed_narrowPeak751
9	100652779	100652797	19	-	GGTGCAAAAGTAATTGTGG	1	6.41062	9	100652300	100652700	hs_setmar_chip_ip_6_bl2_100_5_200.bed_narrowPeak751
9	102295385	102295403	19	+	GGTGCAAAAGTAATTGCGG	0	9.19094	9	102295100	102295700	hs_setmar_chip_ip_6_bl2_100_5_200.bed_narrowPeak752
9	102295432	102295450	19	-	GGTGCAAAAGTAATTGCAA	2	9.19094	9	102295100	102295700	hs_setmar_chip_ip_6_bl2_100_5_200.bed_narrowPeak752
9	107086408	107086426	19	-	GGTGCAAAAGTAATTGCAG	1	5.63249	9	107086200	107086500	hs_setmar_chip_ip_6_bl2_100_5_200.bed_narrowPeak753
9	113568061	113568079	19	-	GGTGCAAAAGTAATTGCGG	0	8.20632	9	113567800	113568300	hs_setmar_chip_ip_6_bl2_100_5_200.bed_narrowPeak754
9	113568016	113568034	19	+	GGTGTAAAAGCAACTGCGG	3	8.20632	9	113567800	113568300	hs_setmar_chip_ip_6_bl2_100_5_200.bed_narrowPeak754
9	113630004	113630022	19	-	GGTGCAAAAGTAATTGCAG	1	6.00959	9	113629900	113630200	hs_setmar_chip_ip_6_bl2_100_5_200.bed_narrowPeak755
9	113629953	113629971	19	+	AGTGCAGAAGTAATTGCGG	2	6.00959	9	113629900	113630200	hs_setmar_chip_ip_6_bl2_100_5_200.bed_narrowPeak755
9	120818777	120818795	19	-	GGTGCAAAAGTAATTGCAG	1	6.65843	9	120818600	120819100	hs_setmar_chip_ip_6_bl2_100_5_200.bed_narrowPeak756
9	122614547	122614565	19	+	GGTGCAAAAGTAATTGTGG	1	7.20073	9	122614300	122614900	hs_setmar_chip_ip_6_bl2_100_5_200.bed_narrowPeak757
9	122718219	122718237	19	-	GGTGCAAAAGTTATTGCGG	1	7.84718	9	122718000	122718500	hs_setmar_chip_ip_6_bl2_100_5_200.bed_narrowPeak758
9	126035988	126036006	19	-	GGTGCAAAAGTAATTTCGG	1	7.20791	9	126035800	126036300	hs_setmar_chip_ip_6_bl2_100_5_200.bed_narrowPeak759
9	126035945	126035963	19	+	GGTGCAAAAGTAAAGGCTG	3	7.20791	9	126035800	126036300	hs_setmar_chip_ip_6_bl2_100_5_200.bed_narrowPeak759
9	127158244	127158262	19	+	GGTGCAAAAGTAATTGCAG	1	6.37022	9	127158100	127158500	hs_setmar_chip_ip_6_bl2_100_5_200.bed_narrowPeak760
9	127158282	127158300	19	-	GGTGCAAAAGTAATTGCCA	2	6.37022	9	127158100	127158500	hs_setmar_chip_ip_6_bl2_100_5_200.bed_narrowPeak760
9	132674200	132674218	19	-	GGTGCAAAAGTAATTGCGG	0	8.0058	9	132673900	132674500	hs_setmar_chip_ip_6_bl2_100_5_200.bed_narrowPeak761
10	4516246	4516264	19	-	GGTGCAAAAGTAATTGCGG	0	5.96619	10	4516000	4516400	hs_setmar_chip_ip_6_bl2_100_5_200.bed_narrowPeak62
10	14390170	14390188	19	-	GGTGCAAAAGTAATTGCGG	0	6.0874	10	14390100	14390300	hs_setmar_chip_ip_6_bl2_100_5_200.bed_narrowPeak63
10	20066997	20067015	19	+	GGTGCAAAAGTAATTGCGG	0	5.44694	10	20066900	20067200	hs_setmar_chip_ip_6_bl2_100_5_200.bed_narrowPeak64
10	23718105	23718123	19	+	GGTGCAAAAGTTATTGCGG	1	6.63688	10	23717900	23718400	hs_setmar_chip_ip_6_bl2_100_5_200.bed_narrowPeak65
10	23718155	23718173	19	-	GGTGCAAAGGTAACTGCAG	3	6.63688	10	23717900	23718400	hs_setmar_chip_ip_6_bl2_100_5_200.bed_narrowPeak65
10	26468612	26468630	19	+	GGTGCAAAAGTAATTGCGG	0	9.19908	10	26468300	26469000	hs_setmar_chip_ip_6_bl2_100_5_200.bed_narrowPeak66
10	26468659	26468677	19	-	GGTGCAAAACTAATTGTGG	2	9.19908	10	26468300	26469000	hs_setmar_chip_ip_6_bl2_100_5_200.bed_narrowPeak66
10	29086536	29086554	19	-	GGTGCAAAAGTAATTGCGG	0	6.45103	10	29086300	29086700	hs_setmar_chip_ip_6_bl2_100_5_200.bed_narrowPeak67
10	31266539	31266557	19	-	GGTGCAAAAGTAATTGCGG	0	10.8665	10	31266200	31266900	hs_setmar_chip_ip_6_bl2_100_5_200.bed_narrowPeak68
10	31266500	31266518	19	+	GGTGCAAAAGTAATTGCCA	2	10.8665	10	31266200	31266900	hs_setmar_chip_ip_6_bl2_100_5_200.bed_narrowPeak68
10	31288442	31288460	19	+	GGTGCAAAAGTAATTGCGG	0	5.71031	10	31288300	31288600	hs_setmar_chip_ip_6_bl2_100_5_200.bed_narrowPeak69
10	31288488	31288506	19	-	GGTACAAAAGTAATTGCGG	1	5.71031	10	31288300	31288600	hs_setmar_chip_ip_6_bl2_100_5_200.bed_narrowPeak69
10	33098544	33098562	19	+	GGTGCAAAAGTAATTGCGG	0	6.36274	10	33098300	33098900	hs_setmar_chip_ip_6_bl2_100_5_200.bed_narrowPeak70
10	33098609	33098627	19	-	GGTGCAAAAGTAATTACAT	3	6.36274	10	33098300	33098900	hs_setmar_chip_ip_6_bl2_100_5_200.bed_narrowPeak70
10	33430332	33430350	19	+	GGTGCAAAAGTAATTGCTT	2	5.93177	10	33430200	33430500	hs_setmar_chip_ip_6_bl2_100_5_200.bed_narrowPeak71
10	33430377	33430395	19	-	GGTGCAAAAGTAATCACGG	2	5.93177	10	33430200	33430500	hs_setmar_chip_ip_6_bl2_100_5_200.bed_narrowPeak71
10	33519326	33519344	19	+	GGTGCAAAAGTAATTGCGG	0	5.27336	10	33519200	33519500	hs_setmar_chip_ip_6_bl2_100_5_200.bed_narrowPeak72
10	46398873	46398891	19	+	GGTGCAAAAGTAATTGCGG	0	6.11433	10	46398600	46398800	hs_setmar_chip_ip_6_bl2_100_5_200.bed_narrowPeak73
10	48492875	48492893	19	-	GGTGCAAAAGTAATTGCTG	1	5.39905	10	48492700	48493000	hs_setmar_chip_ip_6_bl2_100_5_200.bed_narrowPeak74
10	61179142	61179160	19	+	GGTGCAAAAGTAATTGCAG	1	6.26098	10	61179000	61179300	hs_setmar_chip_ip_6_bl2_100_5_200.bed_narrowPeak75
10	61179188	61179206	19	-	GGTGCAAAAGTAATTAAGG	2	6.26098	10	61179000	61179300	hs_setmar_chip_ip_6_bl2_100_5_200.bed_narrowPeak75
10	61926943	61926961	19	+	GGTGCAAAAGTAATTGCGG	0	8.07762	10	61926600	61927200	hs_setmar_chip_ip_6_bl2_100_5_200.bed_narrowPeak76
10	61985220	61985238	19	+	GGTGCAAAAGTAATTGCGG	0	9.83785	10	61984900	61985600	hs_setmar_chip_ip_6_bl2_100_5_200.bed_narrowPeak77
10	66629447	66629465	19	-	GGTGCAAAAGTAATTGCAG	1	7.43118	10	66629100	66629700	hs_setmar_chip_ip_6_bl2_100_5_200.bed_narrowPeak78
10	66629410	66629428	19	+	GGTGCAAAAGTGATTGTGG	2	7.43118	10	66629100	66629700	hs_setmar_chip_ip_6_bl2_100_5_200.bed_narrowPeak78
10	69812751	69812769	19	-	GGTGCAAAAGTAATTGCAG	1	6.47347	10	69812500	69812900	hs_setmar_chip_ip_6_bl2_100_5_200.bed_narrowPeak79
10	69812703	69812721	19	+	GGTGCAAAAGTAATTACTT	3	6.47347	10	69812500	69812900	hs_setmar_chip_ip_6_bl2_100_5_200.bed_narrowPeak79
10	78038114	78038132	19	+	GGTGCAAAAGTAATTGCAG	1	6.10536	10	78038000	78038300	hs_setmar_chip_ip_6_bl2_100_5_200.bed_narrowPeak80
10	78038142	78038160	19	-	GGTGCAAAAGTAATTGTGG	1	6.10536	10	78038000	78038300	hs_setmar_chip_ip_6_bl2_100_5_200.bed_narrowPeak80
10	78395379	78395397	19	+	GGTGCAAAAGTTATTGCGG	1	9.90027	10	78395100	78395700	hs_setmar_chip_ip_6_bl2_100_5_200.bed_narrowPeak81
10	78395426	78395444	19	-	GGTGCAAAAGTAATTGTCG	2	9.90027	10	78395100	78395700	hs_setmar_chip_ip_6_bl2_100_5_200.bed_narrowPeak81
10	78750622	78750640	19	+	GGTGCAAAAGTAATTGCGG	0	13.1724	10	78750200	78751100	hs_setmar_chip_ip_6_bl2_100_5_200.bed_narrowPeak82
10	78750669	78750687	19	-	GGTGCAAAAGTAATTGCGG	0	13.1724	10	78750200	78751100	hs_setmar_chip_ip_6_bl2_100_5_200.bed_narrowPeak82
10	78750553	78750571	19	+	GGTGCAAAAATAATTGCGG	1	13.1724	10	78750200	78751100	hs_setmar_chip_ip_6_bl2_100_5_200.bed_narrowPeak82
10	84636727	84636745	19	+	GGTGCAAAAGTAATTGCAG	1	5.62052	10	84636600	84636800	hs_setmar_chip_ip_6_bl2_100_5_200.bed_narrowPeak83
10	85157400	85157418	19	-	GGTGCAAAAGTAATTGCGG	0	5.57562	10	85157300	85157500	hs_setmar_chip_ip_6_bl2_100_5_200.bed_narrowPeak84
10	89795497	89795515	19	+	GGTGCAAAAGTAATTGCAG	1	6.15474	10	89795300	89795700	hs_setmar_chip_ip_6_bl2_100_5_200.bed_narrowPeak85
10	91706148	91706166	19	+	GGTGCAAAAGTAATTGAGG	1	5.44693	10	91706000	91706300	hs_setmar_chip_ip_6_bl2_100_5_200.bed_narrowPeak86
10	93549577	93549595	19	-	GGTGCAAAAGTAATTGCGG	0	8.27456	10	93549300	93549800	hs_setmar_chip_ip_6_bl2_100_5_200.bed_narrowPeak87
10	93608609	93608627	19	+	GGTACAAAAGTAATTGCGG	1	7.35157	10	93608400	93608900	hs_setmar_chip_ip_6_bl2_100_5_200.bed_narrowPeak88
10	101041960	101041978	19	-	GGTGCAAAAGTGATTGCAG	2	5.62052	10	101041800	101042100	hs_setmar_chip_ip_6_bl2_100_5_200.bed_narrowPeak89
10	113724483	113724501	19	+	GGTGCAAAAGTAATTGCGG	0	5.84199	10	113724400	113724700	hs_setmar_chip_ip_6_bl2_100_5_200.bed_narrowPeak90
10	115628798	115628816	19	+	GGTGCAAAAGTAATTGCGG	0	6.62251	10	115628600	115629100	hs_setmar_chip_ip_6_bl2_100_5_200.bed_narrowPeak91
10	115628843	115628861	19	-	GGTGCAAAAATAATTGCAG	2	6.62251	10	115628600	115629100	hs_setmar_chip_ip_6_bl2_100_5_200.bed_narrowPeak91
10	119005846	119005864	19	-	GGTGCAAAAGTAATTGCGG	0	5.32423	10	119005800	119006000	hs_setmar_chip_ip_6_bl2_100_5_200.bed_narrowPeak92
10	119005799	119005817	19	+	GGTGCACAAGTAATTGCGG	1	5.32423	10	119005800	119006000	hs_setmar_chip_ip_6_bl2_100_5_200.bed_narrowPeak92
10	119020492	119020510	19	-	GGTGCAAAAGTAATTGCGG	0	6.10536	10	119020300	119020700	hs_setmar_chip_ip_6_bl2_100_5_200.bed_narrowPeak93
10	119020450	119020468	19	+	GGTGCAAAAGTAATTGTGG	1	6.10536	10	119020300	119020700	hs_setmar_chip_ip_6_bl2_100_5_200.bed_narrowPeak93
10	120556897	120556915	19	-	GGTGCAAAAGTAATTGTGG	1	8.45413	10	120556600	120557100	hs_setmar_chip_ip_6_bl2_100_5_200.bed_narrowPeak94
10	120556854	120556872	19	+	GGTGCAAAAGTTATTGCAG	2	8.45413	10	120556600	120557100	hs_setmar_chip_ip_6_bl2_100_5_200.bed_narrowPeak94
10	125842954	125842972	19	+	GGTGCAAAAGTAATTGCGG	0	5.89586	10	125842800	125843100	hs_setmar_chip_ip_6_bl2_100_5_200.bed_narrowPeak95
10	125843001	125843019	19	-	GGTGCAAAAATAATTGTGG	2	5.89586	10	125842800	125843100	hs_setmar_chip_ip_6_bl2_100_5_200.bed_narrowPeak95
10	126557036	126557054	19	-	GGTGCAAAAGTAATTGCGG	0	6.5857	10	126556800	126557200	hs_setmar_chip_ip_6_bl2_100_5_200.bed_narrowPeak96
10	126556972	126556990	19	+	GGTGCAAAAGTAATCGTGG	2	6.5857	10	126556800	126557200	hs_setmar_chip_ip_6_bl2_100_5_200.bed_narrowPeak96
10	129383048	129383066	19	+	GGTGCAAAAGTCATTGCAG	2	6.74821	10	129382800	129383300	hs_setmar_chip_ip_6_bl2_100_5_200.bed_narrowPeak97
10	129383095	129383113	19	-	GGTGCGAAAGTAATTGAGC	3	6.74821	10	129382800	129383300	hs_setmar_chip_ip_6_bl2_100_5_200.bed_narrowPeak97
10	131676696	131676714	19	-	GGTGCAAATGTAATTGCGG	1	7.69454	10	131676500	131676900	hs_setmar_chip_ip_6_bl2_100_5_200.bed_narrowPeak98
10	131676650	131676668	19	+	GGTGCGAAAGTAATTGTGG	2	7.69454	10	131676500	131676900	hs_setmar_chip_ip_6_bl2_100_5_200.bed_narrowPeak98
11	3557375	3557393	19	+	GGTGCAAAAGTAATTGCGG	0	8.5879	11	3557200	3557600	hs_setmar_chip_ip_6_bl2_100_5_200.bed_narrowPeak99
11	3557422	3557440	19	-	GGTACAAAAATAATTGCTG	3	8.5879	11	3557200	3557600	hs_setmar_chip_ip_6_bl2_100_5_200.bed_narrowPeak99
11	14520851	14520869	19	+	GGTGCAAAAGTAACTGCGG	1	6.81765	11	14520700	14521000	hs_setmar_chip_ip_6_bl2_100_5_200.bed_narrowPeak100
11	17007890	17007908	19	+	GGTGCAAAAGTAATTGCAG	1	5.92579	11	17007800	17008100	hs_setmar_chip_ip_6_bl2_100_5_200.bed_narrowPeak101
11	17007937	17007955	19	-	GGTGCAAATGTAATTGCGG	1	5.92579	11	17007800	17008100	hs_setmar_chip_ip_6_bl2_100_5_200.bed_narrowPeak101
11	19092483	19092501	19	+	GTTGCAAAAGTAATTGCGG	1	9.37865	11	19092200	19092900	hs_setmar_chip_ip_6_bl2_100_5_200.bed_narrowPeak102
11	19092527	19092545	19	-	GGTGCAAAAATAATTGCGG	1	9.37865	11	19092200	19092900	hs_setmar_chip_ip_6_bl2_100_5_200.bed_narrowPeak102
11	22769902	22769920	19	+	GGTGCAAAAGTAATTGCGG	0	7.5886	11	22769700	22770200	hs_setmar_chip_ip_6_bl2_100_5_200.bed_narrowPeak103
11	27059342	27059360	19	+	GGTGCAAAAGTAATTGCGG	0	5.21948	11	27059200	27059500	hs_setmar_chip_ip_6_bl2_100_5_200.bed_narrowPeak104
11	28018723	28018741	19	-	GGTGCAAAAGTAATTGCGG	0	5.42898	11	28018600	28018900	hs_setmar_chip_ip_6_bl2_100_5_200.bed_narrowPeak105
11	28018676	28018694	19	+	GGTGCAAAAGCAATTGCGG	1	5.42898	11	28018600	28018900	hs_setmar_chip_ip_6_bl2_100_5_200.bed_narrowPeak105
11	30285028	30285046	19	-	GGTGCAAAAGTAATTGCGG	0	5.83002	11	30284800	30285100	hs_setmar_chip_ip_6_bl2_100_5_200.bed_narrowPeak106
11	30284983	30285001	19	+	GGTGCAAAAGTAATCGCGA	2	5.83002	11	30284800	30285100	hs_setmar_chip_ip_6_bl2_100_5_200.bed_narrowPeak106
11	32114107	32114125	19	-	GGTGCAAAAGTAATTGCAG	1	8.74143	11	32113800	32114300	hs_setmar_chip_ip_6_bl2_100_5_200.bed_narrowPeak107
11	32114014	32114032	19	+	GGTGCGTAAGTAATTGCGG	2	8.74143	11	32113800	32114300	hs_setmar_chip_ip_6_bl2_100_5_200.bed_narrowPeak107
11	40361486	40361504	19	+	GGTGCAAAAGTAATTGCGG	0	9.54111	11	40361200	40361800	hs_setmar_chip_ip_6_bl2_100_5_200.bed_narrowPeak108
11	40759529	40759547	19	+	GGTGCAAAAGTAATTGCGG	0	5.62052	11	40759500	40759700	hs_setmar_chip_ip_6_bl2_100_5_200.bed_narrowPeak109
11	40759576	40759594	19	-	GCTGCAAAAGTAACTGAGG	3	5.62052	11	40759500	40759700	hs_setmar_chip_ip_6_bl2_100_5_200.bed_narrowPeak109
11	57190747	57190765	19	+	GGTGCAAAAGTAATTGCGG	0	11.8516	11	57190400	57191100	hs_setmar_chip_ip_6_bl2_100_5_200.bed_narrowPeak110
11	58268309	58268327	19	+	GGTGCAAAAGTAGTTGCGG	1	5.48285	11	58268200	58268500	hs_setmar_chip_ip_6_bl2_100_5_200.bed_narrowPeak111
11	58268351	58268369	19	-	GGTGCAAAAGTAATTGCAG	1	5.48285	11	58268200	58268500	hs_setmar_chip_ip_6_bl2_100_5_200.bed_narrowPeak111
11	61270471	61270489	19	+	GGTGCAAAAGTAATTGCGG	0	7.90464	11	61270200	61270700	hs_setmar_chip_ip_6_bl2_100_5_200.bed_narrowPeak112
11	74952233	74952251	19	+	GGTGCAAAAGTAATTGCTG	1	8.13749	11	74952000	74952600	hs_setmar_chip_ip_6_bl2_100_5_200.bed_narrowPeak113
11	74952280	74952298	19	-	GGTGCAAAAGTTATCGTGG	3	8.13749	11	74952000	74952600	hs_setmar_chip_ip_6_bl2_100_5_200.bed_narrowPeak113
11	79315883	79315901	19	+	GGTGCAAAAGTAATTGCAC	2	6.9637	11	79315700	79316200	hs_setmar_chip_ip_6_bl2_100_5_200.bed_narrowPeak114
11	79315959	79315977	19	-	GGTGCAAAAGTAACTGCAG	2	6.9637	11	79315700	79316200	hs_setmar_chip_ip_6_bl2_100_5_200.bed_narrowPeak114
11	85438503	85438521	19	-	GGTGCAAAAGTAATTGCGG	0	6.14576	11	85438300	85438700	hs_setmar_chip_ip_6_bl2_100_5_200.bed_narrowPeak115
11	86583345	86583363	19	-	GGTGCAAAAGTAATTGCAG	1	5.27036	11	86583200	86583400	hs_setmar_chip_ip_6_bl2_100_5_200.bed_narrowPeak116
11	86583304	86583322	19	+	GATGCAAAAGTAATTGTGG	2	5.27036	11	86583200	86583400	hs_setmar_chip_ip_6_bl2_100_5_200.bed_narrowPeak116
11	92320145	92320163	19	+	GGTGCAAAAGTAATTGCGA	1	6.40613	11	92320000	92320400	hs_setmar_chip_ip_6_bl2_100_5_200.bed_narrowPeak117
11	92320189	92320207	19	-	GATGCAAAAGTAACTGCAG	3	6.40613	11	92320000	92320400	hs_setmar_chip_ip_6_bl2_100_5_200.bed_narrowPeak117
11	93300028	93300046	19	+	GGTGCAAAAGTAATTGCGG	0	5.51278	11	93300000	93300200	hs_setmar_chip_ip_6_bl2_100_5_200.bed_narrowPeak118
11	93300069	93300087	19	-	GGTGCAAAAATAATTGCAG	2	5.51278	11	93300000	93300200	hs_setmar_chip_ip_6_bl2_100_5_200.bed_narrowPeak118
11	93407880	93407898	19	-	GGTGCAGAAGTAATTGCGG	1	5.32124	11	93407800	93408100	hs_setmar_chip_ip_6_bl2_100_5_200.bed_narrowPeak119
11	93407834	93407852	19	+	GGTGCAAAAGTAATTGCAA	2	5.32124	11	93407800	93408100	hs_setmar_chip_ip_6_bl2_100_5_200.bed_narrowPeak119
11	94084910	94084928	19	+	AGTACAAAAGTAATTGCGG	2	7.66402	11	94084700	94085200	hs_setmar_chip_ip_6_bl2_100_5_200.bed_narrowPeak120
11	94084957	94084975	19	-	GGTGCAAAAGTGATTGCAG	2	7.66402	11	94084700	94085200	hs_setmar_chip_ip_6_bl2_100_5_200.bed_narrowPeak120
11	94246606	94246624	19	+	GGTGCAAAAGTAATTTCGG	1	5.18955	11	94246500	94246700	hs_setmar_chip_ip_6_bl2_100_5_200.bed_narrowPeak121
11	103108598	103108616	19	-	GGTGCAAACGTAATTGCGG	1	5.53672	11	103108400	103108700	hs_setmar_chip_ip_6_bl2_100_5_200.bed_narrowPeak122
11	103108565	103108583	19	+	GGTGCAAAAGTAATTACAG	2	5.53672	11	103108400	103108700	hs_setmar_chip_ip_6_bl2_100_5_200.bed_narrowPeak122
11	104814701	104814719	19	-	GGTGCAGAAGTAATTGCGG	1	6.56775	11	104814500	104814900	hs_setmar_chip_ip_6_bl2_100_5_200.bed_narrowPeak123
11	107668870	107668888	19	+	GGTGCACAAGTAATTGCGG	1	5.79111	11	107668800	107669000	hs_setmar_chip_ip_6_bl2_100_5_200.bed_narrowPeak124
11	107668916	107668934	19	-	GGTGCAAAAGCAACTGCAG	3	5.79111	11	107668800	107669000	hs_setmar_chip_ip_6_bl2_100_5_200.bed_narrowPeak124
11	108010257	108010275	19	-	GGTGCAAAAGTGACTGCGG	2	5.59359	11	108010100	108010300	hs_setmar_chip_ip_6_bl2_100_5_200.bed_narrowPeak125
11	116951466	116951484	19	+	GGTGCAAAAGTAATTGCGG	0	7.09299	11	116951300	116951800	hs_setmar_chip_ip_6_bl2_100_5_200.bed_narrowPeak126
11	116951513	116951531	19	-	GGTGAAAAAGTAATTGTGG	2	7.09299	11	116951300	116951800	hs_setmar_chip_ip_6_bl2_100_5_200.bed_narrowPeak126
11	120582540	120582558	19	+	GGTGCAAAAGTAATTGCAG	1	7.23305	11	120582300	120582800	hs_setmar_chip_ip_6_bl2_100_5_200.bed_narrowPeak127
11	128667475	128667493	19	+	GGTGCAAAAGTAATTGCAG	1	5.6295	11	128667400	128667600	hs_setmar_chip_ip_6_bl2_100_5_200.bed_narrowPeak128
11	128667528	128667546	19	-	GGTGCAAAAGCAATTGCGG	1	5.6295	11	128667400	128667600	hs_setmar_chip_ip_6_bl2_100_5_200.bed_narrowPeak128
12	331314	331332	19	-	GGTGCAAAAGTAATTGCAG	1	5.94973	12	331200	331500	hs_setmar_chip_ip_6_bl2_100_5_200.bed_narrowPeak129
12	331357	331375	19	-	GGTGCAAAAGTAATAGTGG	2	5.94973	12	331200	331500	hs_setmar_chip_ip_6_bl2_100_5_200.bed_narrowPeak129
12	5413053	5413071	19	+	GGTGCAAAAGTAATTGCGG	0	5.2973	12	5412900	5413100	hs_setmar_chip_ip_6_bl2_100_5_200.bed_narrowPeak130
12	8589332	8589350	19	+	GGTGCAAAAGTAATTGCTG	1	5.60256	12	8589200	8589500	hs_setmar_chip_ip_6_bl2_100_5_200.bed_narrowPeak131
12	8589362	8589380	19	-	GGTGCAAAAGTAATTGCAG	1	5.60256	12	8589200	8589500	hs_setmar_chip_ip_6_bl2_100_5_200.bed_narrowPeak131
12	9797055	9797073	19	-	GGTGCAAAAGTCATTGCAG	2	5.40504	12	9796900	9797200	hs_setmar_chip_ip_6_bl2_100_5_200.bed_narrowPeak132
12	11977069	11977087	19	+	GGTGCAAAAGTTATTACGG	2	6.74103	12	11976900	11977400	hs_setmar_chip_ip_6_bl2_100_5_200.bed_narrowPeak133
12	11977100	11977118	19	-	GGTGCAAAAGTAATTGCCA	2	6.74103	12	11976900	11977400	hs_setmar_chip_ip_6_bl2_100_5_200.bed_narrowPeak133
12	12678778	12678796	19	-	GGTGCGAAAGTAATTGCAG	2	8.06266	12	12678500	12679100	hs_setmar_chip_ip_6_bl2_100_5_200.bed_narrowPeak134
12	12678732	12678750	19	+	GGTGCAAAACAAATTGCAG	3	8.06266	12	12678500	12679100	hs_setmar_chip_ip_6_bl2_100_5_200.bed_narrowPeak134
12	16403519	16403537	19	+	GGTGCAAAAGTAATTGCTG	1	6.59019	12	16403400	16403700	hs_setmar_chip_ip_6_bl2_100_5_200.bed_narrowPeak135
12	16403563	16403581	19	-	GGTGCAAAAGTAATTGCAG	1	6.59019	12	16403400	16403700	hs_setmar_chip_ip_6_bl2_100_5_200.bed_narrowPeak135
12	25445525	25445543	19	-	GGTGCAAAAGTAATTGCAG	1	5.19853	12	25445400	25445600	hs_setmar_chip_ip_6_bl2_100_5_200.bed_narrowPeak136
12	26462355	26462373	19	+	GGTGCAAAAGTGATTGCGG	1	7.38479	12	26462200	26462600	hs_setmar_chip_ip_6_bl2_100_5_200.bed_narrowPeak137
12	27542421	27542439	19	+	GGTGCAAAAGTAATTGCGG	0	5.64745	12	27542300	27542500	hs_setmar_chip_ip_6_bl2_100_5_200.bed_narrowPeak138
12	27542467	27542485	19	-	GGCGCAAAATTAATTGCTG	3	5.64745	12	27542300	27542500	hs_setmar_chip_ip_6_bl2_100_5_200.bed_narrowPeak138
12	29074243	29074261	19	+	GGTGCAAAAGTAATCGCGG	1	6.96011	12	29074000	29074500	hs_setmar_chip_ip_6_bl2_100_5_200.bed_narrowPeak139
12	33041745	33041763	19	+	GGTGCAAAAGTAATTGCGG	0	8.00281	12	33041500	33042100	hs_setmar_chip_ip_6_bl2_100_5_200.bed_narrowPeak140
12	33041792	33041810	19	-	GGGGCAAAAGTAATTGCGG	1	8.00281	12	33041500	33042100	hs_setmar_chip_ip_6_bl2_100_5_200.bed_narrowPeak140
12	33412588	33412606	19	-	GGTGCAAAAGTAATTGCGG	0	6.45851	12	33412400	33412700	hs_setmar_chip_ip_6_bl2_100_5_200.bed_narrowPeak141
12	33412541	33412559	19	+	GGTGCAAAAGTAATTGTAT	3	6.45851	12	33412400	33412700	hs_setmar_chip_ip_6_bl2_100_5_200.bed_narrowPeak141
12	40492462	40492480	19	-	GGTGCAAAAGTAATTACGG	1	6.80268	12	40492100	40492700	hs_setmar_chip_ip_6_bl2_100_5_200.bed_narrowPeak142
12	46386407	46386425	19	+	GGTGCAAAAGTAATTGCGG	0	5.95572	12	46386300	46386600	hs_setmar_chip_ip_6_bl2_100_5_200.bed_narrowPeak143
12	47559614	47559632	19	-	GGTGCAAAAGTAATTGCTG	1	5.39606	12	47559500	47559700	hs_setmar_chip_ip_6_bl2_100_5_200.bed_narrowPeak144
12	51049945	51049963	19	+	GGTGCAAAAGTAATTGCGG	0	5.69235	12	51049900	51050100	hs_setmar_chip_ip_6_bl2_100_5_200.bed_narrowPeak145
12	51049987	51050005	19	-	GGTGCAAAAGCAATTGTGG	2	5.69235	12	51049900	51050100	hs_setmar_chip_ip_6_bl2_100_5_200.bed_narrowPeak145
12	55555053	55555071	19	-	GGTGCAAAAGTAATTGCAG	1	6.35077	12	55554900	55555200	hs_setmar_chip_ip_6_bl2_100_5_200.bed_narrowPeak146
12	58213869	58213887	19	-	GGTGCAAAAGTAATTGCAG	1	5.32124	12	58213800	58214100	hs_setmar_chip_ip_6_bl2_100_5_200.bed_narrowPeak147
12	64622528	64622546	19	+	GGTGCAAAAGTAATTGCGG	0	7.53832	12	64622300	64622800	hs_setmar_chip_ip_6_bl2_100_5_200.bed_narrowPeak148
12	64622575	64622593	19	-	GGTGCAAAAGTAATTGAGA	2	7.53832	12	64622300	64622800	hs_setmar_chip_ip_6_bl2_100_5_200.bed_narrowPeak148
12	69163865	69163883	19	+	GGTGCAAAAGTAATTGCGG	0	9.25679	12	69163500	69164300	hs_setmar_chip_ip_6_bl2_100_5_200.bed_narrowPeak149
12	82012371	82012389	19	+	GGTGCAAAAGTAATTGCGG	0	6.60456	12	82012100	82012600	hs_setmar_chip_ip_6_bl2_100_5_200.bed_narrowPeak150
12	84757498	84757516	19	+	GGTGCAAAATTAATTGTGG	2	6.31485	12	84757400	84757700	hs_setmar_chip_ip_6_bl2_100_5_200.bed_narrowPeak151
12	84757545	84757563	19	-	GGTGCAAAAGTAATTACAG	2	6.31485	12	84757400	84757700	hs_setmar_chip_ip_6_bl2_100_5_200.bed_narrowPeak151
12	85934675	85934693	19	+	GGTGCAAAAGTAATTGCAG	1	5.87192	12	85934600	85934800	hs_setmar_chip_ip_6_bl2_100_5_200.bed_narrowPeak152
12	88242123	88242141	19	+	GATGCAAAAGTAATTGCGG	1	7.28153	12	88242000	88242400	hs_setmar_chip_ip_6_bl2_100_5_200.bed_narrowPeak153
12	88242170	88242188	19	-	GGTGCAAAAGTAGTTGCAG	2	7.28153	12	88242000	88242400	hs_setmar_chip_ip_6_bl2_100_5_200.bed_narrowPeak153
12	92718335	92718353	19	+	GGTGCAAAAGTAATTACGG	1	8.09139	12	92718100	92718600	hs_setmar_chip_ip_6_bl2_100_5_200.bed_narrowPeak154
12	92718385	92718403	19	-	GGTGCAAATGTAATTGCAG	2	8.09139	12	92718100	92718600	hs_setmar_chip_ip_6_bl2_100_5_200.bed_narrowPeak154
12	98358358	98358376	19	-	GGTGCAAAAGTAATTGCTG	1	8.40085	12	98358000	98358600	hs_setmar_chip_ip_6_bl2_100_5_200.bed_narrowPeak155
12	98358311	98358329	19	+	GGTGCAAATGTAGTTGCGG	2	8.40085	12	98358000	98358600	hs_setmar_chip_ip_6_bl2_100_5_200.bed_narrowPeak155
12	99884066	99884084	19	+	GGTGCAAAAGTAATTGCGG	0	8.1285	12	99883800	99884400	hs_setmar_chip_ip_6_bl2_100_5_200.bed_narrowPeak156
12	99884113	99884131	19	-	GTTGCAAAAGTAATTGTGG	2	8.1285	12	99883800	99884400	hs_setmar_chip_ip_6_bl2_100_5_200.bed_narrowPeak156
12	104951767	104951785	19	+	GGTGCAAAAGTAATTGCAG	1	5.88538	12	104951600	104952000	hs_setmar_chip_ip_6_bl2_100_5_200.bed_narrowPeak157
12	104951814	104951832	19	-	GGTGCAAAAGTAAGTGCAG	2	5.88538	12	104951600	104952000	hs_setmar_chip_ip_6_bl2_100_5_200.bed_narrowPeak157
12	108862748	108862766	19	+	GGTGCAAAAGTAATTGCGG	0	5.94374	12	108862600	108862900	hs_setmar_chip_ip_6_bl2_100_5_200.bed_narrowPeak158
12	108862793	108862811	19	+	GGTGCAAAAGTAATTGCGG	0	5.94374	12	108862600	108862900	hs_setmar_chip_ip_6_bl2_100_5_200.bed_narrowPeak158
12	116066564	116066582	19	-	GGTGCAAAAGTAATTGCGG	0	6.48695	12	116066300	116066700	hs_setmar_chip_ip_6_bl2_100_5_200.bed_narrowPeak159
12	116891211	116891229	19	+	GGTGCAAAAGTAATTGCGG	0	8.72706	12	116890900	116891600	hs_setmar_chip_ip_6_bl2_100_5_200.bed_narrowPeak160
12	117949149	117949167	19	-	GGTGCAAAAGTAATTGCAG	1	6.22656	12	117948900	117949300	hs_setmar_chip_ip_6_bl2_100_5_200.bed_narrowPeak161
12	117948765	117948783	19	+	GGTGCAAAAGTAATTGGAG	2	6.22656	12	117948900	117949300	hs_setmar_chip_ip_6_bl2_100_5_200.bed_narrowPeak161
12	122808319	122808337	19	-	GGTGCAAAAGTAATTGCGG	0	7.21569	12	122808000	122808600	hs_setmar_chip_ip_6_bl2_100_5_200.bed_narrowPeak162
12	124718604	124718622	19	-	GGTGCAAAAGTAATTGCGG	0	5.58461	12	124718400	124718700	hs_setmar_chip_ip_6_bl2_100_5_200.bed_narrowPeak163
12	125256728	125256746	19	-	GGTGCAAAAGTAATTGCGG	0	8.88269	12	125256400	125257000	hs_setmar_chip_ip_6_bl2_100_5_200.bed_narrowPeak164
12	132762528	132762546	19	-	GGTGCAAAAGTAATTGCGG	0	10.3406	12	132762200	132762900	hs_setmar_chip_ip_6_bl2_100_5_200.bed_narrowPeak165
13	19982607	19982625	19	+	GGTGCAAAAGTAATTGCAG	1	6.53184	13	19982500	19982900	hs_setmar_chip_ip_6_bl2_100_5_200.bed_narrowPeak166
13	26410247	26410265	19	+	GGTGCAAAAGTAATTGCAG	1	7.3399	13	26410100	26410500	hs_setmar_chip_ip_6_bl2_100_5_200.bed_narrowPeak167
13	26410293	26410311	19	-	GGTGCCAAAGTAATTGCGG	1	7.3399	13	26410100	26410500	hs_setmar_chip_ip_6_bl2_100_5_200.bed_narrowPeak167
13	28202841	28202859	19	+	GGTGAAAAAGTAATTGCGG	1	5.20751	13	28202800	28203000	hs_setmar_chip_ip_6_bl2_100_5_200.bed_narrowPeak168
13	28202886	28202904	19	-	GGTGCAAAAGTAATTGCAG	1	5.20751	13	28202800	28203000	hs_setmar_chip_ip_6_bl2_100_5_200.bed_narrowPeak168
13	30206623	30206641	19	+	GGTGCAAAAGTAATTGCGG	0	5.94375	13	30206500	30206800	hs_setmar_chip_ip_6_bl2_100_5_200.bed_narrowPeak169
13	30206669	30206687	19	-	GGTGCAAAAGTAATTGTGG	1	5.94375	13	30206500	30206800	hs_setmar_chip_ip_6_bl2_100_5_200.bed_narrowPeak169
13	34537968	34537986	19	-	GGTGCAAAAATAATTGCGG	1	5.26138	13	34537700	34538000	hs_setmar_chip_ip_6_bl2_100_5_200.bed_narrowPeak170
13	34537593	34537611	19	+	GGTGCAAAAGTAATTGCAA	2	5.26138	13	34537700	34538000	hs_setmar_chip_ip_6_bl2_100_5_200.bed_narrowPeak170
13	36728649	36728667	19	-	GGTGCAAAAGTAATTGCAG	1	7.79331	13	36728500	36728900	hs_setmar_chip_ip_6_bl2_100_5_200.bed_narrowPeak171
13	41973095	41973113	19	-	GGTGCAAAAGTAATTGCAG	1	5.28831	13	41973000	41973200	hs_setmar_chip_ip_6_bl2_100_5_200.bed_narrowPeak172
13	41973045	41973063	19	+	GGTACAAATGTAATTGAGG	3	5.28831	13	41973000	41973200	hs_setmar_chip_ip_6_bl2_100_5_200.bed_narrowPeak172
13	47719349	47719367	19	-	GGTGCAAATGTAATTGCGG	1	8.42539	13	47719100	47719600	hs_setmar_chip_ip_6_bl2_100_5_200.bed_narrowPeak173
13	47719302	47719320	19	+	GGGACAAAAGTAATTGCAG	3	8.42539	13	47719100	47719600	hs_setmar_chip_ip_6_bl2_100_5_200.bed_narrowPeak173
13	47966502	47966520	19	+	GGTGCAAAAGTAATTGCCG	1	8.98444	13	47966300	47966900	hs_setmar_chip_ip_6_bl2_100_5_200.bed_narrowPeak174
13	47966550	47966568	19	-	GGTGCAAAAGTAATTGCAG	1	8.98444	13	47966300	47966900	hs_setmar_chip_ip_6_bl2_100_5_200.bed_narrowPeak174
13	48584394	48584412	19	+	GGTGCAAAAGTAATTGCGG	0	5.61154	13	48584300	48584500	hs_setmar_chip_ip_6_bl2_100_5_200.bed_narrowPeak175
13	48584442	48584460	19	-	GATGGAAAAGTAATTGCAG	3	5.61154	13	48584300	48584500	hs_setmar_chip_ip_6_bl2_100_5_200.bed_narrowPeak175
13	54805927	54805945	19	-	GGTGCAAAAGTAATTGCGG	0	8.01238	13	54805700	54806200	hs_setmar_chip_ip_6_bl2_100_5_200.bed_narrowPeak176
13	54805880	54805898	19	+	GGTGCAAAATAAATTGCAG	3	8.01238	13	54805700	54806200	hs_setmar_chip_ip_6_bl2_100_5_200.bed_narrowPeak176
13	57449484	57449502	19	-	GGTGCAAAAGTAATTGCGG	0	6.20412	13	57449300	57449700	hs_setmar_chip_ip_6_bl2_100_5_200.bed_narrowPeak177
13	57449435	57449453	19	+	GATGCAAAAGTAATTGCAA	3	6.20412	13	57449300	57449700	hs_setmar_chip_ip_6_bl2_100_5_200.bed_narrowPeak177
13	59501198	59501216	19	-	GGTGCAAAAGTAATTGCGG	0	5.68636	13	59501000	59501300	hs_setmar_chip_ip_6_bl2_100_5_200.bed_narrowPeak178
13	59501152	59501170	19	+	GCTGCAAAAGTAATTACAG	3	5.68636	13	59501000	59501300	hs_setmar_chip_ip_6_bl2_100_5_200.bed_narrowPeak178
13	60222579	60222597	19	-	GGTGCAAAAGTAATTGCAG	1	5.3781	13	60222400	60222600	hs_setmar_chip_ip_6_bl2_100_5_200.bed_narrowPeak179
13	60452711	60452729	19	+	GGTGCAAAAGTAATTGCAG	1	5.6295	13	60452500	60452900	hs_setmar_chip_ip_6_bl2_100_5_200.bed_narrowPeak180
13	60452758	60452776	19	-	GGTGCAAAAATAACTGTGG	3	5.6295	13	60452500	60452900	hs_setmar_chip_ip_6_bl2_100_5_200.bed_narrowPeak180
13	65864190	65864208	19	+	GGTGCAAAAGTAATTGTGG	1	6.22657	13	65864000	65864400	hs_setmar_chip_ip_6_bl2_100_5_200.bed_narrowPeak181
13	65864237	65864255	19	-	GGTGCAAAAGTTATTGCAG	2	6.22657	13	65864000	65864400	hs_setmar_chip_ip_6_bl2_100_5_200.bed_narrowPeak181
13	73580511	73580529	19	-	GGTGCAAAAGTAATTGCGA	1	5.32722	13	73580300	73580600	hs_setmar_chip_ip_6_bl2_100_5_200.bed_narrowPeak182
13	73580475	73580493	19	+	GGTGCAAAAGGAATTGTGA	3	5.32722	13	73580300	73580600	hs_setmar_chip_ip_6_bl2_100_5_200.bed_narrowPeak182
13	75511635	75511653	19	-	GGTGCAAAAGTTATTGCTG	2	8.61932	13	75511300	75511900	hs_setmar_chip_ip_6_bl2_100_5_200.bed_narrowPeak183
13	77379214	77379232	19	+	GGTGCAAAAGTAATTGCAG	1	5.36912	13	77379100	77379300	hs_setmar_chip_ip_6_bl2_100_5_200.bed_narrowPeak184
13	77379263	77379281	19	-	GGTGCAAAAGTAATTGTCT	3	5.36912	13	77379100	77379300	hs_setmar_chip_ip_6_bl2_100_5_200.bed_narrowPeak184
13	90797674	90797692	19	+	GGTGCAAAAGTTATTGCAG	2	6.42858	13	90797500	90797900	hs_setmar_chip_ip_6_bl2_100_5_200.bed_narrowPeak185
13	98718072	98718090	19	+	GGTGCAAAAGTTATTGCGG	1	11.5874	13	98717700	98718400	hs_setmar_chip_ip_6_bl2_100_5_200.bed_narrowPeak186
13	98718119	98718137	19	-	GGTGCCAAAGTAATTGCAG	2	11.5874	13	98717700	98718400	hs_setmar_chip_ip_6_bl2_100_5_200.bed_narrowPeak186
13	98744781	98744799	19	-	GGTGCAAAAGTAATTGCGG	0	8.35595	13	98744500	98745100	hs_setmar_chip_ip_6_bl2_100_5_200.bed_narrowPeak187
13	99091276	99091294	19	-	GGTGCAAAAGTAATTGCAG	1	7.80613	13	99090900	99091600	hs_setmar_chip_ip_6_bl2_100_5_200.bed_narrowPeak188
13	99091236	99091254	19	+	GGTGCAAAAGTAATTGCAT	2	7.80613	13	99090900	99091600	hs_setmar_chip_ip_6_bl2_100_5_200.bed_narrowPeak188
13	107331550	107331568	19	-	GGTGCAAAAGTAATTGCGG	0	6.59019	13	107331300	107331700	hs_setmar_chip_ip_6_bl2_100_5_200.bed_narrowPeak189
13	109351420	109351438	19	+	GGTGCAAAAGTTATTGCGG	1	7.2142	13	109351200	109351600	hs_setmar_chip_ip_6_bl2_100_5_200.bed_narrowPeak190
13	109351467	109351485	19	-	GGTGCAAAAGTAATTGCAG	1	7.2142	13	109351200	109351600	hs_setmar_chip_ip_6_bl2_100_5_200.bed_narrowPeak190
13	110605309	110605327	19	-	GGTGCAAAAGTAATTGCGG	0	7.29051	13	110605100	110605500	hs_setmar_chip_ip_6_bl2_100_5_200.bed_narrowPeak191
13	111894568	111894586	19	+	GGTGCAAAATAAATTGCGT	3	5.78812	13	111894500	111894800	hs_setmar_chip_ip_6_bl2_100_5_200.bed_narrowPeak192
13	114244500	114244518	19	+	GGTGCAAAAGTAATTGCAG	1	6.41661	13	114244400	114244700	hs_setmar_chip_ip_6_bl2_100_5_200.bed_narrowPeak193
13	114244546	114244564	19	-	GGTGCAAAAATAACTGCAG	3	6.41661	13	114244400	114244700	hs_setmar_chip_ip_6_bl2_100_5_200.bed_narrowPeak193
14	20092237	20092255	19	-	GGTGCAAAAGTAATTGCGG	0	5.75969	14	20092100	20092500	hs_setmar_chip_ip_6_bl2_100_5_200.bed_narrowPeak194
14	21880513	21880531	19	+	GGTGCAAATGTAATTGTGG	2	6.1712	14	21880400	21880700	hs_setmar_chip_ip_6_bl2_100_5_200.bed_narrowPeak195
14	21880559	21880577	19	-	GGTGCAAAAATAATCGCGG	2	6.1712	14	21880400	21880700	hs_setmar_chip_ip_6_bl2_100_5_200.bed_narrowPeak195
14	33961107	33961125	19	+	GGTGCAAAAGTAATTGCTG	1	5.87192	14	33961000	33961300	hs_setmar_chip_ip_6_bl2_100_5_200.bed_narrowPeak196
14	33961485	33961503	19	-	GGTGCAAAAGTAGTTGCTG	2	5.87192	14	33961000	33961300	hs_setmar_chip_ip_6_bl2_100_5_200.bed_narrowPeak196
14	35957695	35957713	19	-	GGTGCAAAAGTAATTGCGA	1	5.70432	14	35957600	35957900	hs_setmar_chip_ip_6_bl2_100_5_200.bed_narrowPeak197
14	35957673	35957691	19	+	GGTGCAAAAGTAATGGCAA	3	5.70432	14	35957600	35957900	hs_setmar_chip_ip_6_bl2_100_5_200.bed_narrowPeak197
14	43887708	43887726	19	+	GGTGCAAAAGTAATTGCGG	0	6.14486	14	43887500	43888000	hs_setmar_chip_ip_6_bl2_100_5_200.bed_narrowPeak198
14	53026985	53027003	19	+	GGTGCAAAAGTAATCGCAG	2	7.2546	14	53026800	53027300	hs_setmar_chip_ip_6_bl2_100_5_200.bed_narrowPeak199
14	53027032	53027050	19	-	GGTGCAGAAGTTATTGCGG	2	7.2546	14	53026800	53027300	hs_setmar_chip_ip_6_bl2_100_5_200.bed_narrowPeak199
14	58199367	58199385	19	-	GGTGCAAAAGTAATTGCTG	1	6.51837	14	58199200	58199600	hs_setmar_chip_ip_6_bl2_100_5_200.bed_narrowPeak200
14	59037813	59037831	19	-	GGTGCAAAAGTAATTGCGG	0	10.3971	14	59037500	59038200	hs_setmar_chip_ip_6_bl2_100_5_200.bed_narrowPeak201
14	59037732	59037750	19	+	CGTGCAAAAGTAACTGCGG	2	10.3971	14	59037500	59038200	hs_setmar_chip_ip_6_bl2_100_5_200.bed_narrowPeak201
14	59037113	59037131	19	-	GGCGCAAAAGTAATTGCCC	3	10.3971	14	59037500	59038200	hs_setmar_chip_ip_6_bl2_100_5_200.bed_narrowPeak201
14	62632954	62632972	19	+	GGTGCAAAAGTAGTTGCGG	1	5.40503	14	62632900	62633100	hs_setmar_chip_ip_6_bl2_100_5_200.bed_narrowPeak202
14	62633300	62633318	19	-	GGTACAAAAGTAATTGCAG	2	5.40503	14	62632900	62633100	hs_setmar_chip_ip_6_bl2_100_5_200.bed_narrowPeak202
14	68751698	68751716	19	+	GGTGCAAAAGTAATTGCGG	0	5.27036	14	68751600	68751800	hs_setmar_chip_ip_6_bl2_100_5_200.bed_narrowPeak203
14	68751733	68751751	19	-	GGTGCAAAAGTAATTGCAG	1	5.27036	14	68751600	68751800	hs_setmar_chip_ip_6_bl2_100_5_200.bed_narrowPeak203
14	70405415	70405433	19	-	GGTGCAAAAGTAATTGCAG	1	6.32982	14	70405200	70405600	hs_setmar_chip_ip_6_bl2_100_5_200.bed_narrowPeak204
14	70405393	70405411	19	+	GGTGCAAAAGTAATGGCAA	3	6.32982	14	70405200	70405600	hs_setmar_chip_ip_6_bl2_100_5_200.bed_narrowPeak204
14	74771449	74771467	19	+	GGTGCAAAAGTAATTGCAG	1	6.20112	14	74771300	74771700	hs_setmar_chip_ip_6_bl2_100_5_200.bed_narrowPeak205
14	74771495	74771513	19	-	GGTGCCAAAGTAACTGTGG	3	6.20112	14	74771300	74771700	hs_setmar_chip_ip_6_bl2_100_5_200.bed_narrowPeak205
14	78617878	78617896	19	+	GGTGCAAAAGTAATTGCGG	0	9.79935	14	78617500	78618200	hs_setmar_chip_ip_6_bl2_100_5_200.bed_narrowPeak206
14	78617925	78617943	19	-	GGTGCAAAAGTAATTGCGG	0	9.79935	14	78617500	78618200	hs_setmar_chip_ip_6_bl2_100_5_200.bed_narrowPeak206
14	89383404	89383422	19	+	GGTGCAAAAATAATTGCAG	2	5.66841	14	89383300	89383600	hs_setmar_chip_ip_6_bl2_100_5_200.bed_narrowPeak207
14	91702393	91702411	19	-	GGTGCAAAAGTAATCGCGG	1	5.68636	14	91702200	91702500	hs_setmar_chip_ip_6_bl2_100_5_200.bed_narrowPeak208
14	91702346	91702364	19	+	GGTGCAAAAAAAATCGCGG	3	5.68636	14	91702200	91702500	hs_setmar_chip_ip_6_bl2_100_5_200.bed_narrowPeak208
14	94961086	94961104	19	+	GGTGCAAAAGTAATTGCGG	0	5.77614	14	94961000	94961300	hs_setmar_chip_ip_6_bl2_100_5_200.bed_narrowPeak209
14	94961426	94961444	19	-	CGTGCAAAAGTAATTGGGA	3	5.77614	14	94961000	94961300	hs_setmar_chip_ip_6_bl2_100_5_200.bed_narrowPeak209
14	96206600	96206618	19	-	GGTGCAAAAGTCATTGCGG	1	12.8459	14	96206200	96207000	hs_setmar_chip_ip_6_bl2_100_5_200.bed_narrowPeak210
14	96206553	96206571	19	+	GGTGCAAAAGTCATCTCGG	3	12.8459	14	96206200	96207000	hs_setmar_chip_ip_6_bl2_100_5_200.bed_narrowPeak210
14	100413738	100413756	19	-	GGTGCAAAAGTAATTGCGG	0	5.74622	14	100413600	100413900	hs_setmar_chip_ip_6_bl2_100_5_200.bed_narrowPeak211
14	100413384	100413402	19	+	GGTACAAAAGTAATTGCGG	1	5.74622	14	100413600	100413900	hs_setmar_chip_ip_6_bl2_100_5_200.bed_narrowPeak211
14	101524509	101524527	19	+	GGTGCAAAAATCATTGCGG	2	5.423	14	101524800	101525000	hs_setmar_chip_ip_6_bl2_100_5_200.bed_narrowPeak212
14	101524892	101524910	19	-	GGTGCAAAATTCATTGCGG	2	5.423	14	101524800	101525000	hs_setmar_chip_ip_6_bl2_100_5_200.bed_narrowPeak212
14	102879639	102879657	19	+	GGTGCAAAAGTAATTGCGT	1	6.51477	14	102879400	102879900	hs_setmar_chip_ip_6_bl2_100_5_200.bed_narrowPeak213
14	102879686	102879704	19	-	GGTGCAAAAGTAATTGCCG	1	6.51477	14	102879400	102879900	hs_setmar_chip_ip_6_bl2_100_5_200.bed_narrowPeak213
14	104352023	104352041	19	+	GGTGCAAAAGTAATTACGG	1	5.77764	14	104351800	104352200	hs_setmar_chip_ip_6_bl2_100_5_200.bed_narrowPeak214
14	104352068	104352086	19	-	GGTGCAAAAGTAATTGCAG	1	5.77764	14	104351800	104352200	hs_setmar_chip_ip_6_bl2_100_5_200.bed_narrowPeak214
15	32681214	32681232	19	+	GGTGCAAAAGTAATTGCAC	2	5.86743	15	32681000	32681400	hs_setmar_chip_ip_6_bl2_100_5_200.bed_narrowPeak215
15	45685073	45685091	19	+	GGTGCAAAAGTAATTGCGG	0	9.4043	15	45684700	45685400	hs_setmar_chip_ip_6_bl2_100_5_200.bed_narrowPeak216
15	46505137	46505155	19	+	GGTGCAAAAGTAATTGCAT	2	5.72826	15	46505000	46505300	hs_setmar_chip_ip_6_bl2_100_5_200.bed_narrowPeak217
15	46505189	46505207	19	-	GGTGCAGAAGTATTTGCGG	2	5.72826	15	46505000	46505300	hs_setmar_chip_ip_6_bl2_100_5_200.bed_narrowPeak217
15	46957588	46957606	19	-	GGTGCAAAAGTAATTGCGG	0	5.74023	15	46957400	46957700	hs_setmar_chip_ip_6_bl2_100_5_200.bed_narrowPeak218
15	46957542	46957560	19	+	GGCGCAAAAGTAATTGTGA	3	5.74023	15	46957400	46957700	hs_setmar_chip_ip_6_bl2_100_5_200.bed_narrowPeak218
15	47568217	47568235	19	-	GGTGCAAAAGTAATTGCGG	0	5.90334	15	47568000	47568400	hs_setmar_chip_ip_6_bl2_100_5_200.bed_narrowPeak219
15	51687182	51687200	19	+	GGTGCAAAAGTAATCGCGG	1	6.41062	15	51687000	51687400	hs_setmar_chip_ip_6_bl2_100_5_200.bed_narrowPeak220
15	56959979	56959997	19	+	GGTGCAAAAGTAATTGCAG	1	5.32722	15	56959800	56960100	hs_setmar_chip_ip_6_bl2_100_5_200.bed_narrowPeak221
15	56960022	56960040	19	-	GGTGCAAAAGTAACTGCGG	1	5.32722	15	56959800	56960100	hs_setmar_chip_ip_6_bl2_100_5_200.bed_narrowPeak221
15	60818189	60818207	19	+	GGTGCAAAAGTTATTGCAG	2	8.78992	15	60817800	60818600	hs_setmar_chip_ip_6_bl2_100_5_200.bed_narrowPeak222
15	60818236	60818254	19	-	GGCACAAAAGTAATTGCAG	3	8.78992	15	60817800	60818600	hs_setmar_chip_ip_6_bl2_100_5_200.bed_narrowPeak222
15	62317447	62317465	19	-	GGTGCAAAAGTAATTGCAG	1	4.32761	15	62317100	62317800	hs_setmar_chip_ip_6_bl2_100_5_200.bed_narrowPeak223
15	62317381	62317399	19	+	GGTGCAAAGGTAATTGCAG	2	4.32761	15	62317100	62317800	hs_setmar_chip_ip_6_bl2_100_5_200.bed_narrowPeak223
15	65003436	65003454	19	+	GGTGCAAAAGTCATTGCGG	1	3.84727	15	65003200	65003800	hs_setmar_chip_ip_6_bl2_100_5_200.bed_narrowPeak224
15	66069122	66069140	19	+	GGTGCAAAAGTAATTGCAG	1	2.91501	15	66069000	66069300	hs_setmar_chip_ip_6_bl2_100_5_200.bed_narrowPeak225
15	68824013	68824031	19	-	GGTGCAAAAGTAATTGTGG	1	3.53527	15	68823700	68824100	hs_setmar_chip_ip_6_bl2_100_5_200.bed_narrowPeak226
15	68823973	68823991	19	+	GGTGCAAAAGTAATTACCA	3	3.53527	15	68823700	68824100	hs_setmar_chip_ip_6_bl2_100_5_200.bed_narrowPeak226
15	71714112	71714130	19	-	GGTGCAAAAGTAATCACGG	2	3.03697	15	71713800	71714200	hs_setmar_chip_ip_6_bl2_100_5_200.bed_narrowPeak227
15	71714065	71714083	19	+	GGTGCAATAGTTATTGTGG	3	3.03697	15	71713800	71714200	hs_setmar_chip_ip_6_bl2_100_5_200.bed_narrowPeak227
15	73499198	73499216	19	+	GGTGCAAAAGTAATTGCGA	1	8.95888	15	73498700	73499800	hs_setmar_chip_ip_6_bl2_100_5_200.bed_narrowPeak228
15	73499232	73499250	19	-	GGTGCAAAAGTAATTGCAC	2	8.95888	15	73498700	73499800	hs_setmar_chip_ip_6_bl2_100_5_200.bed_narrowPeak228
15	78521444	78521462	19	+	GGTGCAAAAGTAATTGCGG	0	6.41318	15	78521100	78521800	hs_setmar_chip_ip_6_bl2_100_5_200.bed_narrowPeak229
15	78521489	78521507	19	-	GGTGCAAAAGTAATTGCAG	1	6.41318	15	78521100	78521800	hs_setmar_chip_ip_6_bl2_100_5_200.bed_narrowPeak229
15	80323089	80323107	19	-	GGTGCAGAAGTAATTGCGG	1	4.66111	15	80322700	80323400	hs_setmar_chip_ip_6_bl2_100_5_200.bed_narrowPeak230
15	81041205	81041223	19	+	GGTGCAAAAGTAATTGCAG	1	3.1694	15	81040900	81041500	hs_setmar_chip_ip_6_bl2_100_5_200.bed_narrowPeak231
15	81085919	81085937	19	-	GGTGCAAAAGTAATCGCGG	1	4.18525	15	81085600	81086300	hs_setmar_chip_ip_6_bl2_100_5_200.bed_narrowPeak232
15	83616195	83616213	19	+	GGTGCAAAAGTAATTGCAG	1	2.54989	15	83616200	83616400	hs_setmar_chip_ip_6_bl2_100_5_200.bed_narrowPeak233
15	85825650	85825668	19	+	GGTGCAAAAGTAATTGCGG	0	3.25694	15	85825500	85825900	hs_setmar_chip_ip_6_bl2_100_5_200.bed_narrowPeak234
15	87828791	87828809	19	-	GGTGCAAAAGTAATTGCGG	0	5.31824	15	87828300	87829200	hs_setmar_chip_ip_6_bl2_100_5_200.bed_narrowPeak235
15	97091274	97091292	19	+	GGTGCAAAAGTTATTGCGG	1	6.93587	15	97091100	97091500	hs_setmar_chip_ip_6_bl2_100_5_200.bed_narrowPeak236
15	97091322	97091340	19	-	GATGCAAAAGTAATTGTGG	2	6.93587	15	97091100	97091500	hs_setmar_chip_ip_6_bl2_100_5_200.bed_narrowPeak236
15	98213774	98213792	19	+	GGTGCAAAAGTAATTGCGG	0	5.89436	15	98213600	98214000	hs_setmar_chip_ip_6_bl2_100_5_200.bed_narrowPeak237
16	2867730	2867748	19	-	GGTGCAAAAGTAACTGCGG	1	5.41701	16	2867600	2867900	hs_setmar_chip_ip_6_bl2_100_5_200.bed_narrowPeak238
16	7474591	7474609	19	-	GGTGCAAAAGTAATTGCGG	0	6.54829	16	7474400	7474700	hs_setmar_chip_ip_6_bl2_100_5_200.bed_narrowPeak239
16	7474527	7474545	19	+	GGTGCAAAAGCAATTACGG	2	6.54829	16	7474400	7474700	hs_setmar_chip_ip_6_bl2_100_5_200.bed_narrowPeak239
16	11306452	11306470	19	+	GGTGCAAAAGTAATTGTGG	1	5.34219	16	11306400	11306600	hs_setmar_chip_ip_6_bl2_100_5_200.bed_narrowPeak240
16	11306499	11306517	19	-	GGTGCAAAAGTAATCGCGG	1	5.34219	16	11306400	11306600	hs_setmar_chip_ip_6_bl2_100_5_200.bed_narrowPeak240
16	15510024	15510042	19	-	GGTGCAAAAGTAATTACGG	1	8.77734	16	15509800	15510300	hs_setmar_chip_ip_6_bl2_100_5_200.bed_narrowPeak241
16	17238330	17238348	19	+	GGTGCAAAAGTAATTACGG	1	5.94374	16	17238100	17238600	hs_setmar_chip_ip_6_bl2_100_5_200.bed_narrowPeak242
16	17238377	17238395	19	-	GGTGCAAAAGTAGTTGCAC	3	5.94374	16	17238100	17238600	hs_setmar_chip_ip_6_bl2_100_5_200.bed_narrowPeak242
16	20033867	20033885	19	-	GGTGCAAAAGTAATTGCAG	1	5.94973	16	20033700	20034000	hs_setmar_chip_ip_6_bl2_100_5_200.bed_narrowPeak243
16	20033844	20033862	19	+	GGTGCAAAAGTAATTGGCA	3	5.94973	16	20033700	20034000	hs_setmar_chip_ip_6_bl2_100_5_200.bed_narrowPeak243
16	24013252	24013270	19	+	GGTGCAAAAGTAATTGCGG	0	12.044	16	24012900	24013600	hs_setmar_chip_ip_6_bl2_100_5_200.bed_narrowPeak244
16	24020346	24020364	19	+	GGTGCAAAAGTAATTGCGG	0	10.3724	16	24020000	24020800	hs_setmar_chip_ip_6_bl2_100_5_200.bed_narrowPeak245
16	24020393	24020411	19	-	GGTGCAAAAGTCATTGTGG	2	10.3724	16	24020000	24020800	hs_setmar_chip_ip_6_bl2_100_5_200.bed_narrowPeak245
16	30646683	30646701	19	+	GGTGCAAAAGTAATTGCGG	0	11.0589	16	30646400	30647100	hs_setmar_chip_ip_6_bl2_100_5_200.bed_narrowPeak246
16	30646729	30646747	19	-	GGTGCAAAAATAACTGTGG	3	11.0589	16	30646400	30647100	hs_setmar_chip_ip_6_bl2_100_5_200.bed_narrowPeak246
16	48240691	48240709	19	+	GGTGCAAAAGTAATTGCGG	0	7.54191	16	48240400	48240900	hs_setmar_chip_ip_6_bl2_100_5_200.bed_narrowPeak247
16	48240714	48240732	19	-	GGTGCAAAAGTAATGGCAA	3	7.54191	16	48240400	48240900	hs_setmar_chip_ip_6_bl2_100_5_200.bed_narrowPeak247
16	49913886	49913904	19	-	GGTGCAAAAGTCATTGCGG	1	7.49881	16	49913600	49914100	hs_setmar_chip_ip_6_bl2_100_5_200.bed_narrowPeak248
16	49940699	49940717	19	+	GGTACAAAAGTAATTGTGG	2	6.18167	16	49940600	49941000	hs_setmar_chip_ip_6_bl2_100_5_200.bed_narrowPeak249
16	49940746	49940764	19	-	GGTGCAGAACTAATTGCGG	2	6.18167	16	49940600	49941000	hs_setmar_chip_ip_6_bl2_100_5_200.bed_narrowPeak249
16	52255475	52255493	19	+	GGTGCAAAAGTAATTGCGG	0	10.8719	16	52255100	52256000	hs_setmar_chip_ip_6_bl2_100_5_200.bed_narrowPeak250
16	52255522	52255540	19	-	GGTGCAAAAGTAATTGCGG	0	10.8719	16	52255100	52256000	hs_setmar_chip_ip_6_bl2_100_5_200.bed_narrowPeak250
16	56173301	56173319	19	+	GGTGCAAAAGTAATTGCAG	1	5.41402	16	56173200	56173400	hs_setmar_chip_ip_6_bl2_100_5_200.bed_narrowPeak251
16	68055801	68055819	19	+	GGTGCAAAAGTAATTGCGG	0	6.82962	16	68055500	68056200	hs_setmar_chip_ip_6_bl2_100_5_200.bed_narrowPeak252
16	68055848	68055866	19	-	GGTGCAAAAGTAATTGCGG	0	6.82962	16	68055500	68056200	hs_setmar_chip_ip_6_bl2_100_5_200.bed_narrowPeak252
16	73136400	73136418	19	+	GGTGCAAAAGTCATTGCAG	2	8.34199	16	73136100	73137000	hs_setmar_chip_ip_6_bl2_100_5_200.bed_narrowPeak253
16	73136764	73136782	19	-	GGTGCAAAAGTCATTGCAG	2	8.34199	16	73136100	73137000	hs_setmar_chip_ip_6_bl2_100_5_200.bed_narrowPeak253
16	74080439	74080457	19	-	GGTGCAAAAGTAATTGCAG	1	5.33321	16	74080300	74080500	hs_setmar_chip_ip_6_bl2_100_5_200.bed_narrowPeak254
16	74080401	74080419	19	+	GGTGCAAAAGTAATTGCCA	2	5.33321	16	74080300	74080500	hs_setmar_chip_ip_6_bl2_100_5_200.bed_narrowPeak254
16	76768503	76768521	19	+	GGTGCAAAAGTAATTGCGG	0	5.28831	16	76768400	76768600	hs_setmar_chip_ip_6_bl2_100_5_200.bed_narrowPeak255
16	76768569	76768587	19	-	GGTACAAAAGTAATAGCAG	3	5.28831	16	76768400	76768600	hs_setmar_chip_ip_6_bl2_100_5_200.bed_narrowPeak255
16	82241841	82241859	19	+	GGTGCAAAAGTAATTGCGG	0	5.98564	16	82241700	82242000	hs_setmar_chip_ip_6_bl2_100_5_200.bed_narrowPeak256
16	86079188	86079206	19	-	GGTGCAAAAGTAATTGCGG	0	6.19155	16	86078900	86079400	hs_setmar_chip_ip_6_bl2_100_5_200.bed_narrowPeak257
16	86078826	86078844	19	+	GCCGCAAAAGTAATTGCGG	2	6.19155	16	86078900	86079400	hs_setmar_chip_ip_6_bl2_100_5_200.bed_narrowPeak257
17	1202858	1202876	19	+	GGTGCAAAAGTAATTGCTG	1	5.38708	17	1202800	1203000	hs_setmar_chip_ip_6_bl2_100_5_200.bed_narrowPeak258
17	11741434	11741452	19	-	GGTGCAAAAATAATTGCGG	1	5.64446	17	11741300	11741600	hs_setmar_chip_ip_6_bl2_100_5_200.bed_narrowPeak259
17	11741388	11741406	19	+	GGTGCAAACATAATTGCAG	3	5.64446	17	11741300	11741600	hs_setmar_chip_ip_6_bl2_100_5_200.bed_narrowPeak259
17	11741607	11741625	19	-	GGTCCAAAAGTAACTGTGG	3	5.64446	17	11741300	11741600	hs_setmar_chip_ip_6_bl2_100_5_200.bed_narrowPeak259
17	12357780	12357798	19	-	GGTGCAAAAGTAATTGCGG	0	6.24003	17	12357500	12357900	hs_setmar_chip_ip_6_bl2_100_5_200.bed_narrowPeak260
17	12404184	12404202	19	+	GGTGCAAAAGTAATTGCGG	0	6.59019	17	12404000	12404400	hs_setmar_chip_ip_6_bl2_100_5_200.bed_narrowPeak261
17	13543558	13543576	19	+	GGTGCAAAAGTAATTGCAG	1	5.7941	17	13543400	13543700	hs_setmar_chip_ip_6_bl2_100_5_200.bed_narrowPeak262
17	13543605	13543623	19	-	GGTGCAAAAGTAATCGCGG	1	5.7941	17	13543400	13543700	hs_setmar_chip_ip_6_bl2_100_5_200.bed_narrowPeak262
17	29053800	29053818	19	+	GGTGCAAAAGTAATTGCAG	1	6.23704	17	29053700	29054000	hs_setmar_chip_ip_6_bl2_100_5_200.bed_narrowPeak263
17	29053846	29053864	19	-	AGTGCAAAAGTAATTGTGG	2	6.23704	17	29053700	29054000	hs_setmar_chip_ip_6_bl2_100_5_200.bed_narrowPeak263
17	42494768	42494786	19	+	GGTGCAAAAGTTATTGCGG	1	6.77695	17	42494600	42495100	hs_setmar_chip_ip_6_bl2_100_5_200.bed_narrowPeak264
17	43990571	43990589	19	-	GGTGCAAAAGTAATTGCGG	0	6.63808	17	43990400	43990700	hs_setmar_chip_ip_6_bl2_100_5_200.bed_narrowPeak265
17	44646467	44646485	19	+	GGTGCAAAAGTAATTGCGG	0	6.45851	17	44646400	44646700	hs_setmar_chip_ip_6_bl2_100_5_200.bed_narrowPeak266
17	47118516	47118534	19	+	GGTGCAAAAGTAATTGCAG	1	7.10196	17	47118300	47118700	hs_setmar_chip_ip_6_bl2_100_5_200.bed_narrowPeak267
17	47118562	47118580	19	-	GGTGCATAAGTAATTGTGG	2	7.10196	17	47118300	47118700	hs_setmar_chip_ip_6_bl2_100_5_200.bed_narrowPeak267
17	49671339	49671357	19	-	GGTGCAAAAGTAATTGCGG	0	8.19135	17	49671000	49671600	hs_setmar_chip_ip_6_bl2_100_5_200.bed_narrowPeak268
17	49671298	49671316	19	+	GGTGCAAAAGTAATTGAGG	1	8.19135	17	49671000	49671600	hs_setmar_chip_ip_6_bl2_100_5_200.bed_narrowPeak268
17	53537574	53537592	19	-	GGTGCAAAAGTAATTGCAG	1	6.05598	17	53537400	53537800	hs_setmar_chip_ip_6_bl2_100_5_200.bed_narrowPeak269
17	53537528	53537546	19	+	GGTGCAAAAATAATTGTGG	2	6.05598	17	53537400	53537800	hs_setmar_chip_ip_6_bl2_100_5_200.bed_narrowPeak269
17	58238315	58238333	19	+	GGTGCAAAAGTAATTGCGG	0	6.23106	17	58238200	58238500	hs_setmar_chip_ip_6_bl2_100_5_200.bed_narrowPeak270
17	65420632	65420650	19	-	GGTGCAAAAGTAATTGCGG	0	8.98616	17	65420300	65421000	hs_setmar_chip_ip_6_bl2_100_5_200.bed_narrowPeak271
17	65729405	65729423	19	+	GGTGCAAAAGTAATTGCGG	0	7.82563	17	65729200	65729700	hs_setmar_chip_ip_6_bl2_100_5_200.bed_narrowPeak272
17	65729436	65729454	19	-	GGTGCAAAAGTAATTGTGG	1	7.82563	17	65729200	65729700	hs_setmar_chip_ip_6_bl2_100_5_200.bed_narrowPeak272
17	65912922	65912940	19	+	GGTGCAAAAGTAATTGTGG	1	7.61374	17	65912700	65913200	hs_setmar_chip_ip_6_bl2_100_5_200.bed_narrowPeak273
17	65912981	65912999	19	-	GGTGCAAAAGTAGTTGTGG	2	7.61374	17	65912700	65913200	hs_setmar_chip_ip_6_bl2_100_5_200.bed_narrowPeak273
17	68353149	68353167	19	+	GGTGCAAAAGTAATTGCGG	0	8.02376	17	68352900	68353500	hs_setmar_chip_ip_6_bl2_100_5_200.bed_narrowPeak274
17	68353189	68353207	19	-	GGTGCAAAAGTAATTGTGG	1	8.02376	17	68352900	68353500	hs_setmar_chip_ip_6_bl2_100_5_200.bed_narrowPeak274
17	68386995	68387013	19	+	GGTGCAAAAGTTGTTGCGG	2	10.4749	17	68386700	68387300	hs_setmar_chip_ip_6_bl2_100_5_200.bed_narrowPeak275
17	68387042	68387060	19	-	GGTGCGAAAGTCATTGCAG	3	10.4749	17	68386700	68387300	hs_setmar_chip_ip_6_bl2_100_5_200.bed_narrowPeak275
17	68458863	68458881	19	+	GGTGCAAAAGTAATTGCGG	0	8.63729	17	68458500	68459200	hs_setmar_chip_ip_6_bl2_100_5_200.bed_narrowPeak276
17	69095514	69095532	19	+	GGTGCAAAAGTAATTGCGG	0	6.06944	17	69095400	69095700	hs_setmar_chip_ip_6_bl2_100_5_200.bed_narrowPeak277
17	69095562	69095580	19	-	GGTGCAAGAGCAATTGCGT	3	6.06944	17	69095400	69095700	hs_setmar_chip_ip_6_bl2_100_5_200.bed_narrowPeak277
17	70763214	70763232	19	+	GGTGCAAAAGTAATTGCGG	0	8.61633	17	70762900	70763500	hs_setmar_chip_ip_6_bl2_100_5_200.bed_narrowPeak278
17	70763245	70763263	19	-	GGTGCAAAAATAGTTGCAG	3	8.61633	17	70762900	70763500	hs_setmar_chip_ip_6_bl2_100_5_200.bed_narrowPeak278
17	72714423	72714441	19	-	GGTGCAAAAGTAATTGCAG	1	5.69833	17	72714300	72714600	hs_setmar_chip_ip_6_bl2_100_5_200.bed_narrowPeak279
17	80075805	80075823	19	-	GGTGCAAAAGTAATTGCAG	1	5.22547	17	80075700	80075900	hs_setmar_chip_ip_6_bl2_100_5_200.bed_narrowPeak280
18	851160	851178	19	+	GGTGCAAAAGTAATTGCGG	0	5.78213	18	851000	851400	hs_setmar_chip_ip_6_bl2_100_5_200.bed_narrowPeak281
18	851285	851303	19	-	GGTGCAAAAGTAATTACCA	3	5.78213	18	851000	851400	hs_setmar_chip_ip_6_bl2_100_5_200.bed_narrowPeak281
18	1810609	1810627	19	+	GGTGCAAAAGTAATTGCGT	1	6.36872	18	1810500	1810800	hs_setmar_chip_ip_6_bl2_100_5_200.bed_narrowPeak282
18	1810658	1810676	19	-	GATGCAAAAGTAATTGCGG	1	6.36872	18	1810500	1810800	hs_setmar_chip_ip_6_bl2_100_5_200.bed_narrowPeak282
18	11457705	11457723	19	-	GGTGCAAAAGTAATTGCTG	1	5.86743	18	11457500	11457900	hs_setmar_chip_ip_6_bl2_100_5_200.bed_narrowPeak283
18	11457643	11457661	19	+	GGTGCAAAAGTTATTGCTG	2	5.86743	18	11457500	11457900	hs_setmar_chip_ip_6_bl2_100_5_200.bed_narrowPeak283
18	25023224	25023242	19	-	GGTGCAAAAGTAATTGCGG	0	5.70432	18	25023100	25023400	hs_setmar_chip_ip_6_bl2_100_5_200.bed_narrowPeak284
18	25023193	25023211	19	+	GGTGTAAAAGTAATTGTGT	3	5.70432	18	25023100	25023400	hs_setmar_chip_ip_6_bl2_100_5_200.bed_narrowPeak284
18	25300679	25300697	19	-	GGTGCAAAAGTAATTGCGG	0	7.01757	18	25300400	25300900	hs_setmar_chip_ip_6_bl2_100_5_200.bed_narrowPeak285
18	25300632	25300650	19	+	GGTGCAAAAGTAATTGTGA	2	7.01757	18	25300400	25300900	hs_setmar_chip_ip_6_bl2_100_5_200.bed_narrowPeak285
18	26008810	26008828	19	-	GGTGCAAAAGTAATCGCAG	2	6.68895	18	26008600	26009000	hs_setmar_chip_ip_6_bl2_100_5_200.bed_narrowPeak286
18	26008763	26008781	19	+	GGTGCAAAAGTTATTGTGC	3	6.68895	18	26008600	26009000	hs_setmar_chip_ip_6_bl2_100_5_200.bed_narrowPeak286
18	26256893	26256911	19	+	GGTGCAAAAGTAATTGTGT	2	7.82024	18	26256600	26257200	hs_setmar_chip_ip_6_bl2_100_5_200.bed_narrowPeak287
18	26256942	26256960	19	-	GGTGCAAAAGTAATCACGG	2	7.82024	18	26256600	26257200	hs_setmar_chip_ip_6_bl2_100_5_200.bed_narrowPeak287
18	29196500	29196518	19	-	GGTGCAAAAGTAATTGCGG	0	10.7981	18	29196200	29196800	hs_setmar_chip_ip_6_bl2_100_5_200.bed_narrowPeak288
18	29196453	29196471	19	+	GGTACAAAAGTAATTACGG	2	10.7981	18	29196200	29196800	hs_setmar_chip_ip_6_bl2_100_5_200.bed_narrowPeak288
18	32526174	32526192	19	+	GGTGCAAAAGTAATTGCAA	2	7.23305	18	32526000	32526500	hs_setmar_chip_ip_6_bl2_100_5_200.bed_narrowPeak289
18	32526196	32526214	19	-	GGTGCAAAAGTAATTACAG	2	7.23305	18	32526000	32526500	hs_setmar_chip_ip_6_bl2_100_5_200.bed_narrowPeak289
18	34682323	34682341	19	+	GGTGCAAAAGTAATTGCGG	0	10.4073	18	34682000	34682700	hs_setmar_chip_ip_6_bl2_100_5_200.bed_narrowPeak290
18	34839866	34839884	19	-	GGTGCAAAAGTAATTGCAG	1	6.61174	18	34839600	34840100	hs_setmar_chip_ip_6_bl2_100_5_200.bed_narrowPeak291
18	43285462	43285480	19	-	GGTGCAAAAGTAATTGCGG	0	5.34219	18	43285400	43285600	hs_setmar_chip_ip_6_bl2_100_5_200.bed_narrowPeak292
18	43285415	43285433	19	+	GGTACAAAAGTAATTGAAG	3	5.34219	18	43285400	43285600	hs_setmar_chip_ip_6_bl2_100_5_200.bed_narrowPeak292
18	44328760	44328778	19	+	GGTGCAAAAGTAATTGCAG	1	5.61154	18	44328700	44328900	hs_setmar_chip_ip_6_bl2_100_5_200.bed_narrowPeak293
18	44328809	44328827	19	-	GGTGCAAAAGTAATTGTGA	2	5.61154	18	44328700	44328900	hs_setmar_chip_ip_6_bl2_100_5_200.bed_narrowPeak293
18	56878989	56879007	19	-	GGTGCAAAAGTAATCGCAG	2	5.31525	18	56878900	56879100	hs_setmar_chip_ip_6_bl2_100_5_200.bed_narrowPeak294
18	71789923	71789941	19	+	GGTGCAAAAGTAATTGCAG	1	5.73425	18	71789800	71790100	hs_setmar_chip_ip_6_bl2_100_5_200.bed_narrowPeak295
18	71826985	71827003	19	+	GGTGCAAAAGTAATTGCGG	0	5.65045	18	71826900	71827200	hs_setmar_chip_ip_6_bl2_100_5_200.bed_narrowPeak296
18	74341314	74341332	19	+	GGTGCAAAAGTAATTGCAG	1	6.05747	18	74341300	74341600	hs_setmar_chip_ip_6_bl2_100_5_200.bed_narrowPeak297
19	8172427	8172445	19	-	GGTGCAAAAGTTATTGCGG	1	13.2063	19	8171900	8172800	hs_setmar_chip_ip_6_bl2_100_5_200.bed_narrowPeak298
19	8172080	8172098	19	+	GGTGCAAAAATAATTGCGT	2	13.2063	19	8171900	8172800	hs_setmar_chip_ip_6_bl2_100_5_200.bed_narrowPeak298
19	10219721	10219739	19	-	GGTGCAAAAGTCATTGCGG	1	8.56546	19	10219200	10220000	hs_setmar_chip_ip_6_bl2_100_5_200.bed_narrowPeak299
19	10219302	10219320	19	+	GGTGCTAAAATCATTGCGG	3	8.56546	19	10219200	10220000	hs_setmar_chip_ip_6_bl2_100_5_200.bed_narrowPeak299
19	11224134	11224152	19	+	GGTGCAAAAGTAATTGCAG	1	5.18955	19	11224000	11224300	hs_setmar_chip_ip_6_bl2_100_5_200.bed_narrowPeak300
19	13411132	13411150	19	-	GGTGCAAAAGTAATTGCGG	0	8.84677	19	13410800	13411400	hs_setmar_chip_ip_6_bl2_100_5_200.bed_narrowPeak301
19	13748476	13748494	19	-	GGTGCAAAAGTAATTACCG	2	5.11773	19	13748400	13748600	hs_setmar_chip_ip_6_bl2_100_5_200.bed_narrowPeak302
19	31586539	31586557	19	+	GGTGCAAAAGTAATTGCGG	0	7.15763	19	31586300	31586800	hs_setmar_chip_ip_6_bl2_100_5_200.bed_narrowPeak303
19	32842837	32842855	19	-	GGTGCAAAAGTAATTGCGG	0	6.00211	19	32842600	32843000	hs_setmar_chip_ip_6_bl2_100_5_200.bed_narrowPeak304
19	32842575	32842593	19	+	GGTGCAAAAGTAACTGTGG	2	6.00211	19	32842600	32843000	hs_setmar_chip_ip_6_bl2_100_5_200.bed_narrowPeak304
19	45978401	45978419	19	-	GGTGCAAATGTAACTGCGG	2	6.30737	19	45978200	45978600	hs_setmar_chip_ip_6_bl2_100_5_200.bed_narrowPeak305
19	45978354	45978372	19	+	GGTGCAAAATTCATTGCGA	3	6.30737	19	45978200	45978600	hs_setmar_chip_ip_6_bl2_100_5_200.bed_narrowPeak305
19	47897920	47897938	19	-	GGTGCAAAAGTAACTGCGG	1	5.19853	19	47897800	47898000	hs_setmar_chip_ip_6_bl2_100_5_200.bed_narrowPeak306
19	47898789	47898807	19	-	GGTGCAAAAGTAATTGCAG	1	5.56665	19	47898700	47898900	hs_setmar_chip_ip_6_bl2_100_5_200.bed_narrowPeak307
19	47898743	47898761	19	+	GGTGCAAAAGTAACTGTGG	2	5.56665	19	47898700	47898900	hs_setmar_chip_ip_6_bl2_100_5_200.bed_narrowPeak307
19	48051480	48051498	19	-	GGTGCAAAAGTAATTGCGG	0	8.4295	19	48051100	48051800	hs_setmar_chip_ip_6_bl2_100_5_200.bed_narrowPeak308
19	48051434	48051452	19	+	GGCGCAAAAGTAGTTGTGG	3	8.4295	19	48051100	48051800	hs_setmar_chip_ip_6_bl2_100_5_200.bed_narrowPeak308
19	57936099	57936117	19	+	GGTGCAAAAGTAATTGCGG	0	5.22546	19	57936000	57936200	hs_setmar_chip_ip_6_bl2_100_5_200.bed_narrowPeak309
20	1061914	1061932	19	+	GGTGCAAAAGTAATTGTGG	1	8.21658	20	1061700	1062400	hs_setmar_chip_ip_6_bl2_100_5_200.bed_narrowPeak385
20	1062010	1062028	19	-	GGTGCAAAAGTAATTGCTG	1	8.21658	20	1061700	1062400	hs_setmar_chip_ip_6_bl2_100_5_200.bed_narrowPeak385
20	1062040	1062058	19	-	GGTGCAAAAGTAATTGCTG	1	8.21658	20	1061700	1062400	hs_setmar_chip_ip_6_bl2_100_5_200.bed_narrowPeak385
20	1061963	1061981	19	+	GGTGCAAAAGTAGTTGTGG	2	8.21658	20	1061700	1062400	hs_setmar_chip_ip_6_bl2_100_5_200.bed_narrowPeak385
20	8175097	8175115	19	-	GGTGCAAAAGTAATTGCAG	1	5.36913	20	8175000	8175200	hs_setmar_chip_ip_6_bl2_100_5_200.bed_narrowPeak386
20	11999504	11999522	19	+	GGTGCAAAAGTAATTGCAG	1	5.27036	20	11999400	11999600	hs_setmar_chip_ip_6_bl2_100_5_200.bed_narrowPeak387
20	11999550	11999568	19	-	GGTTCAAAAGTAATTGCGG	1	5.27036	20	11999400	11999600	hs_setmar_chip_ip_6_bl2_100_5_200.bed_narrowPeak387
20	13986806	13986824	19	+	GGTGCAAAAGTAATTGTGG	1	5.88089	20	13986900	13987300	hs_setmar_chip_ip_6_bl2_100_5_200.bed_narrowPeak388
20	13987155	13987173	19	-	GGTGCAAAAATAATTGCGG	1	5.88089	20	13986900	13987300	hs_setmar_chip_ip_6_bl2_100_5_200.bed_narrowPeak388
20	19590113	19590131	19	+	GGTGCAAAAGTAATTGCGG	0	7.04271	20	19589900	19590400	hs_setmar_chip_ip_6_bl2_100_5_200.bed_narrowPeak389
20	19590160	19590178	19	-	GGTGCAAAAGTAATTGCGG	0	7.04271	20	19589900	19590400	hs_setmar_chip_ip_6_bl2_100_5_200.bed_narrowPeak389
20	20446446	20446464	19	-	GGTGCAAAAGTAATTGCGG	0	5.24343	20	20446400	20446600	hs_setmar_chip_ip_6_bl2_100_5_200.bed_narrowPeak390
20	32868051	32868069	19	+	GGTGCAAAAGTAATTGCAG	1	5.35116	20	32868000	32868200	hs_setmar_chip_ip_6_bl2_100_5_200.bed_narrowPeak391
20	32868097	32868115	19	-	GGTGCAAAAGCAATTGTGA	3	5.35116	20	32868000	32868200	hs_setmar_chip_ip_6_bl2_100_5_200.bed_narrowPeak391
20	38339669	38339687	19	+	GGTGCAAAAGTAATTGCGG	0	7.06904	20	38339700	38340000	hs_setmar_chip_ip_6_bl2_100_5_200.bed_narrowPeak392
20	38516564	38516582	19	+	GGTGCAAAAGTAATTGCGG	0	7.76338	20	38516300	38516900	hs_setmar_chip_ip_6_bl2_100_5_200.bed_narrowPeak393
20	38516613	38516631	19	-	GGTGCAAAAGTAACTGCAG	2	7.76338	20	38516300	38516900	hs_setmar_chip_ip_6_bl2_100_5_200.bed_narrowPeak393
20	40054469	40054487	19	+	GGTGCAAAAGTAATTGCGG	0	9.47903	20	40054100	40054900	hs_setmar_chip_ip_6_bl2_100_5_200.bed_narrowPeak394
20	40054516	40054534	19	-	GGTGCAAAAGTAATTGCGG	0	9.47903	20	40054100	40054900	hs_setmar_chip_ip_6_bl2_100_5_200.bed_narrowPeak394
20	40054873	40054891	19	+	GGTGCAAAAATAATTGTGG	2	9.47903	20	40054100	40054900	hs_setmar_chip_ip_6_bl2_100_5_200.bed_narrowPeak394
20	40054908	40054926	19	-	GGTGCAAAAGTAATTGGTT	3	9.47903	20	40054100	40054900	hs_setmar_chip_ip_6_bl2_100_5_200.bed_narrowPeak394
20	46822120	46822138	19	-	GGTGCAAAAGTAATTGCAG	1	5.85396	20	46821900	46822300	hs_setmar_chip_ip_6_bl2_100_5_200.bed_narrowPeak395
20	46822073	46822091	19	+	GGTGCAAAAGTAATTGTGA	2	5.85396	20	46821900	46822300	hs_setmar_chip_ip_6_bl2_100_5_200.bed_narrowPeak395
20	48433373	48433391	19	+	GGTGCAAAAGTAATTGCGG	0	5.48285	20	48433200	48433500	hs_setmar_chip_ip_6_bl2_100_5_200.bed_narrowPeak396
20	56718941	56718959	19	-	GGTGCAAAAGTAATTGCAG	1	5.423	20	56718800	56719000	hs_setmar_chip_ip_6_bl2_100_5_200.bed_narrowPeak397
20	56718894	56718912	19	+	GGTGCAAAAGTAATAACAG	3	5.423	20	56718800	56719000	hs_setmar_chip_ip_6_bl2_100_5_200.bed_narrowPeak397
20	59135795	59135813	19	+	GGTGCAAAAGTAATTGCGG	0	5.423	20	59135700	59135900	hs_setmar_chip_ip_6_bl2_100_5_200.bed_narrowPeak398
20	59135836	59135854	19	-	GGTGCAAAAGTAACTGTGG	2	5.423	20	59135700	59135900	hs_setmar_chip_ip_6_bl2_100_5_200.bed_narrowPeak398
20	59910774	59910792	19	-	GGTGCAAAAGTAATTGCGG	0	7.52395	20	59910500	59911100	hs_setmar_chip_ip_6_bl2_100_5_200.bed_narrowPeak399
20	59910727	59910745	19	+	GGTGCAAAAGTAATTGCAG	1	7.52395	20	59910500	59911100	hs_setmar_chip_ip_6_bl2_100_5_200.bed_narrowPeak399
20	60110362	60110380	19	-	GGTGCAAAAGTAATTGTGG	1	6.45552	20	60110100	60110500	hs_setmar_chip_ip_6_bl2_100_5_200.bed_narrowPeak400
20	60110315	60110333	19	+	GGTGCCAAAGTAATTACGG	2	6.45552	20	60110100	60110500	hs_setmar_chip_ip_6_bl2_100_5_200.bed_narrowPeak400
20	61222923	61222941	19	+	GGTGCAAAAGTAATTGCGG	0	6.13528	20	61222800	61223100	hs_setmar_chip_ip_6_bl2_100_5_200.bed_narrowPeak401
20	61222968	61222986	19	-	GGTGCAAAAGTAATTGTGG	1	6.13528	20	61222800	61223100	hs_setmar_chip_ip_6_bl2_100_5_200.bed_narrowPeak401
21	15693221	15693239	19	+	GGTGCAAAAGTAATTGCAG	1	6.85236	21	15693000	15693500	hs_setmar_chip_ip_6_bl2_100_5_200.bed_narrowPeak402
21	15693267	15693285	19	-	GGTCCAAAAGTAATTGCAG	2	6.85236	21	15693000	15693500	hs_setmar_chip_ip_6_bl2_100_5_200.bed_narrowPeak402
21	24836099	24836117	19	+	GGTGCAAAAGTAATTGCAG	1	5.77016	21	24836000	24836300	hs_setmar_chip_ip_6_bl2_100_5_200.bed_narrowPeak403
21	24836455	24836473	19	-	GGTGCAAAAGTAATGCGGG	3	5.77016	21	24836000	24836300	hs_setmar_chip_ip_6_bl2_100_5_200.bed_narrowPeak403
21	25867039	25867057	19	-	GGTGCAAAAGTAATGGCGG	1	8.57743	21	25866700	25867300	hs_setmar_chip_ip_6_bl2_100_5_200.bed_narrowPeak404
21	25866992	25867010	19	+	GGTACAAAAGTAATGGCGT	3	8.57743	21	25866700	25867300	hs_setmar_chip_ip_6_bl2_100_5_200.bed_narrowPeak404
21	27334686	27334704	19	+	GGTGCAAAAGTTATTGCTC	3	5.13568	21	27334600	27334800	hs_setmar_chip_ip_6_bl2_100_5_200.bed_narrowPeak405
21	27334733	27334751	19	-	GGTGCAAAATTAATCACGG	3	5.13568	21	27334600	27334800	hs_setmar_chip_ip_6_bl2_100_5_200.bed_narrowPeak405
21	29684816	29684834	19	-	GGTGCAAAAGTAATTGCGT	1	6.36753	21	29684500	29685000	hs_setmar_chip_ip_6_bl2_100_5_200.bed_narrowPeak406
21	29684458	29684476	19	+	GGTGCAAAAATAATTGCAG	2	6.36753	21	29684500	29685000	hs_setmar_chip_ip_6_bl2_100_5_200.bed_narrowPeak406
21	29801289	29801307	19	-	GGTGCAAAAGTAATTGCGG	0	10.8049	21	29800900	29801600	hs_setmar_chip_ip_6_bl2_100_5_200.bed_narrowPeak407
21	29801242	29801260	19	+	GGTACAAAAGTAATTGCGG	1	10.8049	21	29800900	29801600	hs_setmar_chip_ip_6_bl2_100_5_200.bed_narrowPeak407
21	32151981	32151999	19	-	GCTGCAAAAGTAATTGCGG	1	5.43198	21	32151900	32152100	hs_setmar_chip_ip_6_bl2_100_5_200.bed_narrowPeak408
21	32151914	32151932	19	+	GCTGCAAAAGTAATTGCTG	2	5.43198	21	32151900	32152100	hs_setmar_chip_ip_6_bl2_100_5_200.bed_narrowPeak408
21	32209493	32209511	19	+	GGTGCAAAAGTAACTGCAG	2	5.80608	21	32209400	32209700	hs_setmar_chip_ip_6_bl2_100_5_200.bed_narrowPeak409
21	32209537	32209555	19	-	GGTGCAAAAGTTATTGCAG	2	5.80608	21	32209400	32209700	hs_setmar_chip_ip_6_bl2_100_5_200.bed_narrowPeak409
21	33188020	33188038	19	+	GGTGCAAAACTAATTGCAG	2	8.38589	21	33187700	33188300	hs_setmar_chip_ip_6_bl2_100_5_200.bed_narrowPeak410
21	33188075	33188093	19	-	GGTGCAAAAGTAACTGTAG	3	8.38589	21	33187700	33188300	hs_setmar_chip_ip_6_bl2_100_5_200.bed_narrowPeak410
21	34880913	34880931	19	+	GGTGCAAAAGTAATTGCAG	1	5.45891	21	34880800	34881100	hs_setmar_chip_ip_6_bl2_100_5_200.bed_narrowPeak411
21	34880957	34880975	19	-	GGTGCAAATGTAACTGCAG	3	5.45891	21	34880800	34881100	hs_setmar_chip_ip_6_bl2_100_5_200.bed_narrowPeak411
21	37905474	37905492	19	-	GGTGCAAAAGTAATTGCGG	0	5.29729	21	37905300	37905600	hs_setmar_chip_ip_6_bl2_100_5_200.bed_narrowPeak412
22	21888449	21888467	19	+	GGTGCAAAAGTAATTGCGG	0	6.6297	22	21888200	21888700	hs_setmar_chip_ip_6_bl2_100_5_200.bed_narrowPeak413
22	21888480	21888498	19	-	GGTGGAAAAGTAATTGCGG	1	6.6297	22	21888200	21888700	hs_setmar_chip_ip_6_bl2_100_5_200.bed_narrowPeak413
22	25532732	25532750	19	+	GGTGCAAAAGTAATTGCAG	1	6.47796	22	25532600	25533000	hs_setmar_chip_ip_6_bl2_100_5_200.bed_narrowPeak414
22	25532779	25532797	19	-	GGTGCAAAAGAATTTGCAG	3	6.47796	22	25532600	25533000	hs_setmar_chip_ip_6_bl2_100_5_200.bed_narrowPeak414
22	26555282	26555300	19	-	GGTGCAAAAGTAATTGCGG	0	8.23924	22	26555000	26555600	hs_setmar_chip_ip_6_bl2_100_5_200.bed_narrowPeak415
22	26786586	26786604	19	-	GGTGCAAAAGTAATTGCGG	0	11.7002	22	26786200	26786900	hs_setmar_chip_ip_6_bl2_100_5_200.bed_narrowPeak416
22	26786539	26786557	19	+	GGTGCAAAAGAAATTGCAG	2	11.7002	22	26786200	26786900	hs_setmar_chip_ip_6_bl2_100_5_200.bed_narrowPeak416
22	26837059	26837077	19	+	GGTGCAGAAGTAATTGCAG	2	5.57862	22	26836900	26837200	hs_setmar_chip_ip_6_bl2_100_5_200.bed_narrowPeak417
22	27833041	27833059	19	+	GGTGCAAAAGTAATTGCGG	0	5.66242	22	27832900	27833200	hs_setmar_chip_ip_6_bl2_100_5_200.bed_narrowPeak418
[truncated: 22 more rows]

## Sheet: ITR_10854
# ITRs in the hg38 genome with 0,1,2 or 3 mismatches
chr	start	end	length	strand	sequence	mismatch
[truncated: 10,854 more rows]

## Sheet: 0MM0-3MM ITR pairs
Chr	Start	End	Length	Strand	Sequence	ITR_MM	ITR_MM_pair	Distance between ITRs
[truncated: 454 more rows]

[truncated: 2 more sheets: qPCR_primers, MEME_MAST]
